# Supplementary material for: Evaluation of the Unintended Effects of fad2-1-Gene-Edited Soybean Line AE15 Seeds
Source: Biomolecules. 2025 Dec 19;16(1):8. doi: 10.3390/biom16010008 (PMC12838885; doi:10.3390/biom16010008)
Supplement: Supplementary file 1 [file biomolecules-16-00008-s001.zip]

Archive with 14 entries (14 files):
- Table S4 DEPs identified from AE15E2 vs ZhH302E2.csv
- Table S5 DEPs idenified from AE15E3 vs ZhH302E3.csv
- Table S6 DEPs identified from AE15E4 vs ZhH302E4.csv
- Table S7 DEPs identified from ZhH302E3 vs ZhH10.csv
- Table S8 DEPs identified from ZhH10 vs ZhH42.csv
- Table S9 DEPs identified from ZhH42 vs ZhH302E3.csv
- Table S10 DEPs identified from ZhH302E2 vs ZhH302E3.csv
- Table S11 DEPs identified from ZhH302E3 vs ZhH302E4.csv
- Table S12 DEPs identified from ZhH302E4 vs ZhH302E2.csv
- Table S13 DEPs identified from AE15E2 vs AE15E3.csv
- Table S14 DEPs identified from AE15E3 vs AE15E4.csv
- Table S15 DEPs identified from AE15E4 vs AE15E2.csv
- Table S16 FAD2-1 detected by MS analysis.xlsx
- sup1108 short Revised 1204.pdf
