# Supplementary material for: Evaluation of the Unintended Effects of fad2-1-Gene-Edited Soybean Line AE15 Seeds
Source: Biomolecules. 2025 Dec 19;16(1):8. doi: 10.3390/biom16010008 (PMC12838885; doi:10.3390/biom16010008)
Supplement: Supplementary file 1 [file biomolecules-16-00008-s001.zip › Table S4 DEPs identified from AE15E2 vs ZhH302E2.csv]

ID	ENTREZID	SYMBOL	P	FC	LFC	logP	group	D	A
GLYMA_18G077600_A0A368UJV9		GLYMA_18G077600	0.0002011735041648	0.435344501764166	-1.199770592	3.696429219206368	Down	795678.027130099	1827697.43020927
GLYMA_15G035600_I1MDC4		GLYMA_15G035600	0.0121750182072774	0.368080118698412	-1.441908268	1.9145303806419365	Down	1054026.93956038	2863580.19902728
GLYMA_18G077700_A0A0R0EXM7		GLYMA_18G077700	0.0003480721461781	0.487305329523112	-1.037102094	3.4583307289281464	Down	61258.6446478423	125708.956862408
GLYMA_08G023900_I1KPL2		GLYMA_08G023900	0.0048031623501718	0.489776262544503	-1.029805241	2.318472733662489	Down	439342.077440106	897026.073002436
GLYMA_18G252000_K7MUM8		GLYMA_18G252000	0.0384198931878808	0.191695262742148	-2.38311341	1.4154438468657475	Down	133809.558214425	698032.681143585
GLYMA_08G160500_A0A0R0IMT3		GLYMA_08G160500	0.016154402592814	0.420963531833444	-1.248232837	1.7917090980265076	Down	55690.9350027074	132293.965608265
ycf2-A; ycf2-B_Q2PMM5		ycf2-A; ycf2-B	0.009451763657839	0.22532789858861	-2.149902145	2.0244871464746708	Down	269024.904115738	1193926.29941003
GmAT133 GLYMA_19G030500_A7BID0	100127365;	GmAT133 GLYMA_19G030500	0.0021153865551069	0.145417170516504	-2.781730466	2.674610260246251	Down	40350.2226189325	277479.079503564
LOC100815953 GLYMA_05G152000_I1K3S5	100815953;	LOC100815953 GLYMA_05G152000	0.0002521376076413	0.361834074979186	-1.466599818	3.598362372201488	Down	22371436.2312512	61827886.808444
GLYMA_11G227500_A0A0R0HUJ3		GLYMA_11G227500	3.56190712456284e-05	0.377650804977961	-1.404875233	4.448317408796336	Down	559098.420389987	1480463.99748205
GLYMA_06G098700_A0A0R0JJR3		GLYMA_06G098700	0.0037670997863005	0.484276287305866	-1.046097732	2.4239928756646107	Down	1436167.97492377	2965596.31881519
PM22 GLYMA_16G031300_Q9XER5	547533;	PM22 GLYMA_16G031300	7.65650813372969e-07	0.439745109045952	-1.185260563	6.1159692517787745	Down	186624341.470458	424392079.937735
GLYMA_17G005500_K7MJA4		GLYMA_17G005500	0.0454604459796461	0.111541007224448	-3.164353891	1.3423663080402324	Down	80342.7627046198	720297.984605344
GLYMA_08G046000_A0A0R0IQQ0		GLYMA_08G046000	0.022358532694072	0.334155205179864	-1.581409747	1.6505567009545434	Down	51317.3854461983	153573.503122826
GLYMA_02G225000_I1JHB3		GLYMA_02G225000	0.0073529417909516	0.0718911089114115	-3.798042832	2.1335388720764823	Down	95444.9324854304	1327631.94128836
GLYMA_16G024600_K7MEU2		GLYMA_16G024600	0.0443286020349138	0.422159183138343	-1.244140998	1.3533159645747024	Down	217030.414510212	514096.158934177
GLYMA_05G148600_I1K3N2		GLYMA_05G148600	0.0057974577814018	0.269131195076158	-1.893618471	2.2367624053240402	Down	64201.3868319852	238550.521108553
GLYMA_08G362200_I1KZI4		GLYMA_08G362200	0.0142039747907032	0.313254060304897	-1.674594885	1.8475901071581022	Down	983842.972282219	3140718.9784695
GLYMA_06G083900_A0A0R0JDX3		GLYMA_06G083900	0.0029576973550895	0.38920099434572	-1.361412699	2.529046267032497	Down	420615.934651769	1080716.49549318
GLYMA_11G070400_A0A0R0HD82		GLYMA_11G070400	0.0367588145050338	0.317421386400748	-1.655528761	1.4346385033311995	Down	516586.082207374	1627445.7372421
GLYMA_12G098900_I1LRQ4		GLYMA_12G098900	0.037524017701337	0.463593011735847	-1.109069276	1.4256906678381285	Down	972032.948910062	2096737.70808245
LOC100808552 GLYMA_02G198200_I1JGJ5	100808552;	LOC100808552 GLYMA_02G198200	0.0161219661216318	0.483954959025543	-1.047055311	1.7925819957997258	Down	200992.637147642	415312.69263641
LOC100788998 GLYMA_04G197900_K7KL81	100788998;	LOC100788998 GLYMA_04G197900	0.0080118211408385	0.0988838233610784	-3.338121663	2.0962687546373138	Down	61462.9153653203	621566.93861731
LOC100797896 GLYMA_01G067200_I1J668	100797896;	LOC100797896 GLYMA_01G067200	6.43217463880859e-05	0.405836213261662	-1.301030491	4.191642172648712	Down	1494799.12834538	3683257.13551247
GSTU62 GLYMA_20G101100_I1NF36	547586;	GSTU62 GLYMA_20G101100	0.0467720290696735	0.168110818044064	-2.572515529	1.3300137890684498	Down	2142958.70279518	12747298.0485616
GLYMA_05G002500_I1K1M4		GLYMA_05G002500	0.0054421398790057	0.428333779480862	-1.223192639	2.26423029976692	Down	320834.895425863	749030.104080777
GLYMA_15G056100_K7M9T4		GLYMA_15G056100	8.42442292871422e-05	0.175929316472796	-2.506932185	4.074459838522921	Down	458174.891060104	2604312.34683363
LOC100784706 GLYMA_03G064800_I1JLJ2	100784706;	LOC100784706 GLYMA_03G064800	0.0088524676534737	0.436922580877685	-1.194550426	2.052935651459831	Down	307614.510650887	704048.094820264
GLYMA_10G171700_K7LJY2		GLYMA_10G171700	0.0039536612961523	0.155392034786182	-2.68601554	2.403000538743304	Down	54398.0212350704	350069.559935434
LOC100813881 GLYMA_08G262900_I1KWV5	100813881;	LOC100813881 GLYMA_08G262900	0.0492593941349687	0.43906989969659	-1.187477461	1.3075109340612276	Down	66895.384716873	152357.027350542
GLYMA_19G211900_I1NB78		GLYMA_19G211900	0.0056909030254816	0.487697939500662	-1.035940218	2.244818814823419	Down	5577330.83329704	11436035.2619236
scs1 SSTP-1 GLYMA_06G022600_Q9LDM8	547552;	scs1 SSTP-1 GLYMA_06G022600	2.6295852962383e-05	0.473321243297399	-1.079108421	4.580112737349166	Down	6089194.29374859	12864823.584355
LOC100804885 GLYMA_04G203800_I1JXT8	100804885;	LOC100804885 GLYMA_04G203800	0.0116759801208972	0.13012629791122	-2.942015542	1.9327066530975212	Down	62610.2662792123	481149.984931784
GLYMA_01G180400_A0A368UIM9		GLYMA_01G180400	0.024220327433141	0.120355350827275	-3.054627811	1.6158199899524583	Down	134886.128471449	1120732.29436245
rpoC1_Q8HVY4	3989292;	rpoC1	0.023924162641957	0.259145615323047	-1.948165111	1.621163253816177	Down	135069.174616215	521209.569561267
LOC100776823 GLYMA_01G019100_K7K1B5	100776823;	LOC100776823 GLYMA_01G019100	0.017711685525208	0.188607392498295	-2.406541871	1.7517401073889811	Down	403972.842725005	2141871.73351997
LOC100778609 GLYMA_02G091200_I1JDN1	100778609;	LOC100778609 GLYMA_02G091200	0.0490203920902176	0.314719341446156	-1.667862251	1.3096232193602177	Down	517392.625855127	1643981.02600772
GLYMA_08G209400_A0A0R0IVF1		GLYMA_08G209400	0.039195365236677	0.322898515539346	-1.630847286	1.4067652842841096	Down	279955.280386872	867007.022064674
SLE3 Glyma01g29480_C6T0L2	100500126;	SLE3 Glyma01g29480	0.0036235987691459	0.24361652168624	-2.037316117	2.440859896534072	Down	8152105.06736769	33462857.9824607
pGmPM18 PGMPM18 GLYMA_03G189200_Q9ZTY1	547500;	pGmPM18 PGMPM18 GLYMA_03G189200	3.28694272103147e-06	0.477855107150703	-1.065354857	5.483207863961183	Down	317229076.641046	663860387.581878
GLYMA_16G140800_I1MNH0		GLYMA_16G140800	8.32162764782153e-05	0.365492031375784	-1.452088143	4.079791720664468	Down	437048.886410764	1195782.25759294
LOC100125585 GLYMA_03G056400_A0A0R0KF64		LOC100125585 GLYMA_03G056400	0.0224605841292453	0.468556033270776	-1.093706509	1.6485789532923187	Down	9379603.3985208	20018103.9886437
LOC100797559 GLYMA_02G133500_I1JEV3	100797559;	LOC100797559 GLYMA_02G133500	0.0439226802987638	0.393404562302474	-1.345914406	1.3573111657472723	Down	5735111.64076248	14578152.3406761
GLYMA_20G166200_I1NH15		GLYMA_20G166200	0.0463949839332543	0.448413835214812	-1.157097304	1.3335289713388163	Down	635254.089791813	1416669.24591543
GLYMA_14G207700_I1MBN8		GLYMA_14G207700	0.0038953462685215	0.480538392423811	-1.057276396	2.409453930591165	Down	5675751.96288955	11811235.1736588
GLYMA_08G193500_I1KUU7		GLYMA_08G193500	0.0050506132941212	0.330450741717104	-1.597492861	2.296655882459446	Down	406049.340117539	1228774.18282557
LOC100776709 GLYMA_04G131700_I1JW11	100776709;	LOC100776709 GLYMA_04G131700	0.0009240973098932	0.376424576776372	-1.40956727	3.0342822940131535	Down	118176.99374151	313946.009459731
GLYMA_18G208000_I1N334		GLYMA_18G208000	0.0226633267076137	0.378948423514958	-1.39992659	1.6446763405133655	Down	21010465.9973053	55444130.8989267
GLYMA_09G177000_I1L462		GLYMA_09G177000	0.04809473618709	0.324233568455145	-1.624894632	1.317902453147917	Down	102951.037712325	317521.218431668
LOC100780260 GLYMA_04G133100_A0A368UIA0	100780260;	LOC100780260 GLYMA_04G133100	0.0011866867484956	0.217404158309494	-2.20154856	2.9256639072914243	Down	430165.369324862	1978643.7052068
GLYMA_18G030000_A0A0R0EV02		GLYMA_18G030000	4.3886604259246e-05	0.386949050561159	-1.369784475	4.357668021536541	Down	1396923.72436408	3610097.30438218
GLYMA_09G192600_I1L4K3		GLYMA_09G192600	0.0082435717142849	0.203551504277533	-2.296534212	2.0838845795995726	Down	34836.5688992826	171143.755596051
GLYMA_17G071200_I1MSZ5		GLYMA_17G071200	0.0125845413199807	0.357428128983364	-1.484274918	1.900162608946095	Down	1452496.89773566	4063745.3517355
GLYMA_07G268500_I1KNL7		GLYMA_07G268500	0.0487705255306584	0.348807996992063	-1.519494978	1.3118425646086525	Down	1822208.50749981	5224101.86467505
GLYMA_13G088700_G3E7M9		GLYMA_13G088700	9.76273845999354e-06	0.358441674155541	-1.480189713	5.0104283451152005	Down	79025371.5632788	220469262.536104
GLYMA_16G096600_K7MGJ3		GLYMA_16G096600	0.0022897260521374	0.315838505621153	-1.662741026	2.640216474499383	Down	67034.294318784	212242.310946061
GLYMA_13G054000_I1LWU6		GLYMA_13G054000	0.0061392164126345	0.156284924504296	-2.677749475	2.2118870570975657	Down	109189.173575972	698654.549837724
GLYMA_20G209400_K7N4T1		GLYMA_20G209400	0.0003964284854608	0.13739905314007	-2.863556033	3.4018351467347796	Down	18796.4009326401	136801.53176513
LOC100792483 GLYMA_03G261400_I1JS44	100792483;	LOC100792483 GLYMA_03G261400	0.0047810283907813	0.383851473060759	-1.38137991	2.3204786773619293	Down	1129346.2426058	2942143.829
GLYMA_18G255000_I1N4A0		GLYMA_18G255000	0.0351590595985585	0.0899441387031912	-3.47482692	1.4539627495430514	Down	101650.497983655	1130151.44120834
GLYMA_11G245300_I1LNE2		GLYMA_11G245300	0.0122106358019914	0.220500287204289	-2.18114756	1.9132617219595018	Down	32013.9903429907	145187.97571148
SLE2 GmD-19 GmPM11 Glyma03g07470.1_I1JLC8	547493;	SLE2 GmD-19 GmPM11 Glyma03g07470.1	8.30771378387257e-07	0.327495454581222	-1.610453212	6.080518474128509	Down	20474557.5880433	62518600.7977569
GLYMA_18G027200_K7MPJ5		GLYMA_18G027200	0.0483032010554143	0.499327806072886	-1.001940847	1.3160240875789775	Down	324785.691098177	650445.833674981
GLYMA_06G074700_K7KTN0		GLYMA_06G074700	0.0176048962602068	0.455936195849961	-1.133096149	1.7543665297390674	Down	162588.576820213	356603.793030983
GLYMA_19G077700_I1N7G3		GLYMA_19G077700	0.0444374041627146	0.211668498141176	-2.240121521	1.3522513185596121	Down	4448.39837476131	21015.8734711406
LOC100805709 GLYMA_02G078100_I1JDA7	100805709;	LOC100805709 GLYMA_02G078100	0.0182196618466449	0.0525275926119336	-4.250780724	1.7394596877087383	Down	52183.3715262655	993446.852053336
GLYMA_07G255700_I1KN74		GLYMA_07G255700	0.0028817961767623	0.497513170472478	-1.007193377	2.540336739149279	Down	6157440.24170737	12376436.6596763
GLYMA_08G274500_A0A0R0IT88		GLYMA_08G274500	0.0001016172324041	0.232703991475436	-2.103432138	3.9930326374910177	Down	50925.2931616682	218841.511221108
CAT3_O48560	100037447;	CAT3	2.79972924878631e-05	0.497893474745612	-1.006090987	4.552883965601898	Down	4336152.55944248	8708996.56127839
GLYMA_06G040100_I1K7Z9		GLYMA_06G040100	0.0438424374449251	0.173526945703528	-2.526768389	1.358105309006933	Down	273780.090404684	1577738.19676651
GLYMA_09G147400_K7LE00		GLYMA_09G147400	0.0118656614611622	0.369598386181048	-1.435969638	1.9257080466648837	Down	968193.897899676	2619583.67270956
GLYMA_06G171900_I1KC54		GLYMA_06G171900	0.0302880281160991	0.466472971463106	-1.100134605	1.5187290002285014	Down	1423525.39529713	3051678.19441329
GLYMA_19G091200_I1N7S3		GLYMA_19G091200	0.0393679970879285	0.250605604633267	-1.996509415	1.4048566800989661	Down	173951.131348037	694123.068806041
LOC100812892 GLYMA_11G015900_I1LG63		LOC100812892 GLYMA_11G015900	0.0264454634413338	0.338537478408938	-1.562612536	1.5776488178206303	Down	15515.5900394767	45831.2329624389
GLYMA_06G060800_A0A0R4J3G6		GLYMA_06G060800	0.0003720105675862	0.0785009955702978	-3.671145239	3.4294447230772755	Down	42993.6179335033	547682.454485592
GLYMA_10G226300_K7LKX6		GLYMA_10G226300	0.0169916718893984	0.322781041478133	-1.63137225	1.76976388678033	Down	95893.2569519742	297084.539144071
rps14_Q2PMU1	3989268;	rps14	9.43563175456408e-05	0.496207621818707	-1.010984199	4.025229016714114	Down	1561493.71987803	3146855.57258234
LOC100803381 GLYMA_01G235600_I1JAQ7	100803381;	LOC100803381 GLYMA_01G235600	0.0004824760048977	0.22084287874493	-2.178907783	3.3165242806614343	Down	3738043.69384565	16926258.6825951
GLYMA_15G007300_I1MCF0		GLYMA_15G007300	0.0047814515339999	0.466761225865525	-1.099243374	2.320440241983982	Down	54634099.3992166	117049352.798977
GLYMA_19G071800_I1N786		GLYMA_19G071800	0.0022683497622739	0.489088408943819	-1.031832821	2.644289979711216	Down	8451151.39230404	17279394.1499334
LOC100791078 GLYMA_03G245800_I1JRL7	100791078;	LOC100791078 GLYMA_03G245800	0.0010018959754187	0.163008737788382	-2.616978795	2.999177367936725	Down	13806.1580543716	84695.8159524844
GLYMA_19G113400_K7MXV2		GLYMA_19G113400	0.0109085235548423	0.0044156900905524	-7.823145363	1.9622340262564055	Down	107092.503056331	24252721.7400197
LOC100810328 GLYMA_02G233700_I1JHJ8	100810328;	LOC100810328 GLYMA_02G233700	0.0001326686915697	0.33430123652253	-1.580779404	3.877231554021583	Down	3449801.85576385	10319440.9079948
GLYMA_14G056900_A0A0R4J581		GLYMA_14G056900	0.0429212854829961	0.435233804484021	-1.20013748	1.3673272794877374	Down	1637553.52513328	3762468.60483329
GLYMA_04G209600_I1JXY7		GLYMA_04G209600	0.0105975846704981	0.280710058411723	-1.832847335	1.9747931049052279	Down	652411.562799341	2324147.43700576
LOC100805960 GLYMA_04G188700_I1JXC1	100805960;	LOC100805960 GLYMA_04G188700	0.0213492349533861	0.498543944403337	-1.004207418	1.6706176832373605	Down	5931768.78125336	11898186.404315
GLYMA_11G114300_I1LJA4		GLYMA_11G114300	0.0019260028043199	0.309867935022067	-1.690274622	2.71534308486477	Down	139253.468565798	449396.187301153
GLYMA_19G245500_I1NCA1		GLYMA_19G245500	0.0058322164879059	0.0690266719606912	-3.856702262	2.234166363675346	Down	234870.687915413	3402607.73471978
GLYMA_12G209500_K7LW58		GLYMA_12G209500	0.0255375526940405	0.495438804722076	-1.013221224	1.5928207242378158	Down	1682808.90678958	3396602.95227295
GLYMA_01G245400_I1JB16		GLYMA_01G245400	0.0014557511263888	0.426699035574973	-1.228709245	2.8369128651840443	Down	582842.059162533	1365932.45020383
DREB1 Glyma14g09320.1 GLYMA_14G084700_Q7Y0Y9	547642;	DREB1 Glyma14g09320.1 GLYMA_14G084700	0.0216279704521405	0.322381811068018	-1.633157746	1.6649842324236324	Down	44985.1608662741	139540.009150153
GLYMA_10G179200_A0A0R0I2D9		GLYMA_10G179200	1.13083009164489e-05	0.227648681737962	-2.13511899	4.946602643354215	Down	1197637.87782255	5260904.07675241
GLYMA_17G194400_I1MWC4		GLYMA_17G194400	0.0111438557688818	0.492168286318057	-1.022776397	1.952964517472832	Down	283498.913374778	576020.278542634
GLYMA_06G014600_I1K793		GLYMA_06G014600	0.0306253709060517	0.167623081103408	-2.576707278	1.5139186428241094	Down	51034.2093605966	304458.127273733
GLYMA_14G215700_I1MBX0		GLYMA_14G215700	0.0001351107741203	0.430758562640595	-1.21504862	3.8693100177105775	Down	570320.145912245	1323990.27059642
GLYMA_08G184100_I1KUJ2		GLYMA_08G184100	0.023853343225939	0.302277310537403	-1.726055403	1.6224507427110029	Down	133531.479896661	441751.581219453
GLYMA_18G242600_I1N3Z5		GLYMA_18G242600	0.0108905977754173	0.254533100625408	-1.974074812	1.9629482815444894	Down	56320.9055443705	221271.43937659
GLYMA_15G019600_K7M923		GLYMA_15G019600	0.0079963614745508	0.256599777304619	-1.962408177	2.0971075818807803	Down	40519.8831720998	157910.827506281
LOC100786248 GLYMA_01G062100_I1J631	100786248;	LOC100786248 GLYMA_01G062100	0.0021324913140264	0.412410120812904	-1.277848357	2.6711127291067873	Down	125925.753792424	305341.085093186
GLYMA_02G137000_K7K859		GLYMA_02G137000	0.0011821730818226	0.0826530851306309	-3.596787519	2.927318933795288	Down	4766.01823128356	57662.9199472833
GLYMA_10G033100_I1L8A9		GLYMA_10G033100	0.0052772050793962	0.0153241467986814	-6.028049438	2.27759602821827	Down	272620.092177197	17790229.7438612
GLYMA_04G233100_K7KLV7		GLYMA_04G233100	0.0009704882035372	0.163888220024352	-2.609215935	3.0130097391729254	Down	21115.5668378289	128841.27263504
GLYMA_01G045800_A0A0R0L6I1		GLYMA_01G045800	0.0030965204880604	0.446677689713813	-1.162693897	2.5091260421449184	Down	227447.833565115	509199.00143399
LOC100777899 GLYMA_02G216000_K7K9Y5	100777899;	LOC100777899 GLYMA_02G216000	0.0160915238112989	0.25735012898733	-1.958195589	1.7934028277777063	Down	410102.860066236	1593559.95538058
GLYMA_09G242000_I1L617		GLYMA_09G242000	0.0022700229133248	0.385859883349641	-1.373851036	2.6439697590710622	Down	241181.469975766	625049.351806346
GLYMA_06G154800_I1KBK8		GLYMA_06G154800	0.003437694377583	0.370630203470769	-1.43194764	2.463732736150755	Down	134655.076322156	363313.823485451
GLYMA_15G136900_I1MGB1		GLYMA_15G136900	0.0031993674881486	0.0126090275670436	-6.309399173	2.4949358727921624	Down	4271.37497751574	338755.304864263
GLYMA_16G039800_K7MF41		GLYMA_16G039800	0.0001378905434124	0.0048157483014498	-7.698024294	3.8604655168889583	Down	72218.1088623686	14996238.2462194
GLYMA_17G005300_I1MQX3		GLYMA_17G005300	0.0026869188058398	0.422953466569097	-1.241429148	2.5707454570162227	Down	1096266.41973535	2591931.51584266
GLYMA_16G209800_A0A0R0FT50		GLYMA_16G209800	0.0443602902499668	0.332034460533308	-1.590595114	1.3530056209190324	Down	1816564.97788928	5471013.38509123
GLYMA_18G026400_I1MZ16		GLYMA_18G026400	0.0115151764407371	0.308885871762074	-1.69485421	1.9387294031924602	Down	35803.2269661998	115910.859768225
GLYMA_08G204300_I1KV61		GLYMA_08G204300	0.0017640106924495	0.250291611767108	-1.998318153	2.7534987867451615	Down	13093.722866428	52313.8701052892
GLYMA_14G156400_I1MA91		GLYMA_14G156400	0.0003567755525439	0.444671142326944	-1.169189313	3.4476049125891945	Down	244713814.012944	550325376.934441
GLYMA_15G206800_I1MI18		GLYMA_15G206800	0.0001225866269798	0.448926002369344	-1.155450433	3.911556904578263	Down	16181931.0563703	36045876.093087
GLYMA_16G082100_K7MFW5		GLYMA_16G082100	0.0115071740527077	0.364842553354183	-1.454654087	1.9390313178995768	Down	6454178.80580863	17690312.5648916
GH3 GLYMA_05G101300_I1K297	100811309;	GH3 GLYMA_05G101300	0.0044719641229876	0.448852468117279	-1.155686767	2.349501689301198	Down	591393.23066076	1317567.06862139
GLYMA_05G035000_I1JZX7		GLYMA_05G035000	0.0011359183404034	0.465734352755254	-1.102420795	2.9446528883317846	Down	662852.436212296	1423241.45146456
LOC100807922 GLYMA_05G204000_I1K6P0	100807922;	LOC100807922 GLYMA_05G204000	0.0226491560056515	0.344870824820492	-1.535872009	1.6449479768263195	Down	361747.120837312	1048935.12237692
GLYMA_15G254100_I1MJ53		GLYMA_15G254100	0.0002187145481494	0.301023690853046	-1.732051062	3.6601223282066715	Down	55563.5551267959	184582.000736683
GLYMA_06G017900_B0M1A4		GLYMA_06G017900	0.0162000466664033	0.268698467643662	-1.895940001	1.7904837344121682	Down	4268107.7055934	15884376.7998469
GLYMA_05G133500_A0A0R0K508		GLYMA_05G133500	0.0130544095589398	0.379230976046875	-1.398851285	1.8842427662074257	Down	407686.92404633	1075035.9274342
LOC100170726 GLYMA_17G009400_B0M195	100170726;	LOC100170726 GLYMA_17G009400	0.0001465023613799	0.455134749579232	-1.135634354	3.83415537513243	Down	5052235.31917337	11100526.4349604
GLYMA_11G254100_K7LRX9		GLYMA_11G254100	0.0226384747029672	0.261843771705132	-1.933221806	1.6451528376604485	Down	151804.462934908	579752.048125319
GLYMA_10G058500_A0A0R4J485		GLYMA_10G058500	0.0108571026364372	0.308414100428778	-1.697059369	1.9642860565971518	Down	1369065.48416254	4439049.58385227
GLYMA_12G099800_I1LRR3		GLYMA_12G099800	0.0010102338645394	0.356745370714291	-1.487033386	2.9955780773836698	Down	272436.193111684	763671.277825414
GLYMA_15G120300_K7MAX3		GLYMA_15G120300	0.0001484253379145	0.0330682454519034	-4.918409689	3.8284919536585273	Down	15141.7666033776	457894.466321196
GLYMA_11G075500_I1LI02		GLYMA_11G075500	0.0008863722983336	0.10111026083925	-3.305998683	3.052383825346751	Down	88668.0259572145	876943.894924605
GLYMA_16G208900_I1MQD2		GLYMA_16G208900	0.0163602995305474	0.348523153721522	-1.520673592	1.786208749364386	Down	137007159.686358	393107769.809262
GLYMA_10G019000_I1L7W1		GLYMA_10G019000	0.0028449849794379	0.348824758977271	-1.519425651	2.54592002219139	Down	4220542.19671517	12099319.4665697
LOC100805543 GLYMA_02G294900_I1JJE0	100805543;	LOC100805543 GLYMA_02G294900	1.90751685512673e-05	0.0570942106381084	-4.130511726	4.719531615860007	Down	55107.4872112205	965202.716620768
GLYMA_13G277700_I1M390		GLYMA_13G277700	0.0304633096174655	0.394799727819501	-1.3408071	1.5162229154937088	Down	56515.8472791719	143150.674371818
GLYMA_16G181300_A0A0R0FS32		GLYMA_16G181300	0.0084987811798996	0.430337336616405	-1.216460079	2.070643352497226	Down	32642.5034301841	75853.2914825401
GLYMA_18G180800_I1N2G8		GLYMA_18G180800	0.0009422441594942	0.25719807182919	-1.959048268	3.025836545846839	Down	119576.08267416	464918.27027993
GLYMA_03G006700_K7KBZ4		GLYMA_03G006700	0.0271043207015594	0.472396121645797	-1.081930975	1.5669614726948122	Down	458670.575875405	970944.838152834
GLYMA_15G017900_A0A0R0G4T6		GLYMA_15G017900	0.0018653176301606	0.254581378692552	-1.973801197	2.729247204991709	Down	54120.156767186	212584.899355678
GLYMA_17G208200_I1MWQ0		GLYMA_17G208200	0.0009493031898418	0.0430194128908228	-4.538868354	3.0225950598108966	Down	82986.424158129	1929045.94883098
GLYMA_19G029500_I1N6B5		GLYMA_19G029500	0.0277623844588491	0.140118203452225	-2.835283699	1.556543235881153	Down	158970.971723673	1134549.02936917
rpl36_Q7ICQ6	3989331;	rpl36	2.87037743663217e-05	0.396484577782507	-1.334663345	4.542060992510255	Down	1612916.20013441	4068042.71973267
GLYMA_19G254600_I1NCJ4		GLYMA_19G254600	0.0257796767873078	0.418380805727008	-1.257111429	1.5887225319154568	Down	381051.829433382	910777.512298249
GLYMA_19G103200_I1N814		GLYMA_19G103200	0.040562537620703	0.493157441349876	-1.019879792	1.391874883058486	Down	3628360.89792951	7357408.7982895
GLYMA_16G036100_A0A0R0FKW9		GLYMA_16G036100	0.0097132873453673	0.166647099367686	-2.585131889	2.01263376346625	Down	128819.832133717	773009.747079315
gGmpm9 PM9 seed Lea proteins GLYMA_03G144400_Q01527	547921;	gGmpm9 PM9 seed Lea proteins GLYMA_03G144400	1.48814999890234e-05	0.4670488027831	-1.098354787	4.827353291631289	Down	155412848.852501	332755052.419385
GLYMA_13G035500_I1LXC7		GLYMA_13G035500	0.0211194204701186	0.258868513160749	-1.949708598	1.6753180032822963	Down	83948.2111507505	324288.999561029
GLYMA_02G166100_A0A0R0KXY4		GLYMA_02G166100	0.0011741127540137	0.376838558117138	-1.407981506	2.930290194319593	Down	56440.7325207039	149774.303358733
GLYMA_02G140900_I1JF32		GLYMA_02G140900	4.59739036722286e-06	0.437752605907096	-1.191812328	5.337488618474409	Down	1818013.30001921	4153061.05660292
GLYMA_04G110700_K7KJD2		GLYMA_04G110700	0.0119337334466352	0.451048675251501	-1.148644964	1.9232236668395244	Down	1169247.27207887	2592286.23479918
GLYMA_20G160400 GLYMA_20G160500_C6TK30		GLYMA_20G160400 GLYMA_20G160500	0.0005234583988124	0.428882252265807	-1.221346478	3.281117827612892	Down	4600742.25595417	10727285.2435563
GLYMA_14G082800_C6T1B1		GLYMA_14G082800	0.0006866001083025	0.174161858702965	-2.521499385	3.163296132405791	Down	1033333.22000747	5933177.49192049
GLYMA_07G185400_C6TM03		GLYMA_07G185400	0.0005231768024499	0.381426042401019	-1.390524746	3.281351520783466	Down	1400433.62691899	3671573.17865206
GSTL3 GSTL2 GLYMA_10G047700_I1L8Q0	100817305;	GSTL3 GSTL2 GLYMA_10G047700	0.0007625775687718	0.123949650768961	-3.012173888	3.117715973651786	Down	5811229.49470562	46883790.7864509
GLYMA_16G219400_I1MQN4		GLYMA_16G219400	0.0025045132619805	0.47783815906686	-1.065406026	2.60127666427804	Down	3989833.71591053	8349759.51628063
GLYMA_14G026400_I1M6V7		GLYMA_14G026400	0.0002945595926783	0.437034685212227	-1.194180311	3.5308268293889773	Down	4713674.8718502	10785585.2895548
GLYMA_19G249200_I1NCE2		GLYMA_19G249200	0.0227382510666592	0.48711469704915	-1.037666583	1.6432429425202804	Down	385698.746412659	791802.728903788
GLYMA_10G002600_C6THQ5		GLYMA_10G002600	0.0336575462532752	0.298089206869435	-1.746183955	1.472917548713917	Down	626076.92359119	2100300.54481448
GLYMA_08G329200_K7LAB8		GLYMA_08G329200	0.0001182582315228	0.127001243720989	-2.97708547	3.9271686198881737	Down	81267.937961514	639898.756740155
GLYMA_11G254300_I1LN34		GLYMA_11G254300	0.0285614948718003	0.438168180731758	-1.190443374	1.544219065888013	Down	488112.239180072	1113983.764
GLYMA_02G029800_K7K653		GLYMA_02G029800	0.0183293939862676	0.338694131849266	-1.561945104	1.7368518936177457	Down	927259.484959007	2737748.89424916
GLYMA_07G140400_I1KK66		GLYMA_07G140400	0.0089996336378544	0.0953701152285872	-3.390318929	2.045775169704755	Down	58431.1514956087	612677.790684833
GLYMA_07G132000_K7L1G3		GLYMA_07G132000	0.0014930798302721	0.388477607869917	-1.364096652	2.8259169712972105	Down	156424.887914562	402661.272479162
GLYMA_19G182800_I1NAA0		GLYMA_19G182800	0.0315242387958655	0.402547702264547	-1.312768341	1.5013553913764972	Down	919153.831030184	2283341.39248454
GLYMA_17G255300_A0A0R0FIM1		GLYMA_17G255300	0.0080955779875781	0.139615741031566	-2.840466487	2.0917521391459584	Down	24288.7743310744	173968.738421715
GLYMA_20G000500_I1NCV4		GLYMA_20G000500	0.0172585060539356	0.451590676326741	-1.146912395	1.7629968007768209	Down	6454278.98749108	14292321.1789722
GLYMA_09G120400_I1L2U8		GLYMA_09G120400	0.0014271462213026	0.291184475650353	-1.779994654	2.8455315280405236	Down	648742.400057449	2227942.95131462
GLYMA_09G051800_I1L164		GLYMA_09G051800	0.0270146780134915	0.213910779189622	-2.224918912	1.5684002044267378	Down	32553.6683679709	152183.393895796
GLYMA_12G120300_I1LS94		GLYMA_12G120300	0.0215300934084219	0.431023933349989	-1.214160115	1.6669540859835636	Down	3277018.82097623	7602869.74207372
GLYMA_14G042000_I1M7A9		GLYMA_14G042000	0.0033432537525227	0.206038171065064	-2.279016456	2.475830659262034	Down	35059.2113963708	170158.816762645
GLYMA_12G095400_I1LRL9		GLYMA_12G095400	0.0393900747586018	0.339048494966353	-1.560436454	1.4046131949406062	Down	51572.953332588	152110.845788317
LOC100792205 GLYMA_06G084200_I1K9C4	100792205;	LOC100792205 GLYMA_06G084200	4.25008844601223e-05	0.485555090365929	-1.042293104	4.371602032016659	Down	706159.258061801	1454333.96142468
GLYMA_10G163300_I1LBM9		GLYMA_10G163300	0.002893517643273	0.459826412769613	-1.120838757	2.5385738651743774	Down	504711.825426334	1097613.81993341
GLYMA_20G148100_A0A0R0EBB0		GLYMA_20G148100	7.43560434691923e-05	0.213735432582648	-2.226102	4.128683727361843	Down	863314.988249267	4039175.80635789
LOC100233234 GLYMA_10G180600_A0A0R0HV48	100233234;	LOC100233234 GLYMA_10G180600	0.0087962534064086	0.0945459477388647	-3.402840565	2.0557022677810415	Down	18800.5704525239	198851.150177805
LOC100789448 GLYMA_01G036200_A0A0R0L625	100789448;	LOC100789448 GLYMA_01G036200	0.0366417694077946	0.325725780434469	-1.618270185	1.4360235626928528	Down	77604.0429683242	238249.618635688
GLYMA_19G245900_I1NCA5		GLYMA_19G245900	0.0402427371173536	0.266648462188241	-1.906989087	1.3953124883264645	Down	53084.4586519033	199080.310519205
GLYMA_20G054600_A0A0R0EGZ2		GLYMA_20G054600	0.0479282993578326	0.377756601674604	-1.404471127	1.3194079808269554	Down	516552.066762111	1367420.35604996
rpl23-A; rpl23-B_Q2PMM4		rpl23-A; rpl23-B	0.0063456336746472	0.0922471983332357	-3.438351094	2.1975250027794666	Down	90870.7801029547	985079.024022943
GLYMA_14G049900_K7M508		GLYMA_14G049900	0.0039194820333277	0.194413868689332	-2.362796956	2.4067713219924802	Down	311540.114706508	1602458.28554721
GLYMA_14G038200_C6SV68		GLYMA_14G038200	0.0002146482013569	0.367480838783234	-1.444259068	3.6682727463368647	Down	1618888.44552365	4405368.32038361
TIC214 ycf1-A; TIC214 ycf1-B_Q2PMP0		TIC214 ycf1-A; TIC214 ycf1-B	3.3642731786339e-05	0.0042100345053634	-7.891952227	4.473108746775323	Down	13313.3478710573	3162289.49052473
GLYMA_18G104400_K7MR36		GLYMA_18G104400	0.0063876456724236	0.122868408575828	-3.024814071	2.194659182511502	Down	79918.1221131276	650436.699225305
GLYMA_17G115500_I1MU98		GLYMA_17G115500	0.0468977325021223	0.286445360962271	-1.803668122	1.328848154846157	Down	103578.734117424	361600.319758946
PM21 PM35 GLYMA_17G164200_Q9S7N8	547556;	PM21 PM35 GLYMA_17G164200	0.0001901230011629	0.391090929248236	-1.35442402	3.720965338821843	Down	633015.828828796	1618589.90195859
GLYMA_06G254700_B0M194		GLYMA_06G254700	0.0375199126535532	0.180987218910468	-2.466040275	1.4257381813303935	Down	68285.5383280327	377294.809761195
GLYMA_06G019900_I1K7F5		GLYMA_06G019900	0.0003861796370307	0.424045037327962	-1.237710595	3.41321062998271	Down	2109380.72516465	4974426.15637363
GLYMA_10G133700_I1LAQ3		GLYMA_10G133700	0.0030271141442861	0.377804583893304	-1.404287889	2.5189712026645155	Down	1292808.46595168	3421897.24812015
GLYMA_07G241400_I1KMS6		GLYMA_07G241400	0.036831446529485	0.475395222353443	-1.07280069	1.4337812241959522	Down	10558377.8412721	22209684.3737782
GLYMA_08G214600_I1KVH4		GLYMA_08G214600	0.0434934524060375	0.354207858939504	-1.497331873	1.3615761177110273	Down	186737.334684336	527197.039736573
GLYMA_18G231500_C6SVG7		GLYMA_18G231500	0.007805843890796	0.0886821605625433	-3.495212271	2.10758013843061	Down	27971.2869566836	315410.526528126
GLYMA_10G268500_I1LEQ8		GLYMA_10G268500	0.0069020445327629	0.482973645240058	-1.049983628	2.1610222429189454	Down	1675749.04562171	3469649.04221388
GLYMA_07G215000_K7L327		GLYMA_07G215000	0.0005997140940598	0.17172954180023	-2.541789854	3.222055744558131	Down	47133.3481716644	274462.667736539
GLYMA_03G244600_I1JRK7		GLYMA_03G244600	0.023678142040834	0.104560236750295	-3.257593782	1.6256523785145842	Down	90699.1370020075	867434.311750939
GLYMA_06G172400_I1KC60		GLYMA_06G172400	0.0200045493382946	0.205826335734261	-2.280500506	1.6988712279438907	Down	108250.277516003	525930.159179257
GLYMA_19G106200_I1N838		GLYMA_19G106200	0.0100625849152703	0.328287907258117	-1.606966487	1.9972904417219417	Down	62208.3174518348	189493.173755326
GLYMA_07G037200_I1KHA2		GLYMA_07G037200	0.0024853953978436	0.343946540959289	-1.539743748	2.60460451017345	Down	153106.66566232	445146.694120823
GLYMA_18G237300_K7MUD4		GLYMA_18G237300	0.0213558344367158	0.460650327308367	-1.118256057	1.6704834547133351	Down	622072.739892466	1350422.87612669
GLYMA_06G025000_I1K7K3		GLYMA_06G025000	0.0391284691610697	0.348433889812724	-1.521043143	1.4075071428456845	Down	31348.4965638478	89969.7115590476
GLYMA_12G192800_I1LU45		GLYMA_12G192800	0.0046254342653347	0.246473060837617	-2.020498124	2.3348474866687705	Down	443047.936921385	1797551.16204475
GLYMA_17G020600_K7MJI6		GLYMA_17G020600	0.0017271070577447	0.152274784471593	-2.715251032	2.7626807410968643	Down	7907.19339976562	51927.1357185253
GLYMA_13G278000_I1M396		GLYMA_13G278000	2.58311561294879e-07	0.177004832394623	-2.498139347	6.587856155599022	Down	5995292.01485746	33870781.5699137
SLE1 Glyma18g43320.1_I1N2Z5	100779693;	SLE1 Glyma18g43320.1	0.0001300769609823	0.487913557982686	-1.035302522	3.885799618152491	Down	19626278.8810137	40224909.8429647
GLYMA_10G249700_I1LE62		GLYMA_10G249700	0.0440198209740106	0.253870413581562	-1.977835824	1.356351728028864	Down	119493.749318142	470687.968843411
SOS1 GLYMA_08G092000_H9CDQ2	100789429;	SOS1 GLYMA_08G092000	0.0008035944701651	0.463227817391066	-1.110206203	3.094963060456698	Down	957060.478423469	2066068.66533557
GLYMA_10G166900_I1LBR6		GLYMA_10G166900	0.0187419963417965	0.289551102793916	-1.788110103	1.7271841512257524	Down	1049222.75048781	3623618.56115802
GLYMA_19G145200_A0A0R0EYN3		GLYMA_19G145200	0.0424016518427054	0.124381627847504	-3.007154691	1.3726172242516512	Down	262893.553576305	2113604.38133693
GLYMA_19G193200_K7MZ77		GLYMA_19G193200	0.0068551200513723	0.462073213396704	-1.113806637	2.163984935157182	Down	222324.009106818	481144.551688059
GLYMA_18G253600_K7MUP1		GLYMA_18G253600	0.0466664257807437	0.295902741010962	-1.756805034	1.3309954608063626	Down	69980.2590576455	236497.501910781
VSPB VSP27_P10743	547820;	VSPB VSP27	0.0037952521390608	0.0162841163256131	-5.940390757	2.4207593662862155	Down	80355.2442737892	4934578.1292043
GLYMA_17G089700_I1MTH6		GLYMA_17G089700	0.0299181115375098	0.464572770087051	-1.106023499	1.5240658230643462	Down	493808.844742115	1062931.09828539
GLYMA_08G072000_I1KR24		GLYMA_08G072000	0.034622449426366	0.470451624231649	-1.087881714	1.460642210443165	Down	786027.612505207	1670793.70549302
LOC100527208 GLYMA_15G218900_A0A0R0GE22	100527208;	LOC100527208 GLYMA_15G218900	0.0106319274832827	0.172847483978769	-2.532428491	1.9733879942283767	Down	2086560.92926331	12071688.18
GLYMA_13G356700_K7M3S8		GLYMA_13G356700	0.0105985895522774	0.197873340429796	-2.337350844	1.9747519262842697	Down	40208.3472198996	203202.448255859
GLYMA_16G162400_I1L1I7		GLYMA_16G162400	0.0002449910071103	0.452049269363437	-1.145448073	3.610849856998949	Down	701632.87812858	1552115.94328335
GLYMA_18G195400_K7MTE1		GLYMA_18G195400	0.0003849284404503	0.335168004151636	-1.577043662	3.4146199998580715	Down	516378.929285614	1540656.99258093
LOC547748 GLYMA_11G095100_I1LIL5	547748;	LOC547748 GLYMA_11G095100	0.0004284148062759	0.102172073896991	-3.290927168	3.368135528099747	Down	5379612.94596419	52652478.7133895
WBb225L1.16 GLYMA_12G040200_I1LQ02		WBb225L1.16 GLYMA_12G040200	0.0342020277816061	0.2421997348664	-2.045730809	1.4659481445796765	Down	244054.136830485	1007656.49873691
GLYMA_02G157200_A0A0R0L6W1		GLYMA_02G157200	0.0355750022509938	0.186991969650007	-2.41895178	1.4488550637638706	Down	12167.0217751008	65067.0817462045
GLYMA_08G118400_I1KSG4		GLYMA_08G118400	0.0176621200162834	0.216093757456871	-2.210270699	1.7529571684756706	Down	35721.9879454072	165307.819928749
GLYMA_07G168900_A0A0R0J475		GLYMA_07G168900	0.0089523409261754	0.125815367383693	-2.990619948	2.0480633872105605	Down	1948616.66181538	15487906.6233045
GLYMA_20G224400_I1NIP8		GLYMA_20G224400	0.006211723267322	0.444746879835537	-1.168943611	2.206787900360103	Down	4016557.16187289	9031108.1290962
GLYMA_20G058300_A0A0R0E8A2		GLYMA_20G058300	0.0069094599346469	0.44213703516993	-1.17743451	2.1605558971365055	Down	39927.7617192381	90306.3044784122
LOC100801855 GLYMA_03G030900_I1JKT2	100801855;	LOC100801855 GLYMA_03G030900	1.20657431186019e-05	0.34762771084903	-1.524385005	4.9184459251128745	Down	775007.590235611	2229418.32900136
LOC548030 GSTU51 GLYMA_15G251900_Q9FQE2	548030;	LOC548030 GSTU51 GLYMA_15G251900	0.0002991730178386	0.448309192050872	-1.157434014	3.5240775776933297	Down	1072371.54219738	2392035.58885692
GLYMA_14G223200_I1MBZ0		GLYMA_14G223200	0.0006597420252832	0.340321804562787	-1.555028507	3.180625850666735	Down	3197935.96942534	9396800.10669238
GLYMA_07G201300_I1KLP7		GLYMA_07G201300	0.0032340799856239	0.475037083733177	-1.073887953	2.4902492432776313	Down	186601.858718083	392815.350859841
GLYMA_08G237500_K7L8H2		GLYMA_08G237500	0.0477816720307714	0.381471080758644	-1.390354404	1.320738656992331	Down	178423.957050396	467726.037568978
GRP GLYMA_12G043000_Q9SWA8	547560;	GRP GLYMA_12G043000	0.0021111127207154	0.386393608119612	-1.371856866	2.6754885773613406	Down	1610271.98435335	4167439.49826125
UR2 GLYMA_20G072400_A0A0R0E8N5	100037445;	UR2 GLYMA_20G072400	0.0037717651600915	0.465062619046517	-1.104503112	2.4234553553969036	Down	1765619.34352201	3796519.58943061
GLYMA_11G222500_I1LMI8		GLYMA_11G222500	0.0363502260866043	0.461661096094232	-1.115093932	1.4394928836258696	Down	729492.046263471	1580146.24241712
GLYMA_06G026300_I1K7L6		GLYMA_06G026300	0.0008879254669907	0.388066698554792	-1.365623459	3.05162348763713	Down	490197.99625105	1263179.75254411
LOC100819778 GLYMA_02G124500_I1JEL6	100819778;	LOC100819778 GLYMA_02G124500	0.0267395934893579	0.221623468434275	-2.173817434	1.5728451994177393	Down	584882.494512125	2639081.94670989
LOC100802918 GLYMA_19G242700_C6TAW2	100802918;	LOC100802918 GLYMA_19G242700	0.0041219420921858	0.475972263595127	-1.071050589	2.3848981137748604	Down	29872461.5433996	62760929.214165
GLYMA_09G104000_K7LD07		GLYMA_09G104000	0.014569128187621	0.451257521954027	-1.147977115	1.836566435507538	Down	153999.873751707	341268.269800488
GLYMA_05G116700_A0A368UI47		GLYMA_05G116700	0.0249404013737605	0.143920616943006	-2.796654819	1.603096561562901	Down	41408.3093421559	287716.313490749
GLYMA_07G130200_I1KJW4		GLYMA_07G130200	0.0348673104605773	0.289512574352311	-1.788302085	1.4575815512526056	Down	849993.636982254	2935947.21709008
GLYMA_10G291200_A0A0R0I7G4		GLYMA_10G291200	0.0149253817113916	0.41029105483101	-1.285280394	1.8260745531278253	Down	1058005.49790072	2578670.64232364
GLYMA_02G288500_I1JJ62		GLYMA_02G288500	1.35423876366785e-05	0.449883218576048	-1.152377542	4.868304759135476	Down	1850106.40061664	4112414.78726972
GLYMA_14G208300_I1MBP5		GLYMA_14G208300	0.0035832611541122	0.151447338951879	-2.723111866	2.4457215385665956	Down	137037.820268206	904854.593131865
GLYMA_16G134900_K7MH64		GLYMA_16G134900	0.0004098261670501	0.147166890656985	-2.764474962	3.3874003157184718	Down	74716.9011845555	507701.840074237
GLYMA_18G264400_I1N4I0		GLYMA_18G264400	0.0092252948918329	0.451946981565229	-1.145774557	2.0350197424752596	Down	137056.72484282	303258.414002792
GLYMA_17G186800_A0A0R0FQB9		GLYMA_17G186800	0.0397729608506754	0.426050877615218	-1.230902372	1.400412077275374	Down	383852.963399191	900955.692305516
LOC100808028 GLYMA_02G085200_I1JDH5	100808028;	LOC100808028 GLYMA_02G085200	0.0032442043219023	0.469048529563354	-1.092190898	2.4888918014768113	Down	1143650.67944849	2438235.29414566
GLYMA_18G092600_K7MQT1		GLYMA_18G092600	0.0357376116509027	0.209878122509581	-2.252376306	1.446874474815621	Down	24726.9135751843	117815.584013791
GLYMA_12G207500_I1LUJ6		GLYMA_12G207500	0.0202705129435869	0.37887518281281	-1.400205452	1.6931352613834232	Down	72141.6870177191	190410.167491392
GLYMA_04G154300_A0A0R0K8M4		GLYMA_04G154300	0.0436595569652949	0.330870367525301	-1.595662004	1.3599206756013171	Down	406324.326272694	1228046.8913301
LOC100807063 GLYMA_13G103100_A0A0R0GL47	100807063;	LOC100807063 GLYMA_13G103100	0.0381878877043913	0.303109001419688	-1.722091398	1.4180743631950918	Down	185481.915623141	611931.400104879
GLYMA_13G069900_C6T526		GLYMA_13G069900	0.0322758405862412	0.3008127904402	-1.733062184	1.4911224382261503	Down	50209.7898464065	166913.746496387
GLYMA_10G038100_I1L8F1		GLYMA_10G038100	0.0499649479671324	0.432839753976268	-1.208095086	1.3013345605217108	Down	71552.3189378992	165309.027834404
GLYMA_10G007500_I1L7I9		GLYMA_10G007500	0.0087245926186106	0.305804265297431	-1.709319566	2.059254842606028	Down	533955.709008826	1746070.18149172
GLYMA_20G228100_I1NIT7		GLYMA_20G228100	0.0065384997125964	0.444580601950274	-1.169483093	2.1845218910163036	Down	4060946.02950605	9134330.22424189
GLYMA_03G040100_C6TFP9		GLYMA_03G040100	0.0083908555276685	0.455245197503271	-1.135284297	2.076193756453383	Down	538370.804164576	1182595.24123966
GLYMA_06G240100_I1KDU3		GLYMA_06G240100	0.0007036139355054	0.295796266638247	-1.757324251	3.152665567660903	Down	149476.460333917	505335.858470193
rpoA_Q2PMQ3	3989329;	rpoA	0.0043863701949382	0.309593684165109	-1.691552055	2.3578947181135073	Down	692676.560360461	2237373.03371812
GLYMA_08G149800_A0A0R0IMB6		GLYMA_08G149800	4.70492097304384e-05	0.430750579670095	-1.215075357	4.327447666872052	Down	1893580.92403058	4396003.19396166
MPK4B GLYMA_07G066800_I1KI59	100786554;	MPK4B GLYMA_07G066800	0.038344312100475	0.353364079764492	-1.500772701	1.4162990490965297	Down	115448.821281556	326713.517000651
GLYMA_06G128900_I1KAS7		GLYMA_06G128900	0.0247646810380254	0.271679901139134	-1.880020256	1.6061672612336177	Down	90440.3737342151	332893.13399705
GLYMA_07G020600_I1KGP8		GLYMA_07G020600	0.013425083239713	0.4872664738107	-1.037217133	1.872083012858503	Down	319914.699221284	656549.786237846
GLYMA_07G075500_I1KIF9		GLYMA_07G075500	0.0352812294914511	0.317138257867326	-1.656816168	1.4524562888449564	Down	122159.463958558	385193.085123343
GLYMA_08G137200_I1KT38		GLYMA_08G137200	0.0006744517914296	0.298593202378089	-1.743746773	3.1710490874514488	Down	198808.087450572	665815.852026108
GLYMA_06G167700_I1KC06		GLYMA_06G167700	0.0002068443516289	0.121397274075314	-3.042192068	3.684356334037956	Down	167738.58536994	1381732.71720976
GLYMA_04G080700_I1JUS6		GLYMA_04G080700	1.48125827190089e-05	0.387728895264128	-1.36687984	4.8293692113760285	Down	2634267.62850041	6794096.75336655
GLYMA_09G270100_K7LGC4		GLYMA_09G270100	0.0009852738966204	0.249055467587025	-2.005461012	3.006443023050007	Down	114905.948872031	461366.899451346
GLYMA_12G021700_K7LSL4		GLYMA_12G021700	0.0017648343792708	0.215304999124219	-2.215546277	2.7532960446918646	Down	41183.2895574906	191278.83572146
LOC100810381 GLYMA_04G190100_I1JXD6		LOC100810381 GLYMA_04G190100	0.0004423696870119	0.351105832352608	-1.510022133	3.354214640325653	Down	1902616.03649271	5418924.61239991
GLYMA_08G333400_I1KYV2		GLYMA_08G333400	0.0003924565947945	0.0755180123266709	-3.727035397	3.4062083686859252	Down	5163.54663664219	68375.0336847592
GLYMA_05G034500_K7KMN0		GLYMA_05G034500	0.0481601009710054	0.378426666150647	-1.401914342	1.3173126112206532	Down	16078.7291056491	42488.3617986063
GLYMA_08G138300_K7L6K3		GLYMA_08G138300	0.0088075009725342	0.400885811155619	-1.318736739	2.05514730019143	Down	170104.58910527	424321.800302473
GLYMA_16G100500_I1MMM9		GLYMA_16G100500	0.0460153945001473	0.499529164260427	-1.001359185	1.3370968503188818	Down	403616.822865847	807994.511118119
GLYMA_16G218800_I1MQM8		GLYMA_16G218800	0.034279386192015	0.327942173790812	-1.608486649	1.4649669631726274	Down	120487.418196974	367404.462817979
GLYMA_01G029200 GLYMA_02G036000_C6T4R9		GLYMA_01G029200 GLYMA_02G036000	1.22767090137652e-05	0.222768069015092	-2.166385639	4.910918037813202	Down	10626051.8091485	47700066.9625976
GLYMA_18G016000_I1MYQ8		GLYMA_18G016000	0.0003016860547715	0.175221138759935	-2.512751262	3.520444764322059	Down	17436.9237203189	99513.813480054
GLYMA_08G303200_I1KXV7		GLYMA_08G303200	0.0286114283666111	2.8164081466669	1.49385642080201	1.5434604603963211	Up	499413.285091479	177322.766830693
GLYMA_08G232400_K7L8B5		GLYMA_08G232400	0.0013676233377204	3.08561889419483	1.62555988517243	2.864033496821983	Up	4399680.52931217	1425866.47287829
LOC548020 GLYMA_05G186900_Q8GZU9	548020;	LOC548020 GLYMA_05G186900	0.0004084729036338	6.38272141262657	2.67417167969199	3.388836747436645	Up	168312.715448352	26370.0551171463
GLYMA_14G067000_I1M841		GLYMA_14G067000	0.0295101313043655	3.2411222205898	1.6964934247638	1.5300288581166275	Up	208593.748267884	64358.4950122384
LOC100500275 GLYMA_08G104200_I1KS18		LOC100500275 GLYMA_08G104200	0.0002299287231314	333.324952386767	8.38078551003477	3.638406772452856	Up	4701706.84057022	14105.4751734118
GLYMA_20G093900_I1NEV9		GLYMA_20G093900	0.0012617856864271	3.29481888020183	1.72019916088842	2.8990144034960403	Up	672315.912743388	204052.464547673
GLYMA_12G084100_A0A0R0H2Q4		GLYMA_12G084100	0.0002179505955742	2.09548112783603	1.06728152843586	3.661641939886787	Up	4490975.03542787	2143171.3107651
GLYMA_06G101700_I1K9W3		GLYMA_06G101700	0.0076415374286054	3.06200189708812	1.6144751766714	2.1168192553527163	Up	1300138.83357107	424604.189438115
GLYMA_13G264100_I1M2V0		GLYMA_13G264100	0.0092213586921766	2.28842609595925	1.19435570128325	2.035205084473315	Up	376581.172990922	164559.027558663
GLYMA_07G022000_C6SVM1		GLYMA_07G022000	0.0250159594287781	3.2151000464228	1.68486363156016	1.6017828361092263	Up	346003.314778362	107618.210874443
HSP17.5-E_P04794	100305750;	HSP17.5-E	0.0001067479529912	17.5242097478647	4.1312774824304	3.971640444294976	Up	22401477.1304855	1278315.96704183
GmCSyGT1 GLYMA_06G324300_I1KFY7	100788506;	GmCSyGT1 GLYMA_06G324300	0.0093299673657882	3.27628213013903	1.71205959697489	2.0301198753191905	Up	2816011.75443927	859514.42598131
GLYMA_03G218300_I1JQQ6		GLYMA_03G218300	0.0037393087158113	5.95295255304647	2.57360539566666	2.4272086781892837	Up	285041.651027677	47882.3992779523
GLYMA_18G258000_I1N4C1		GLYMA_18G258000	3.09759416110147e-06	3.40971230930837	1.76965001859158	5.508975483006709	Up	14862349.1650249	4358827.90593543
GLYMA_16G221100_I1MQQ0		GLYMA_16G221100	0.003776277561966	3.87092150905853	1.95267705430032	2.4229360919163296	Up	551232.237083794	142403.362040235
GLYMA_19G121600_I1N8I3		GLYMA_19G121600	0.0004004322339741	5.58222444425252	2.48084013194615	3.397470969969893	Up	912059.842582448	163386.451349427
GLYMA_13G062700_K7LXH7		GLYMA_13G062700	0.038277195189628	3.10487876123902	1.63453693544282	1.4170598932122178	Up	1023228.71713496	329555.127855179
LOC100803398 GLYMA_02G117000_K7K7T9	100803398;	LOC100803398 GLYMA_02G117000	0.0020824570361197	9.64395873185836	3.2696254774159	2.6814239499061037	Up	207611.638141569	21527.6365146331
GLYMA_10G031400_I1L889		GLYMA_10G031400	0.0146119675832181	3.28699248874997	1.71676815965657	1.8352912999452782	Up	194729.423329553	59242.4302751017
GLYMA_20G124700_I1NFT7		GLYMA_20G124700	0.0119173523394224	7.07850901780825	2.82344551014731	1.923820220443197	Up	119382.088590786	16865.4286221071
GLYMA_13G264500_I1M2V7		GLYMA_13G264500	0.0220757787857036	3.54321680547375	1.82505974505322	1.6560839665106333	Up	98849.3207509917	27898.185794977
GLYMA_09G062300_C6TCR3		GLYMA_09G062300	0.0053654941046373	2.14435546039984	1.10054407484871	2.2703902779782577	Up	2216362.04384995	1033579.59292658
GLYMA_13G115800_I1LYC1		GLYMA_13G115800	0.0046627176685019	7.2365820679414	2.85530845449861	2.3313608806475536	Up	1242809.42036464	171739.836389112
GLYMA_10G198000_K7LKF5		GLYMA_10G198000	0.048328012094286	3.67256114740214	1.87678651156288	1.3158010685945762	Up	633968.34181609	172622.950679675
LOC100500426 GLYMA_05G139400_I1K3D6	100500426;	LOC100500426 GLYMA_05G139400	0.0062864170295251	6.19641128540181	2.63143290586362	2.201596812053082	Up	164065.354466814	26477.4797717733
GLYMA_18G019700_I1MYV2		GLYMA_18G019700	0.0091255229625049	9.25213501296588	3.20978631883998	2.039742237751253	Up	1624438.75342304	175574.475636873
LOC100819507 GLYMA_13G091000_I1LVX1		LOC100819507 GLYMA_13G091000	0.0414302150476954	3.94152646226574	1.97875446040536	1.382682812446696	Up	974273.045785329	247181.657947129
ADR6 sali5-4a GLYMA_12G217300_Q06765	547882;	ADR6 sali5-4a GLYMA_12G217300	0.0326382835147604	2.9961771139583	1.58312290880227	1.486272689368844	Up	124078.915927756	41412.4102843283
GLYMA_13G284600_I1M3F9		GLYMA_13G284600	0.0035011503286263	34.4962450373201	5.10836742602847	2.4557892415653746	Up	2911020.70635164	84386.5963730929
GLYMA_05G215100_I1K6B1		GLYMA_05G215100	0.0018752127796135	2.55643885586161	1.35413552048989	2.7269494459261288	Up	1771272.25684133	692867.05323697
GLYMA_13G079900_I1LW74		GLYMA_13G079900	0.0052700681856946	2.3180710140846	1.21292476397094	2.278183765721165	Up	2917141.85308752	1258435.06750353
LOC100805390 GLYMA_03G006900_A0A0R0KKK6	100805390;	LOC100805390 GLYMA_03G006900	0.0447208003686505	2.26504323619654	1.17953858936687	1.3494904324790142	Up	447106.998144866	197394.465147451
GLYMA_11G013800_C6TB15		GLYMA_11G013800	0.0147041905090885	2.58926866744147	1.37254466978628	1.8325588791550593	Up	181537.03823458	70111.3177312581
GLYMA_12G210000_I1LUL9		GLYMA_12G210000	0.000621070964118	2.28713529267122	1.19354170912201	3.20685877411638	Up	1362669.39661905	595797.459374405
GLYMA_06G054700_I1K8F1		GLYMA_06G054700	0.0013164794059028	16.3424053764282	4.03054843879001	2.880585930308562	Up	3502626.02012131	214327.446874705
PM40 GLYMA_05G055700_I1K0K8	547555;	PM40 GLYMA_05G055700	0.0006707809580174	2.13851813414198	1.09661144098828	3.1734192745473884	Up	7307434.20636484	3417055.05775229
GLYMA_06G081900_I1K992		GLYMA_06G081900	0.0159436592473061	12.6213610592492	3.65779559059219	1.7974119960810293	Up	259484.151175181	20559.1259101985
LOC100805930 GLYMA_03G093200_C6TNM5	100805930;	LOC100805930 GLYMA_03G093200	0.039949662889725	2.48748705708208	1.31468901903033	1.398486881074644	Up	1105800.36117659	444545.171814376
GLYMA_11G251300_I1LN72		GLYMA_11G251300	0.0042084993379345	3.52914125473169	1.81931717549098	2.375872736809674	Up	512612.229331573	145251.264353414
LOC100808646 GLYMA_13G240100_I1M253	100808646;	LOC100808646 GLYMA_13G240100	5.52337513593077e-06	9.73267868808973	3.28283692711989	5.2577954594140195	Up	1410096.94134107	144882.717957869
GLYMA_13G132400_A0A0R0GZH8		GLYMA_13G132400	0.0287246703011633	6.78114037489208	2.76152790977124	1.541744947398849	Up	185943.084603955	27420.6216542029
GLYMA_13G181500_I1M0C6		GLYMA_13G181500	0.0099424742152601	3.11795344718471	1.6405993879404	2.002505526636654	Up	455109.578130501	145964.199222228
LOC547898 GLYMA_12G217400_C6TI83	547898;	LOC547898 GLYMA_12G217400	0.002362286447004	23.046299704962	4.52646322619956	2.6266674416884324	Up	1518448.50571589	65886.8679638388
LEA-2 GLYMA_20G044800_C6T750	100806300;	LEA-2 GLYMA_20G044800	0.0392782594210645	3.04383722873868	1.60589121180788	1.4058477658080966	Up	118824.984657876	39037.8905731155
PFK GLYMA_06G088600_I1K9I0		PFK GLYMA_06G088600	7.39129079461477e-05	2.18146980763167	1.12530050640683	4.13127971099271	Up	6551322.86858207	3003169.16863248
GLYMA_13G114900_K7LZ48		GLYMA_13G114900	0.0203301296485065	3.02540335249937	1.59712749804273	1.6918598517873709	Up	208827.499925474	69024.6805448126
GLYMA_10G172800_I1LBX9		GLYMA_10G172800	0.0084544530474068	3.60500490198715	1.85000122120472	2.072914483415333	Up	429102.790622433	119029.738457749
GLYMA_12G230600_C6TM07		GLYMA_12G230600	0.0023647178274209	4.23457109180396	2.08221585029801	2.626220674505546	Up	549969.903393611	129876.176706085
GLYMA_06G067800_I1K8U2		GLYMA_06G067800	0.0477865101839031	2.63930261120366	1.4001567734205	1.3206946845496035	Up	427799.841942887	162088.212290211
GLYMA_14G039400_I1M788		GLYMA_14G039400	0.0001393712133298	18.5221785815877	4.21118189348571	3.855826919086244	Up	671642.401909357	36261.5228522316
GLYMA_15G131400_A0A0R0G8Z9		GLYMA_15G131400	0.0438574501752146	3.70121268549572	1.88799804066209	1.3579566213366603	Up	538170.670596143	145403.876060709
GLYMA_10G172200_I1LBX4		GLYMA_10G172200	0.0002073802531271	4.77965816781286	2.25690744305211	3.683232599760991	Up	4300885.52721208	899831.196334305
GLYMA_04G189900_C6TIU9		GLYMA_04G189900	0.0094136081052676	3.96475638606556	1.98723222244562	2.0262438856196514	Up	867135.978969651	218711.036576488
GLYMA_19G227700_I1NBQ4		GLYMA_19G227700	0.0196208607941337	5.82759108073507	2.54289964773646	1.7072819434422168	Up	153298.387573333	26305.6184707449
GLYMA_10G159400_I1LBH3		GLYMA_10G159400	0.0484895608176527	2.78173831220446	1.47598670692459	1.3143517493827999	Up	227413.408893064	81752.2654432737
GLYMA_08G113900_I1KSB7		GLYMA_08G113900	0.0267189542801022	3.7962704764483	1.92458278506959	1.5731805431750971	Up	1363346.68631671	359127.911136677
GLYMA_16G144100_K7MHD2		GLYMA_16G144100	0.000595022544265	3.00612950945227	1.58790716448373	3.2254665793732866	Up	361233.158050864	120165.534091271
GLYMA_08G355000_K7LAS7		GLYMA_08G355000	0.0091597638520395	13.8674824346042	3.79363399294659	2.038115722738063	Up	160284.197998292	11558.2766197221
LOC100813322 GLYMA_07G012600_A0A0R0IY34	100813322;	LOC100813322 GLYMA_07G012600	0.0004216721265754	2.59267199785062	1.37443970059689	3.3750251058254945	Up	1012317.89488536	390453.515031825
gmr2 GLYMA_08G361000_Q39860		gmr2 GLYMA_08G361000	0.0004223621005068	2.65804098688452	1.41036335108479	3.3743150589383	Up	522253.513255719	196480.609528844
LOC100818755 PFK GLYMA_04G086900_I1JUY7	100818755;	LOC100818755 PFK GLYMA_04G086900	0.0174134337119888	2.00273728146919	1.00197318122026	1.7591155829819027	Up	5970585.23240279	2981212.40746206
GLYMA_20G158500_I1NGT2		GLYMA_20G158500	0.0379620125483075	4.21405848125141	2.07521033551876	1.4206507716015517	Up	732921.098540592	173922.858878537
GLYMA_07G032200_I1KH38		GLYMA_07G032200	0.0001234131864475	2.41441972204463	1.27167649559444	3.908638434343087	Up	1514016.52364569	627072.629428142
GLYMA_13G262500_A0A0R0H0T7		GLYMA_13G262500	0.0337215333141053	3.0945263654643	1.62971861380613	1.4720926862799375	Up	1731705.70425952	559602.827620341
LOC100818687 GLYMA_17G053800_A0A0R0FHA5		LOC100818687 GLYMA_17G053800	0.0066457328312456	2.34809579440415	1.23149126674979	2.1774571220172887	Up	4248647.90635952	1809401.4377457
GLYMA_10G054000_I1L8W7		GLYMA_10G054000	0.0462182728033826	2.7571296139533	1.46316709071128	1.3351862883241514	Up	342671.340953544	124285.53928671
GLYMA_18G166600_I1N268		GLYMA_18G166600	0.0468994344443852	2.50622591869253	1.32551646936316	1.3288323943672973	Up	366472.338528326	146224.781969979
GLYMA_02G191900_I1JGE4		GLYMA_02G191900	0.0216068908995931	4.56502253578666	2.19062198226588	1.6654077209600358	Up	318667.108945039	69806.2509980851
GLYMA_13G355800_I1M5H8		GLYMA_13G355800	0.0145750825280532	4.5603132616182	2.18913293085057	1.8363889774693507	Up	262611.321073094	57586.2459457245
LOC100800249 GLYMA_19G227800_I1NBQ6	100800249;	LOC100800249 GLYMA_19G227800	0.0003777224457635	20.2492573768198	4.33979709432043	3.4228272069077414	Up	2960401.99941903	146198.052813923
GLYMA_02G284900_I1JJ27		GLYMA_02G284900	0.0003586860096342	3.50808713607471	1.81068458279451	3.4452855624295804	Up	1944073.13611045	554168.998859511
LOC100812874 GLYMA_03G004300_I1JK28		LOC100812874 GLYMA_03G004300	0.0055147635232896	12.6447599475181	3.66046774352849	2.258473105659389	Up	572712.135281185	45292.4482282161
GLYMA_06G296900_I1KF52		GLYMA_06G296900	0.0328862673626615	2.97966465148967	1.57514997066833	1.4829854167512182	Up	677947.740884603	227524.845974081
LOC100810903 GLYMA_04G207800_I1JXX2	100810903;	LOC100810903 GLYMA_04G207800	0.0042124473567711	5.85206415751975	2.54894558615928	2.3754655134931104	Up	97035.3924752039	16581.3958738842
GLYMA_11G199100_I1LLY6		GLYMA_11G199100	0.0128097094168631	3.23163300637825	1.69226337075663	1.8924607219402678	Up	4687732.78018728	1450577.083
GLYMA_16G120600_K7MGU5		GLYMA_16G120600	0.0037497633255629	4.62122553798343	2.20827550166415	2.425996142844485	Up	197001.503277353	42629.7097291899
GLYMA_15G110000_C6T2T9		GLYMA_15G110000	0.0074218365553968	4.7643918167021	2.25229206323747	2.1294886139687583	Up	163162.779741036	34246.2975377152
GLYMA_03G092700_I1JMB4		GLYMA_03G092700	0.0124069876079642	2.3130713978984	1.20980979853104	1.906333651542989	Up	786017.790933575	339815.619892984
GLYMA_10G004300_I1L7F3		GLYMA_10G004300	0.0258025100527243	2.96560597374375	1.5683269263534	1.5883380440746189	Up	3411735.98523157	1150434.68870702
GLYMA_06G323900_C6SVR3		GLYMA_06G323900	0.0286715960734417	3.53836295002931	1.82308204106138	1.5425481303323885	Up	1902278.33628937	537615.378397971
LOC100800390 GLYMA_02G263500_I1JIE7	100800390;	LOC100800390 GLYMA_02G263500	0.0087030229849592	4.34173542757236	2.11827181509197	2.060329869490684	Up	437955.487591254	100871.067548244
GLYMA_10G255600_I1LEC5		GLYMA_10G255600	0.0315170962344815	2.97197582299293	1.57142237960798	1.501453802205123	Up	91289.1736633619	30716.6609354948
GLYMA_16G178800_I1MPI1		GLYMA_16G178800	0.0017511057442875	8.15970431846404	3.02851687449892	2.7566876273180894	Up	4498962.06390045	551363.369101507
CYP93E1_Q9XHC6	100037459;	CYP93E1	9.69904338264349e-05	11.4371726258621	3.51565854361259	4.013271098117947	Up	1898334.6240517	165979.362745574
GLYMA_08G081500_I1KRC8		GLYMA_08G081500	0.0015902082587484	76.2552431783792	6.2527646330717	2.7985459953635385	Up	374453.550880187	4910.52857839888
GLYMA_02G140100_I1JF25		GLYMA_02G140100	0.0043898174904957	2.04033123585727	1.02880338432258	2.3575535354568062	Up	871194.444966526	426986.770410582
GLYMA_03G161600_I1JP24		GLYMA_03G161600	0.0297850543043602	3.35261050939594	1.74528488730644	1.5260016037550819	Up	472503.564275593	140936.014771584
LOC100777296 GLYMA_06G231500_I1KDM8	100777296;	LOC100777296 GLYMA_06G231500	0.0330775316796181	8.46963897132098	3.08230047423449	1.4804669059489088	Up	194669.770385112	22984.4236624822
GLYMA_09G096700_I1L2C2		GLYMA_09G096700	0.0006062525689816	2.80127290177057	1.48608253851863	3.2173464080727	Up	2757711.7960368	984449.531601784
GLYMA_08G031100_I1KPU2		GLYMA_08G031100	8.93868410648991e-05	2.76937534560664	1.46956060175363	4.048726410438229	Up	7028252.35831127	2537847.52199117
GLYMA_13G255300_A0A0R0GTU4		GLYMA_13G255300	0.0038295542631702	2.85371112567527	1.51283930165015	2.4168517723266656	Up	2701428.79451081	946637.089579827
LOC100790733 GLYMA_03G084600_I1JM56	100790733;	LOC100790733 GLYMA_03G084600	0.0060390849013279	18.9350091099347	4.24298421021344	2.2190288647584615	Up	1571440.12103428	82991.2524420064
GLYMA_10G295100_I1LFH9		GLYMA_10G295100	0.0002406508192166	7.73628881341266	2.95164165493632	3.618612655571317	Up	962792.300054362	124451.442193463
GLYMA_13G094900_A0A0R0GKM0		GLYMA_13G094900	0.0003257816829287	3.03896350549552	1.6035793498333	3.4870733375432277	Up	21178376.6873575	6968947.3562481
LOC100798510 GLYMA_04G025700_I1JT45	100798510;	LOC100798510 GLYMA_04G025700	0.0144521166242533	2.25463916277355	1.17289655998524	1.8400685424634604	Up	316043.781590569	140174.883328908
IMT1 GLYMA_06G137100_A0A0R4J3I5	100805999;	IMT1 GLYMA_06G137100	0.0006347045597024	2.51900047402861	1.33285139356031	3.1974283817136495	Up	3713296.5387997	1474115.06154307
GLYMA_13G155700_I1LZM0		GLYMA_13G155700	0.0013012481748089	4.24901224309601	2.08712750063601	2.8856398666425824	Up	165230.774288852	38886.8670730066
LOC100793145 GLYMA_17G108400_I1MU26	100793145;	LOC100793145 GLYMA_17G108400	0.007972981935904	14.4164531647892	3.84964436134003	2.0983792198707842	Up	320469.905418032	22229.455591806
GLYMA_19G119000_A0A0R0EM30		GLYMA_19G119000	0.0085884768955197	2.05310156338894	1.03780499684414	2.0660838483365898	Up	994265.410274586	484274.829849823
GLYMA_04G003700_I1JSE0		GLYMA_04G003700	0.0368818429138604	2.81732216744762	1.49432454873348	1.433187386226774	Up	302482.028555169	107365.083074331
GLYMA_07G129600_I1KJV9		GLYMA_07G129600	0.0219661104287323	4.0362284765163	2.01300784258289	1.6582468374302395	Up	277217.063717452	68682.2030344328
GLYMA_13G094000_I1LVU0		GLYMA_13G094000	0.0117976552397634	2.88272284567755	1.5274321381206	1.9282042992718076	Up	2169509.57622851	752590.412734803
GLYMA_11G246600_I1LNC8		GLYMA_11G246600	3.70951061602119e-05	2.0247012510532	1.01770905099963	4.43068338170047	Up	4605346.13689286	2274580.576
GLYMA_11G216800_I1LMD3		GLYMA_11G216800	0.0073117143591992	18.5020890164635	4.20961626528005	2.1359807831722946	Up	688862.451970595	37231.6040290171
GLYMA_08G345900_I1KZ09		GLYMA_08G345900	0.0022291061780552	3.02233619697093	1.59566415114635	2.651869244464928	Up	3319255.42919402	1098241.62928025
LOX1.4 SC514_P24095	547835;	LOX1.4 SC514	9.17494462185293e-06	2.16110480202877	1.11176903689015	5.037396548383368	Up	8517535.03570476	3941287.35807204
accA-2 GLYMA_18G195900_Q39833	100037462;	accA-2 GLYMA_18G195900	0.0302960153183588	2.82323206287227	1.49734771971744	1.518614488297944	Up	1533616.77390453	543213.147113479
GLYMA_05G146700_I1K3L2		GLYMA_05G146700	0.0172188829206184	2.26286298463432	1.17814923269454	1.7639950269327573	Up	4693192.69055133	2074006.56708774
GLYMA_10G275100_I1LEX5		GLYMA_10G275100	0.0105904486963813	2.40855564072278	1.26816825241466	1.9750856393038145	Up	127187.654169104	52806.6082504684
LOC100778470 GLYMA_03G144200_I1JNK1	100778470;	LOC100778470 GLYMA_03G144200	0.0090987164463369	4.27510014672744	2.09595821637157	2.04101986917234	Up	382236.399728022	89409.9287991234
GLYMA_20G152000_K7N3K7		GLYMA_20G152000	0.0069193664559951	2.16621374422077	1.11517560329399	2.159933668153249	Up	1310686.37654869	605058.655936175
GLYMA_16G018500_I1MKC8		GLYMA_16G018500	8.62697572085325e-06	19.5769388775047	4.29108329233677	5.064141424207894	Up	7272173.3768255	371466.316686606
GLYMA_08G055000_A0A0R4J3Q3		GLYMA_08G055000	0.0004557177829988	5.06396605265907	2.34026773339489	3.34130402406718	Up	338352.928716235	66815.7971830334
GLYMA_09G260900_A0A0R0IL03		GLYMA_09G260900	0.0063321648470798	16.4055828788447	4.03611494759648	2.1984477875485924	Up	268231.08859309	16349.988328606
GLYMA_15G115300_A0A0R4J598		GLYMA_15G115300	0.0002183885317385	2.153648862	1.10678304723874	3.660770171523425	Up	7751826.7053478	3599392.10262723
GLYMA_01G001000_I1J496		GLYMA_01G001000	0.0002740441676552	3.24558834420513	1.6984800265539	3.562179436365424	Up	350911.180791242	108119.435854452
LOC100306095 GLYMA_13G214600_I1M1B6	100306095;	LOC100306095 GLYMA_13G214600	2.04475295918015e-05	5.23098808670945	2.38708348436025	4.68935915462277	Up	13489847.9232887	2578833.61607396
GLYMA_05G147200_I1K3L8		GLYMA_05G147200	0.001021959936666	48.2754305240043	5.59321722018605	2.990566129275597	Up	16251293.8609321	336636.953508915
GLYMA_01G001300_A0A0R4J2H1		GLYMA_01G001300	0.0063188476068356	2.07111629327902	1.05040856322841	2.1993621184939727	Up	1359353.99633446	656338.806635677
GLYMA_17G048100_I1MS95		GLYMA_17G048100	0.0063429902391828	7.73032138430556	2.95052839473298	2.1977059569096955	Up	131856.487113419	17057.0511312918
GLYMA_18G125600_C6TNR1		GLYMA_18G125600	0.0002854673393701	8.84317037348069	3.14456368433469	3.5444435726816446	Up	417447.940207622	47205.687844654
GLYMA_08G142800_I1KTB0		GLYMA_08G142800	0.0247168506709453	2.83330491447347	1.50248586995725	1.6070068662435122	Up	460291.063529835	162457.298958017
GLYMA_01G144200_I1J7Y4		GLYMA_01G144200	0.0021892111065425	8.80601874386243	3.13848991509568	2.6597123572142185	Up	122399.431356984	13899.5197395297
GLYMA_14G162300_I1MAK3		GLYMA_14G162300	0.0357830683972689	5.98745036706895	2.58194179168719	1.4463224214303048	Up	1719125.02669717	287121.382442246
GLYMA_17G052000_Q2Q021		GLYMA_17G052000	0.0374444900729238	2.19728225935293	1.13572020795534	1.4266120793523704	Up	8349794.17714208	3800055.33726968
GLYMA_06G037000_I1K7X2		GLYMA_06G037000	0.0015006254364214	2.29479458010539	1.19836501571873	2.8237276962946054	Up	836647.37194274	364584.864892054
PFK GLYMA_07G014300_I1KGH5		PFK GLYMA_07G014300	0.0082506580324071	10.0425567764532	3.32805471269354	2.083511412850462	Up	170061.369527915	16934.0710053697
GLYMA_18G009700_C6TN36		GLYMA_18G009700	1.73086861264881e-05	3.08651988182546	1.62598108451451	4.761735897443644	Up	100508796.143503	32563793.5253019
GLYMA_20G217500_I1NIH4		GLYMA_20G217500	0.003790551744902	2.12975527701839	1.090687665	2.421297570420785	Up	2098062.74343031	985119.166539898
GmSGT3 Glyma08g19290 Gma.55603_D4Q9Z5	100793463;	GmSGT3 Glyma08g19290 Gma.55603	0.0019739725063659	2.20143224802989	1.13844244412246	2.70465890050971	Up	10038770.6779198	4560108.85045574
GLYMA_13G158500_I1LZP6		GLYMA_13G158500	0.0036864009098963	3.48245822055755	1.80010604475589	2.4333974353981054	Up	412016.227064065	118311.893774306
LOC100791285 GLYMA_04G092400_I1JV38		LOC100791285 GLYMA_04G092400	0.0109796678176526	2.2213643101004	1.15144601840215	1.9594107989699667	Up	4094034.84363584	1843027.19955503
GLYMA_12G020000_I1LPA6		GLYMA_12G020000	0.002775799426439	2.51683638357846	1.33161143172638	2.5566119183100517	Up	720744.050263578	286369.052420809
GLYMA_12G001900_I1LNP2		GLYMA_12G001900	0.0353930563269893	4.83463811221586	2.27340790350745	1.4510819327387503	Up	3099175.39488214	641035.652089727
GLYMA_08G106000_A0A0R0IJZ6		GLYMA_08G106000	0.0392719152433479	2.46710831684537	1.30282105765068	1.4059179182015775	Up	40737.5197964967	16512.254252617
GLYMA_18G300700_I1N5F8		GLYMA_18G300700	0.0392787118121793	3.18213319743749	1.66999422512864	1.4058427638086117	Up	488707.235438538	153578.497541236
GLYMA_15G156700_C6TAQ9		GLYMA_15G156700	0.020852776357991	3.06488656154791	1.61583367746552	1.6808361144703716	Up	318201.705822242	103821.691091084
LOC100787835 GLYMA_08G010800_I1KP61		LOC100787835 GLYMA_08G010800	0.0086119164530614	6.33132196027194	2.66250676132937	2.0649001920569123	Up	493840.653388635	77999.6115325375
SAD1 ACPD GLYMA_02G138100_B8XJY3	547808;	SAD1 ACPD GLYMA_02G138100	0.0075925080506722	2.17261797404733	1.11943451809927	2.1196147389077993	Up	12647482.6472934	5821309.95801928
WBb225L1.19 GLYMA_12G040500_I1LQ06		WBb225L1.19 GLYMA_12G040500	0.0385709829471812	4.27770629665628	2.0968374318009	1.4137392933844815	Up	1250801.36120986	292400.009366599
petD_Q2PMQ4	3989328;	petD	0.0022165246458334	8.72996937337233	3.12597659257621	2.6543274353594852	Up	823197.694772312	94295.5993961656
GLYMA_08G131400_I1KSW9		GLYMA_08G131400	0.0035220761803657	3.4018021088608	1.76629921834727	2.453201254741641	Up	3515392.90775916	1033391.36000959
GLYMA_01G075400_I1J6F0		GLYMA_01G075400	0.001140149052651	3.26127364959809	1.70543550099265	2.9430383692667075	Up	1143095.79752427	350505.943487799
GLYMA_06G069500_I1K8W3		GLYMA_06G069500	0.0304537439080704	2.39759593020842	1.2615885400681	1.5163593086578395	Up	272271.980736617	113560.411621548
GLYMA_15G256000_K7MDY4		GLYMA_15G256000	0.0033311871657686	5.64850561179925	2.49786923361392	2.477400965394406	Up	1307788.29583047	231528.192713239
LOC102659420 GLYMA_08G224200_C6TIU6	102659420;	LOC102659420 GLYMA_08G224200	2.34383967426633e-05	2.41254701803718	1.27055705928354	4.630072098696092	Up	417952.688418642	173241.261328322
GLYMA_11G151800_A0A0R0HTR7		GLYMA_11G151800	0.0004617606030862	26.4157034547849	4.72332392450947	3.335583123372381	Up	359068.733445897	13593.0028916514
LOC100806628 GLYMA_11G078700_A0A0R0HLZ4	100806628;	LOC100806628 GLYMA_11G078700	0.000411214809743	5.08806030282464	2.34711576929965	3.3859312527826186	Up	1815585.76738351	356832.596181217
LOC100788053 GLYMA_02G274000_A0A0R4J2R3	100788053;	LOC100788053 GLYMA_02G274000	0.0053469788517627	2.05432059859281	1.03866134714152	2.271891533606958	Up	3218834.51263282	1566860.84676252
MFTL MFT GLYMA_05G244100_E3NYP7	100306314;	MFTL MFT GLYMA_05G244100	0.011563821033106	5.51825302146776	2.46421160827654	1.9368986382860522	Up	1077045.9863048	195178.797005999
LOC100819511 GLYMA_06G094500_C6TA47	100819511;	LOC100819511 GLYMA_06G094500	0.0335175542332401	2.35545455778542	1.23600549932062	1.4747276792350936	Up	539650.917714437	229106.910991232
GLYMA_09G228200_A0A0R0II00		GLYMA_09G228200	0.035434778495644	4.12698415680416	2.04508789995291	1.450570277687852	Up	200709.935047356	48633.5608331438
GLYMA_08G210900_I1KVC5		GLYMA_08G210900	0.0004519420603248	6.16567191144139	2.62425812260601	3.3449172388481623	Up	77556.9678233506	12578.8347056598
GLYMA_07G107900_K7L1C5		GLYMA_07G107900	0.0050341347939381	4.88820953389458	2.28930612783904	2.2980751599676785	Up	609267.277145807	124640.172014146
GLYMA_12G226100_A0A0R0H9F2		GLYMA_12G226100	0.0228607170308869	3.64671345281492	1.86659684172384	1.6409101519952478	Up	543545.610817385	149050.81461715
GLYMA_16G155100_A0A0R0G0H4		GLYMA_16G155100	0.0024498853087816	2.46349158272447	1.30070454224786	2.610854246626968	Up	265039.356399515	107586.873143036
GLYMA_01G231900_K7K5E9		GLYMA_01G231900	0.0009970439649112	8.02483392735364	3.00447153620223	3.0012856909387415	Up	376513.592701047	46918.5525967901
GLYMA_11G253300_I1LN44		GLYMA_11G253300	0.0113764319302185	4.68159668981886	2.22700065451393	1.9439939273958324	Up	109727.636502444	23438.0797348628
GLYMA_18G002700_I1MYA8		GLYMA_18G002700	0.0064004977829689	2.68340413159466	1.42406434671222	2.1937862485177133	Up	94453.0354289313	35198.9602746869
GLYMA_15G221300_I1MIG3		GLYMA_15G221300	0.0044007749359142	4.05229513023939	2.01873925000959	2.3564708415233775	Up	181391.166649452	44762.5754836706
GLYMA_18G289100_A0A0R0FH00		GLYMA_18G289100	0.0069218948154573	4.97885056556025	2.31581271523115	2.1597750044948754	Up	1257573.55164031	252583.108306003
GLYMA_09G050100_I1L146		GLYMA_09G050100	0.0472102102848327	7.24168920308231	2.85632626093539	1.3259640651197073	Up	1993465.40742697	275276.299703457
GLYMA_08G313200_A0A0R0IYG9		GLYMA_08G313200	0.0029362095141388	7.02995173038506	2.81351478338413	2.5322129584330977	Up	209731.709646172	29834.018452739
LOC100784991 GLYMA_15G010400_C6T923	100784991;	LOC100784991 GLYMA_15G010400	0.0003490129694871	11.0221111043006	3.46232866979568	3.4571584341524972	Up	119378.231935917	10830.7955532528
GLYMA_17G132500_I1MUS3		GLYMA_17G132500	0.0171960436361438	3.30881175229403	1.72631321496344	1.7645714615015056	Up	2412792.89253965	729202.225199676
GLYMA_06G054400_I1K8E7		GLYMA_06G054400	0.0032078513695128	7.37504277453066	2.882651417	2.4937857622381876	Up	138805.500913117	18820.9757091138
GLYMA_07G257700_I1KN97		GLYMA_07G257700	6.85615302640414e-05	2.69009958800351	1.42765958261808	4.163919497709532	Up	2156188.59939594	801527.426349365
GLYMA_11G223000_I1LMJ3		GLYMA_11G223000	0.0099602340910368	3.5424097888207	1.82473111386929	2.0017304544226016	Up	123314.295250715	34810.8498457395
LOC100793209 GLYMA_19G003900_I1N5J6	100793209;	LOC100793209 GLYMA_19G003900	0.0008053109886246	2.91019972057297	1.54111816550225	3.0940363748347206	Up	1809230.69134669	621686.092042673
GLYMA_08G238100_I1KW78		GLYMA_08G238100	0.0025895060923244	37.7411741209124	5.23806740049845	2.586783062881362	Up	1441884.82007418	38204.5565263755
GLYMA_02G125100_I1JEM3		GLYMA_02G125100	0.0212675100851409	2.00891967038466	1.00641987693597	1.672283352578779	Up	5064724.49528519	2521118.47474489
GLYMA_14G056000_K7M540		GLYMA_14G056000	0.0038695716224135	8.0318667995438	3.00573534383661	2.4123371105158222	Up	529807.394244446	65963.1698915299
GLYMA_19G172700_I1N9Z5		GLYMA_19G172700	0.0113591354214867	4.69154666641443	2.23006361572936	1.9446547228474176	Up	636762.901322316	135725.581902603
GLYMA_20G219600_I1NIJ6		GLYMA_20G219600	0.0002065561362398	2.8363871625743	1.50405447171815	3.684961898748396	Up	190304.592753483	67094.0114468589
GLYMA_16G012000_I1MK54		GLYMA_16G012000	9.39501468850479e-06	2.65907443346227	1.41092416203346	5.027102536571269	Up	14480355.9822568	5445637.7001085
GLYMA_01G024600_A0A0R0L5K2		GLYMA_01G024600	0.0180953304031333	4.19517296610749	2.06873029390735	1.7424334826885493	Up	2298895.22613399	547985.802899333
GLYMA_10G147800_I1LB56		GLYMA_10G147800	0.0282429985595361	2.12857576103707	1.08988843995628	1.5490891961213893	Up	4199671.92887034	1972996.21922981
GLYMA_08G365900_I1KZL9		GLYMA_08G365900	0.0088501639288886	2.40778070188528	1.26770399894565	2.053048684923373	Up	2239802.78819444	930235.376685547
GLYMA_06G158200_I1KBQ2		GLYMA_06G158200	0.0230927955305479	2.58636245126452	1.37092446772368	1.636523489776557	Up	183150.859890045	70814.0731785288
GLYMA_15G168700_A0A0R4J5C6		GLYMA_15G168700	3.41897915107511e-05	15.9057254030759	3.99147426441053	4.466103547521815	Up	2351914.2642271	147865.891345784
GLYMA_18G222200_I1N3G2		GLYMA_18G222200	1.46985145465062e-05	26.9728737675868	4.75343733353082	4.832726553473115	Up	946986.193563959	35108.8357037414
GLYMA_08G108900_A0A0R0IUS1		GLYMA_08G108900	0.0005901715097818	5.3392346535489	2.41663295527179	3.229021759666966	Up	1464562.0839111	274301.876381783
GLYMA_01G222400_I1JA98		GLYMA_01G222400	0.0002049066324233	2.12681698297295	1.08869589172948	3.6884439841160157	Up	1065341.25190278	500908.757279905
LOC100798600 GLYMA_01G159800_I1J8D7	100798600;	LOC100798600 GLYMA_01G159800	0.0139093583091918	2.26662529503844	1.18054591305906	1.85669290517728	Up	621782.283473284	274320.720250649
GLYMA_17G069300_A0A0R4J5L5		GLYMA_17G069300	0.0016500417324508	4.67727116564394	2.22566707168808	2.782505071577669	Up	451734.350285374	96580.748536349
GLYMA_09G278400_A0A0R0IEG5		GLYMA_09G278400	0.0289208419773126	2.71409637164623	1.44047194862252	1.5387890675055202	Up	4091948.29564409	1507665.06981553
gdh1 GLYMA_16G041200_Q5F2M9	547687;	gdh1 GLYMA_16G041200	0.0010071673713608	9.33926739639199	3.22330938451251	2.996898352268234	Up	287206.681249994	30752.5921531008
GLYMA_05G146500_I1K3K8		GLYMA_05G146500	0.0120765651812153	2.05705981266294	1.04058374339014	1.9180565702647594	Up	1757056.99473296	854159.409423484
GLYMA_20G212500_K7N4U9		GLYMA_20G212500	2.70135285134237e-05	18.0326470837129	4.17253928612426	4.568418684460355	Up	214308.594062282	11884.4778066912
petA_P49161	3989309;	petA	0.0428060420412466	6.10667829359585	2.61038784445103	1.3684949263145265	Up	6597666.84172944	1080401.90174231
GLYMA_18G030400_I1MZ53		GLYMA_18G030400	0.0002127155030882	2.28576429111452	1.19267663995968	3.67220085678134	Up	1700370.01989671	743895.609230829
LOC100805370 GLYMA_02G231800_I1JHH9	100805370;	LOC100805370 GLYMA_02G231800	0.0010421301352878	3.20975778452264	1.68246443247139	2.9820780454237474	Up	1426030.63014571	444279.826042324
LOC100807404 GLYMA_13G307600_C6THU9	100807404;	LOC100807404 GLYMA_13G307600	0.0282687256917962	2.00425080407743	1.00306305302342	1.5486937683585427	Up	733679.435963571	366061.689720159
GLYMA_15G156400_I1MGT7		GLYMA_15G156400	0.0223472781811505	2.81464359488665	1.49295225216606	1.6507753648313812	Up	464345.472818148	164974.874140983
LOC100807342 GLYMA_11G247600_C6TD56	100807342;	LOC100807342 GLYMA_11G247600	0.002422939730957	2.57546469476555	1.36483276330493	2.6156573885196703	Up	17830427.4021187	6923188.43987955
GLYMA_15G002200_I1MC96		GLYMA_15G002200	0.011556783639772	3.13631387227896	1.64906994699173	1.9371630172873426	Up	329991.810764176	105216.449693025
LOC100816609 GLYMA_03G253900_I1JRV7	100816609;	LOC100816609 GLYMA_03G253900	0.0499042566462869	2.14104822475757	1.0983172912092	1.3018624091030506	Up	2333736.73237347	1089997.27581461
GLYMA_14G121200_A0A0R0GLJ3		GLYMA_14G121200	0.0034547479452696	3.82854228810764	1.93679519266437	2.461583632796791	Up	22364181.4480177	5841435.13772491
VPE GLYMA_17G137800_I1MUX2	547964;	VPE GLYMA_17G137800	0.0042681905236446	2.24908929599248	1.16934094183074	2.3697562027619203	Up	15558572.4781039	6917721.09974773
GLYMA_20G244900_I1NJA0		GLYMA_20G244900	0.0120437468545418	3.28795987527559	1.71719269315155	1.9192383814248886	Up	234705.954201253	71383.4605970003
GLYMA_17G143200_I1MV28		GLYMA_17G143200	0.0084267162340421	3.12774268740625	1.64512183014129	2.074341630507932	Up	1107067.56126095	353950.971004912
GLYMA_03G099600_A0A0R0KGU3		GLYMA_03G099600	0.000701405542366	7.57268796094377	2.92080548245691	3.1540308067330156	Up	167714.428545842	22147.278405083
GLYMA_11G108700_I1LJ29		GLYMA_11G108700	0.0185727390207041	2.38820347759073	1.25592576106045	1.7311240438176088	Up	426623.684216252	178637.912648314
CYP71D10_O48923	606548;	CYP71D10	0.0257881509901762	2.8029204632671	1.48693080649022	1.5885797956499974	Up	1462895.99461708	521918.482450238
GLYMA_20G243500_A0A0R4J653		GLYMA_20G243500	0.0039882837598149	5.52213496177187	2.46522614803095	2.39921394992465	Up	261307.514476016	47320.0159512529
GLYMA_05G027700_C6SYY3		GLYMA_05G027700	0.0152610865468917	13.902151468815	3.79723626367787	1.816414544721854	Up	2313398.39450941	166405.782565294
GLYMA_08G180700_I1KUE9		GLYMA_08G180700	0.047193620155869	4.60503325533834	2.20321157480488	1.3261167072636444	Up	104832.619256871	22764.790924223
GLYMA_02G133800_I1JEV6		GLYMA_02G133800	0.0389439495804439	7.47420531557734	2.90192019493311	1.4095600057176227	Up	1080009.94647682	144498.297929536
GLYMA_07G056900_I1KHW7		GLYMA_07G056900	0.0011509585293221	2.30206650527801	1.20292951263993	2.9389403243380974	Up	92852.373222407	40334.357417356
GLYMA_12G008300_A0A0R4J4P0		GLYMA_12G008300	0.0470066280193469	3.96754843560774	1.98824783550773	1.3278409014412813	Up	1097603.68839791	276645.315416238
GLYMA_11G023200_C6TIC3		GLYMA_11G023200	0.0383091028395972	3.32136790272242	1.73177753676285	1.4166980186348985	Up	136610.213366198	41130.7079996235
GLYMA_18G023300_C6TB35		GLYMA_18G023300	0.0060899405270446	2.71498371576805	1.44094354489846	2.2153869485662168	Up	350550.910343589	129117.131829434
LOC100820382 GLYMA_20G022200_I1NDF2	100820382;	LOC100820382 GLYMA_20G022200	0.0098619630152423	2.08154606022342	1.05765548262932	2.006036630511665	Up	391621.209383536	188139.583777215
GLYMA_13G191400_I1M0M1		GLYMA_13G191400	0.0013810632068475	12.6600872397604	3.66221544119674	2.8597864446965895	Up	343751.167141341	27152.3537422201
GLYMA_13G131400_I1LYU4		GLYMA_13G131400	0.0058685819201137	3.72226972089074	1.89618259889327	2.2314668286794763	Up	210499.726304383	56551.4436320886
GLYMA_15G143100_I1MGG7		GLYMA_15G143100	8.95872733804663e-06	2.30103482134902	1.202282816	5.047753681110236	Up	3815501.11708581	1658167.48259763
petB_Q2PMQ5	3989327;	petB	0.0251355897390163	3.43214066826042	1.77910868373572	1.5997109207642954	Up	1777255.66150843	517827.161906284
LOC100808907 GLYMA_02G310400_I1JJV5	100808907;	LOC100808907 GLYMA_02G310400	0.0010163462860608	3.35505113567787	1.74633475528587	2.9929582954947684	Up	225048.676507713	67077.5697319568
GLYMA_13G134600_I1LYX4		GLYMA_13G134600	0.005451860673046	7.78952601585167	2.96153554454054	2.263455251461809	Up	89274.9779014072	11460.8998955434
GLYMA_01G106800_I1J732		GLYMA_01G106800	0.0001163088960307	4.1996135908863	2.07025659071094	3.9343870664470644	Up	4731122.50069556	1126561.38435277
GLYMA_08G103900_A0A0R0IPV2		GLYMA_08G103900	0.0186595871442476	2.93255044756145	1.55215592660697	1.729097969536928	Up	1416026.02738681	482865.018934047
GLYMA_10G241000_I1LDX0		GLYMA_10G241000	0.0360765185428109	2.4070781387349	1.2672829754375	1.4427753794061025	Up	16086504.3865602	6683000.49246213
GLYMA_19G065600_A0A0R0EVI7		GLYMA_19G065600	0.0002155146109987	3.68756246194633	1.8826674867251	3.666523281136627	Up	2342564.37447791	635260.934194857
GLYMA_12G089000_K7LTT8		GLYMA_12G089000	0.0462731350525098	3.90935917045037	1.96693213761349	1.3346710756053177	Up	659481.057465225	168692.880012161
LOC100820543 GLYMA_12G024500_C6T7K0	100820543;	LOC100820543 GLYMA_12G024500	0.0065686409165726	2.08870329951279	1.06260757200184	2.182524478764535	Up	4122501.89628213	1973713.49834308
GLYMA_08G162300_A0A0R0IMY2		GLYMA_08G162300	0.0217043557406333	2.68786739692317	1.42646196604814	1.6634531009766527	Up	36241.6049739091	13483.4051022738
GLYMA_19G009000_I1N5R9		GLYMA_19G009000	0.0180505832313366	3.28135408209368	1.71429127959798	1.7435087610680724	Up	2331662.87057814	710579.477936259
GLYMA_10G189500_K7LKA7		GLYMA_10G189500	0.019126441867379	4.24373209207323	2.08533358140882	1.7183658151838848	Up	173290.490509561	40834.4557926375
GLYMA_18G204000_A0A0R0FDV7		GLYMA_18G204000	0.0367879894388402	4.27142376682424	2.09471703447457	1.4342939468651892	Up	888813.790641555	208083.730194342
GLYMA_08G199300_A0A0R0IPX8		GLYMA_08G199300	0.0355407499428396	18.9282490000227	4.24246905237249	1.4492734124170226	Up	855992.124112729	45222.9957515724
GLYMA_09G070500_I1L1R1		GLYMA_09G070500	0.0013009169489037	2.52755690825624	1.33774357495115	2.885750428099546	Up	3060640.41837629	1210908.6083794
GLYMA_14G199000_K7M844		GLYMA_14G199000	0.0013353814269827	4.74353485712027	2.24596254862205	2.8743946684013375	Up	1645451.20909004	346882.917202588
GLYMA_05G051300_I1K0F7		GLYMA_05G051300	0.0227968044797075	5.42760283967146	2.44031515660798	1.6421260255474341	Up	169790.553669091	31282.788863632
GLYMA_14G048700_A0A368UH34		GLYMA_14G048700	0.0380331848614979	6.09447395596005	2.60750170011048	1.4198373056728248	Up	139245.555271122	22847.8382674764
LOC100789070 GLYMA_15G003600_C6TE08	100789070;	LOC100789070 GLYMA_15G003600	0.0024986714438886	2.18697262048826	1.12893515887112	2.602290846509441	Up	1301499.54282771	595114.694457006
GLYMA_20G218100_I1NII0		GLYMA_20G218100	0.0002829820502721	3.86971699403486	1.95222806088339	3.548241111171855	Up	1663208.62782604	429801.101835059
LOC100783089 GLYMA_02G222400_I1JH86	100783089;	LOC100783089 GLYMA_02G222400	1.93867121835526e-05	2.0247186534255	1.01772145095657	4.7124958372138055	Up	362646018.676735	179109338.506461
GLYMA_11G209900_I1LZI9		GLYMA_11G209900	0.0006402848458304	7.50682618094108	2.90820307806849	3.193626776873502	Up	6631454.20497948	883389.870117938
GLYMA_13G176900_I1M082		GLYMA_13G176900	0.0107923160509037	3.02446102626998	1.59667806998817	1.9668853449193942	Up	333583.494281452	110295.186938763
LOC547654 GLYMA_13G269000_I1M2Z5	547654;	LOC547654 GLYMA_13G269000	8.87759278959642e-05	3.0969077770265	1.63082842156357	4.051704779707946	Up	1140507.05289734	368272.849891707
STS GLYMA_19G217700_I1NBD9	100815922;	STS GLYMA_19G217700	7.27138780217931e-07	2.95947298811636	1.56534028898793	6.138382692674892	Up	81831209.6645535	27650601.9798603
LOC100527559 GLYMA_02G291100_C6T4P6	100527559;	LOC100527559 GLYMA_02G291100	0.0106425498185081	4.22257364335346	2.07812258441786	1.9729543081837106	Up	847768.742961462	200770.623455175
GLYMA_06G307900_I1KFG0		GLYMA_06G307900	0.0035635306309366	14.6962002776836	3.87737128742178	2.448119503798537	Up	2076543.53482306	141297.988295405
LOC100527222 GLYMA_15G073200_I1MEH8	100527222;	LOC100527222 GLYMA_15G073200	5.23483209968483e-06	12.3153846889444	3.62238978810502	5.281097243182799	Up	7505067.82796397	609405.878705625
GLYMA_14G063800_A0A0R0GA14		GLYMA_14G063800	5.57392104487987e-06	2.01052260208762	1.00757055485821	5.2538391874016614	Up	159348112.205349	79257060.8457176
LOC100789509 GLYMA_19G111000_C6TDZ0	100789509;	LOC100789509 GLYMA_19G111000	0.0003309804844794	2.73386489480926	1.45094194798974	3.4801976126677014	Up	659787.323983948	241338.672308451
GLYMA_03G180900_A0A0R0KSQ2		GLYMA_03G180900	0.0277170146877211	2.38108138373552	1.25161693178216	1.5572535480309448	Up	2928379.13215752	1229852.60065466
WBb76L15.9 GLYMA_14G046800_I1M7F5	100785874;	WBb76L15.9 GLYMA_14G046800	0.0186963598014159	2.59454091154409	1.37547928492905	1.7282429427710537	Up	187536.444357739	72281.1667849671
GLYMA_13G148600_I1LZD0		GLYMA_13G148600	0.004669531938236	6.0843205731584	2.60509616836842	2.3307266498041055	Up	175219.0702	28798.4612388106
GLYMA_08G048400_A0A0R0IH39		GLYMA_08G048400	0.0012216563043179	6.06380779251497	2.60022402442256	2.9130509595051146	Up	81697.0107916319	13472.8892450181
GLYMA_10G014200_C6SXE8		GLYMA_10G014200	0.0026909018040487	2.23053547097112	1.1573900906747	2.5701021501507384	Up	6002382.99249251	2691005.39785598
GOLS GLYMA_10G145300_I1LB22	548050;	GOLS GLYMA_10G145300	0.0003469362057356	3.43998205647313	1.78240103960622	3.4597503754802466	Up	2441567.7612168	709761.772339021
LOC100795673 GLYMA_04G051200_I1JTW7	100795673;	LOC100795673 GLYMA_04G051200	0.0002066275903118	4.02164672948992	2.00778635762605	3.684811689011205	Up	639328.890936508	158971.917212031
GLYMA_06G128000_I1KAR6		GLYMA_06G128000	0.0006136637973121	2.22661016586565	1.15484899368792	3.2120694968746943	Up	1516052.81101835	680879.317924496
LOC100790700 GLYMA_02G095200_I1JDS6	100790700;	LOC100790700 GLYMA_02G095200	0.0170791835597197	2.25255516149487	1.1715624357794	1.7675328938333914	Up	2019205.60329107	896406.728593081
GLYMA_20G130800_K7N378		GLYMA_20G130800	0.027829894173473	2.85742099797752	1.51471361133507	1.5554884451199311	Up	205511.896708745	71922.1622764745
GLYMA_15G144800_I1MGI7		GLYMA_15G144800	0.0006819335292776	2.78531902564686	1.47784258083609	3.166257955658525	Up	1038602.24216559	372884.482029625
GLYMA_07G221200_I1KM82		GLYMA_07G221200	0.0046216199767102	2.77822896714663	1.47416550362261	2.3352057682474436	Up	8191404.95554367	2948426.87640559
GLYMA_08G163900_K7L745		GLYMA_08G163900	0.0250446774270815	5.62747072042449	2.49248664539631	1.6012845576075552	Up	230899.134147014	41030.7126626146
nan_I1K9A8			0.040755392198279	2.81439314888449	1.49282387595463	1.3898149231931236	Up	212246.056809419	75414.5016639004
GLYMA_19G192800_I1NAK8		GLYMA_19G192800	0.0325976725907355	2.36047723002384	1.23907856627589	1.486813406591071	Up	8243374.1454682	3492248.95737924
GLYMA_18G006700_I1MYF4		GLYMA_18G006700	0.0062427360619463	7.56375731243338	2.91910307431811	2.204625026315454	Up	196201.230962874	25939.6517971771
GLYMA_10G158500_K7LJN9		GLYMA_10G158500	0.0001540810841534	2.96725289407203	1.56912789057801	3.8122506744031943	Up	2310745.19059737	778748.988740992
GLYMA_10G047100_I1L8P0		GLYMA_10G047100	8.27628585090498e-05	5.26032597220917	2.39515220330431	4.082164517845985	Up	589629.492218704	112089.915213197
LOC732655 GLYMA_19G106800_I1N843	732655;	LOC732655 GLYMA_19G106800	0.0152875336934658	2.18693536888764	1.12891058464614	1.8156625727769078	Up	13338294.6616423	6099080.40786165
GLYMA_02G040600_C6SXE0		GLYMA_02G040600	0.0020101568126859	2.3873362785143	1.25540179774545	2.6967700618691874	Up	2956398.3561949	1238366.95433403
GLYMA_01G056100_A0A0R0LC36		GLYMA_01G056100	0.0355654296158181	3.0220225983956	1.59551444887844	1.44897194083504	Up	720055.915525292	238269.533757812
GLYMA_06G179200_I1KCD0		GLYMA_06G179200	0.0001998636291852	10.6597548601357	3.41410235604889	3.699266230800912	Up	1956930.13814959	183581.157711977
GLYMA_08G347800_I1KZ32		GLYMA_08G347800	0.0074478840577863	2.91868955144163	1.54532076568278	2.1279670926947527	Up	1599753.68622454	548106.832888197
GLYMA_13G269500_K7M272		GLYMA_13G269500	0.0018174711592837	2.68666027013535	1.42581390319772	2.740532472058098	Up	1095128.11854867	407616.895489915
GLYMA_09G168300_A0A0R4J443		GLYMA_09G168300	0.0198118335327392	6.46156529694714	2.6918836962805	1.703075329797017	Up	6553285.72772279	1014194.76962014
HB2 GLB1-2 Glyma_11G121800_Q42785		HB2 GLB1-2 Glyma_11G121800	0.037381376485198	8.14175829574283	3.02534039284747	1.4273447107442532	Up	6680452.26821926	820517.144522989
LOC100798955 GLYMA_18G221200_I1N3F3		LOC100798955 GLYMA_18G221200	0.0103816760030308	5.86771830094388	2.55279961136806	1.983732528943158	Up	306852.283256498	52294.9922812651
LOC111605749 GLYMA_04G054400_I1JU00	111605749;	LOC111605749 GLYMA_04G054400	0.001076715938353	35.7730963365269	5.16080309093991	2.967898858148429	Up	11276825.3218223	315232.017260631
SACPD-C GLYMA_14G121400_I1MAE7		SACPD-C GLYMA_14G121400	0.0001541686593625	10.5517551793873	3.39941109173301	3.812003904166482	Up	1517053.25935905	143772.598356204
GLYMA_01G063000_I1J637		GLYMA_01G063000	9.2547851941506e-05	3.12874551857371	1.64558431948576	4.033633656876252	Up	19100086.7539684	6104710.86273436
PMM_Q1W376	732605;	PMM	0.0300777163232362	3.30992249387538	1.726797435	1.5217551410148105	Up	4476516.88457551	1352453.68822345
GLYMA_14G058300_I1M7S3		GLYMA_14G058300	0.000334935229935	2.16302600730017	1.1130510117527	3.475039169086973	Up	3428925.11515394	1585244.51559129
GLYMA_15G077700_I1MEM7		GLYMA_15G077700	0.0047356754460372	2.6740098323001	1.41900477021231	2.324618069128254	Up	407868.541614966	152530.681334156
GLYMA_11G021400_C6SZ46		GLYMA_11G021400	0.0315100573069804	2.16341040271695	1.11330737302115	1.501550806978881	Up	365788.274755238	169079.465595551
GLYMA_03G213800_A0A0R0KU36		GLYMA_03G213800	0.0084462313265364	2.17547473915422	1.12133026490946	2.0733370282316765	Up	4627819.7993074	2127268.92021123
GLYMA_05G182600_A0A0R4J3C5		GLYMA_05G182600	0.0132327719364032	5.24098071575425	2.38983680057344	1.8783491723968997	Up	474833.275902582	90600.0807206264
GLYMA_11G064400_K7LND6		GLYMA_11G064400	0.0013254900912081	5.00143262001507	2.32234140243717	2.8776235145168774	Up	236748.102555053	47336.0575943019
accC-3 ACCC-3 GLYMA_08G027600_O81273	547995;	accC-3 ACCC-3 GLYMA_08G027600	0.0468131736537827	2.93495419054028	1.55333798558537	1.3296319153005867	Up	642275.454012512	218836.619693297
GLYMA_02G255000_A0A0R0L896		GLYMA_02G255000	0.0471490917434848	8.35250937550354	3.06220969695383	1.3265266688777013	Up	14715266.6267943	1761777.92388376
GLYMA_14G056200_A0A0R0G9U3		GLYMA_14G056200	0.0024109747431579	2.58437095504284	1.36981316623537	2.617807339172363	Up	589215.988383399	227992.033122672
ALDH3I1 GLYMA_08G002700_I1KNX5	100800699;	ALDH3I1 GLYMA_08G002700	0.0134059467904978	3.37708798437686	1.75577976684039	1.872702508695765	Up	3361098.0188715	995265.161707562
GLYMA_06G202200_I1KD00		GLYMA_06G202200	0.008523733602588	23.2589958226425	4.53971690653226	2.0693701320143756	Up	1635681.18392853	70324.6690614306
GLYMA_20G202700_I1NI18		GLYMA_20G202700	0.0184396899237758	2.71131782233469	1.43899423668394	1.7342463861850668	Up	343612.968163554	126732.825393252
LOC100785241 GLYMA_03G189900_I1JPV8	100785241;	LOC100785241 GLYMA_03G189900	0.0002604530501597	2.32925027744635	1.21986566515261	3.5842705521887805	Up	4240002.03630594	1820329.0893044
GLYMA_15G065800_I1ME83		GLYMA_15G065800	0.0343098225824154	2.74379855290926	1.45617456409552	1.4645815276936722	Up	3109130.97484134	1133148.41264302
GLYMA_13G361900_I1M5P5		GLYMA_13G361900	0.0058064557683406	9.31900700029242	3.22017623469961	2.2360888779244714	Up	87479.2677192188	9387.18768174267
