# Supplementary material for: Evaluation of the Unintended Effects of fad2-1-Gene-Edited Soybean Line AE15 Seeds
Source: Biomolecules. 2025 Dec 19;16(1):8. doi: 10.3390/biom16010008 (PMC12838885; doi:10.3390/biom16010008)
Supplement: Supplementary file 1 [file biomolecules-16-00008-s001.zip › Table S5 DEPs idenified from AE15E3 vs ZhH302E3.csv]

ID	ENTREZID	SYMBOL	P	FC	LFC	logP	group	E	B
GLYMA_02G057800_I1JCR1		GLYMA_02G057800	5.71872581692096e-06	0.138533448378601	-2.851693743	5.242700725109693	Down	154772.074955527	1117218.09257607
GLYMA_02G199700_I1JGK4		GLYMA_02G199700	0.0483602584776556	0.428313574276672	-1.223260694	1.315511386572235	Down	427442.406563488	997966.051590461
MAT1 GLYMA_07G090400_Q42447	547829;	MAT1 GLYMA_07G090400	0.0002152229844612	0.432098931604636	-1.210566431	3.6671113506095474	Down	28283270.3743951	65455543.4084569
GLYMA_06G101700_I1K9W3		GLYMA_06G101700	0.0021079696321796	0.267557656264842	-1.902078282	2.6761356499451767	Down	194762.284812594	727926.412316185
GLYMA_11G227500_A0A0R0HUJ3		GLYMA_11G227500	0.0188658813479781	0.471189177308016	-1.085621692	1.724322901270159	Down	785726.83324518	1667540.06901044
GLYMA_06G307800_I1KFF8		GLYMA_06G307800	0.0020235345129794	0.433420372439261	-1.206161128	2.693889383973831	Down	837730.844199863	1932836.79649198
HSP17.5-E_P04794	100305750;	HSP17.5-E	0.0318554607790923	0.28837170876798	-1.793998462	1.4968161086051743	Down	431979.04972011	1497993.86203893
GLYMA_08G048900_K7L505		GLYMA_08G048900	0.0001453740264374	0.307288829544659	-1.702332771	3.837513180702228	Down	16294485.0156177	53026610.3058901
GLYMA_14G217600_I1MC57		GLYMA_14G217600	0.0166313148362422	0.221505522023075	-2.17458543	1.7790734150287102	Down	36573.7440162114	165114.366821074
GLYMA_16G030000_K7MEY5		GLYMA_16G030000	0.0034461644712779	0.257701756068534	-1.956225727	2.4626639993012547	Down	111806.285778196	433859.231244282
GLYMA_16G127200_K7MH03		GLYMA_16G127200	0.0443372668932795	0.442985692012599	-1.174667993	1.3532310818519104	Down	424878.624674048	959124.938649179
GLYMA_15G131200_K7MB43		GLYMA_15G131200	0.000112754445515	0.235986659487765	-2.08322279	3.947866326393917	Down	99379.0974709774	421121.675634932
GLYMA_09G134500_I1L340		GLYMA_09G134500	0.0393082553574988	0.19678576253241	-2.34530225	1.4055162313115668	Down	900585.084581104	4576474.8068742
GLYMA_06G129600_I1KAT4		GLYMA_06G129600	0.0090366282049296	0.456848947516466	-1.130210863	2.0439935855813443	Down	53339.613607191	116755.47004575
GLYMA_14G152100_A0A0R0GDQ5		GLYMA_14G152100	0.0005638062759404	0.462726726540912	-1.111767665	3.2488700941417585	Down	109805.693228894	237301.385311672
GLYMA_08G344200_C6SZI9		GLYMA_08G344200	0.0131291710700174	0.322991485528324	-1.630431961	1.8817626928809434	Down	121205.599515615	375259.426165234
GLYMA_18G041500_I1MZF8		GLYMA_18G041500	0.0023367154212047	0.397884506708556	-1.329578372	2.631394175295396	Down	292788.074461337	735861.96377282
LOC100526853 GLYMA_14G001800_A0A0R0G766	100526853;	LOC100526853 GLYMA_14G001800	0.0193109154202503	0.214037962855789	-2.224061392	1.7141971383107084	Down	32508.5254813666	151882.054228248
ugt1 GLYMA_03G256500_A5I866	100101895;	ugt1 GLYMA_03G256500	0.0355088514626078	0.478899809913942	-1.062204232	1.449663374770154	Down	521254.615889828	1088441.89347976
GSTT1 GLYMA_05G207000_K7KS35	547979;	GSTT1 GLYMA_05G207000	0.0348226106729735	0.402483598026353	-1.312998103	1.4581386726682999	Down	87844.9073689138	218257.111096393
LOC100781710 GLYMA_04G089700_I1JV14	100781710;	LOC100781710 GLYMA_04G089700	0.01035828302751	0.455426997283751	-1.134708279	1.984712226586466	Down	217917.538557406	478490.603010156
GLYMA_18G234200_A0A0R0FF17		GLYMA_18G234200	0.0064017205251738	0.44831578569771	-1.157412796	2.193703289427154	Down	117088.570624684	261174.320334182
GLYMA_09G062300_C6TCR3		GLYMA_09G062300	0.0001124351135013	0.184092151131764	-2.441499977	3.949098037357875	Down	1033579.59292658	5614468.55051844
LEA-1 GLYMA_14G037300_C6TLT7	100802292;	LEA-1 GLYMA_14G037300	0.0077452384133662	0.341015039719747	-1.552092727	2.1109652092778246	Down	368838.167719247	1081589.15226251
scs1 SSTP-1 GLYMA_06G022600_Q9LDM8	547552;	scs1 SSTP-1 GLYMA_06G022600	6.80120419972559e-05	0.36469465471561	-1.45523904	4.167414185676875	Down	6222856.03022988	17063195.0585689
GLYMA_14G219400_I1MC38		GLYMA_14G219400	0.0258776143740668	0.333303982346884	-1.58508954	1.5870757632403527	Down	65795.0434243366	197402.512148387
LOC100819507 GLYMA_13G091000_I1LVX1		LOC100819507 GLYMA_13G091000	0.0246996278850842	0.285981750201173	-1.80600501	1.6073095896015455	Down	166968.582003336	583843.486117146
GLYMA_13G171300_I1M033		GLYMA_13G171300	0.0305661251075006	0.34432562808292	-1.53815453	1.5147596136485832	Down	273883.582978014	795420.266864531
GLYMA_15G146400_I1MGK2		GLYMA_15G146400	0.0021446220857609	0.159532051905789	-2.648081787	2.668649225870189	Down	28041.5589543164	175773.824879255
GLYMA_03G066200_I1MAH8		GLYMA_03G066200	0.0004601712586538	0.133234279533735	-2.907962777	3.337080509956501	Down	6269.97791022287	47059.7952131029
GLYMA_20G145700_K7N3H2		GLYMA_20G145700	0.0033100168103667	0.298329593622912	-1.745020998	2.480169800595593	Down	74972.3802414922	251307.218070552
GLYMA_10G263800_I1LEL1		GLYMA_10G263800	0.0092250068474424	0.32055084150577	-1.641374899	2.035033302805179	Down	225597.744842524	703781.477480424
GLYMA_05G215100_I1K6B1		GLYMA_05G215100	0.0055745360717537	0.307039880969638	-1.703502038	2.253791269958915	Down	321165.930105197	1046007.21277949
GLYMA_16G140800_I1MNH0		GLYMA_16G140800	0.0020403087212757	0.369784212158686	-1.435244464	2.6903041140435207	Down	195174.844293841	527807.401929006
GLYMA_09G271600_A0A0R4J426		GLYMA_09G271600	0.0033602853225874	0.356394198065744	-1.488454244	2.4736238450017223	Down	110795.145786681	310878.08496322
GLYMA_07G251900_A0A0R0JCA6		GLYMA_07G251900	0.0004500632849196	0.359433854219733	-1.476201796	3.346726414315879	Down	2294832.0016093	6384573.89215875
GLYMA_04G250000_A0A0R0KHL3		GLYMA_04G250000	0.0011329262929833	0.307580853612526	-1.700962394	2.9457983439688133	Down	129780.307764939	421938.837351786
GLYMA_11G255000_C6T3N5		GLYMA_11G255000	0.0348589241825609	0.175120510382475	-2.513580031	1.4576860202319628	Down	62042.5430835919	354284.846178707
GLYMA_06G012900_I1K775		GLYMA_06G012900	4.29145948913626e-05	0.410061660774059	-1.286087231	4.367394982807615	Down	226747.269371111	552958.959740563
GLYMA_13G132400_A0A0R0GZH8		GLYMA_13G132400	0.0291114883948847	0.328981898858102	-1.603919888	1.5359355896432705	Down	24559.5813106298	74653.2906396256
GLYMA_15G095400_C6SYA5		GLYMA_15G095400	0.0125959918896704	0.212806391246152	-2.232386615	1.899767627669705	Down	2184254.29777774	10264044.6322462
GLYMA_13G349200_K7M3M8		GLYMA_13G349200	0.0447193702594895	0.198357800082556	-2.333822965	1.349504320836177	Down	40979.0869844014	206591.759776253
GLYMA_08G220500_K7L837		GLYMA_08G220500	0.0497414539275111	0.147047823869747	-2.765642661	1.303281524585448	Down	9252.156181	62919.368252885
GLYMA_02G158200_I1JFL5		GLYMA_02G158200	0.0006836297912057	0.0641448391615105	-3.962522993	3.1651790198624603	Down	254716.485260395	3970958.35908238
GLYMA_19G185200_A0A0R0EY78		GLYMA_19G185200	0.0156484174819447	0.407969292461917	-1.293467529	1.8055295759200805	Down	136211.347253513	333876.470043949
GLYMA_08G152800_K7L6W0		GLYMA_08G152800	0.0042744336847584	0.392371405320286	-1.349708188	2.3691214163454912	Down	60331.2114121849	153760.469275119
GLYMA_07G179700_I1KL32		GLYMA_07G179700	9.13909411030596e-07	0.29308011651007	-1.770633001	6.0390968504798686	Down	772279.566744965	2635045.92512481
PM28 GLYMA_08G172800_Q9XES8	547536;	PM28 GLYMA_08G172800	2.06332858333614e-05	0.123295767025055	-3.019804825	4.6854316054895015	Down	1596242.73263365	12946452.024661
GLYMA_15G114300_I1MFN0		GLYMA_15G114300	0.0002858603208175	0.372784308801667	-1.423586959	3.5438461232217113	Down	1973860.33784779	5294912.61097565
GLYMA_16G043100_A0A0R0FXY5		GLYMA_16G043100	0.001140419737717	0.486838544016443	-1.038484701	2.9429352747829576	Down	166559.546749121	342124.81488215
GLYMA_08G190000_I1KUQ9		GLYMA_08G190000	0.0302737794966388	0.301000410173582	-1.732162642	1.5189333566426988	Down	153820.153002368	511029.712264052
CHR5 GmCHR5 GLYMA_18G285800_I1N520	100820161;	CHR5 GmCHR5 GLYMA_18G285800	0.0044955011649045	0.377890764053087	-1.403958836	2.347221885461352	Down	13142184.0255994	34777732.8152776
GLYMA_09G022400_A0A0R0I2M6		GLYMA_09G022400	4.02482914048929e-06	0.466155105856153	-1.101118026	5.395252551300504	Down	4050682.72651882	8689559.92465047
GLYMA_19G076300_I1N7F1		GLYMA_19G076300	0.0002302559130346	0.146353178994477	-2.772474011	3.637789208187251	Down	38938.2651664111	266056.845733979
GLYMA_18G297600_C6T111		GLYMA_18G297600	0.0045879298953777	0.171274098818697	-2.545621101	2.3383832268394777	Down	19609.4228243481	114491.466950328
GASA27 GLYMA_17G237100_A0A0R0FHN7	100305602;	GASA27 GLYMA_17G237100	0.0034599065534134	0.212138093080817	-2.23692439	2.4609356306537418	Down	46574.3464505849	219547.304183798
GLYMA_04G165300_K7KKL3		GLYMA_04G165300	0.0046983104644646	0.372564928517771	-1.424436223	2.328058288420733	Down	115773.001308604	310745.839038582
FAD2-1_P48630	547814;	FAD2-1	0.0129256753198239	0.367226697250801	-1.445257149	1.888546757324055	Down	32330.4141369331	88039.3892355074
GLYMA_15G257600_A0A0R0GFX1		GLYMA_15G257600	0.0002339830709226	0.265450866983717	-1.913483241	3.630815563405517	Down	30239.2907066516	113916.714796439
GLYMA_08G067600_I1KQY2		GLYMA_08G067600	0.0010883149445787	0.341695683696845	-1.549216071	2.96324540711972	Down	267341.508573046	782396.504634321
LOC100793228 GLYMA_20G141900_I1NGA5	100793228;	LOC100793228 GLYMA_20G141900	0.0199019638434539	0.203398565623407	-2.29761859	1.7011040670930915	Down	685346.832651956	3369477.21608262
SCHI GLYMA_13G275000_I1M361	100170740;	SCHI GLYMA_13G275000	0.0016940749256008	0.406202318573614	-1.29972962	2.7710673855900905	Down	482936.533596621	1188906.3934752
GLYMA_04G235800_I1JYR8		GLYMA_04G235800	0.0040974408906473	0.191318180972889	-2.385954115	2.3874873028095362	Down	39381.6349997644	205843.662110424
GLYMA_09G004700_K7LB48		GLYMA_09G004700	0.0026622906215033	0.286156106905858	-1.805125699	2.5747445377321236	Down	100920.910987324	352677.816589551
LOC100777587 GLYMA_04G226600_I1JYG0	100777587;	LOC100777587 GLYMA_04G226600	0.0027275979768879	0.491068006319816	-1.026005263	2.56421964035189	Down	95633.5128299654	194745.965119305
PDIL-2 GLYMA_12G172800_A0A0R0HDA3		PDIL-2 GLYMA_12G172800	0.0352500621732371	0.48963033674964	-1.030235147	1.452840112673434	Down	1725830.54331118	3524762.2824352
rpoC2_Q8HVY3	3989293;	rpoC2	0.0015810344317552	0.240785468454969	-2.054179768	2.80105867190305	Down	108387.959254531	450143.274633708
GLYMA_05G181700_I1K4M7		GLYMA_05G181700	0.0133236953228121	0.143069716342144	-2.805209767	1.875375307017663	Down	117346.516653618	820205.139520859
PIP1-6 GLYMA_08G015300_A0A0R0IM08	100780356;	PIP1-6 GLYMA_08G015300	0.0004924901130095	0.355596232495005	-1.491688056	3.3076024837623437	Down	153500.432153278	431670.580636519
GLYMA_03G248600_K7KGX2		GLYMA_03G248600	0.014661522505895	0.159999279324784	-2.643862688	1.8338209286323983	Down	12700.3363466254	79377.4596999584
LOC100810326 GLYMA_02G001900_A0A0R0KW93	100810326;	LOC100810326 GLYMA_02G001900	0.0017187202300553	0.4253912918581	-1.233137595	2.7647948111731124	Down	108024.221839049	253940.839661294
GLYMA_18G026400_I1MZ16		GLYMA_18G026400	0.0143060695750873	0.400869573896115	-1.318795174	1.844479667170589	Down	35803.2269661998	89313.9048150313
GLYMA_19G161200_I1N9M3		GLYMA_19G161200	0.0193057038344065	0.171133153761604	-2.546808814	1.7143143605342668	Down	218212.751782507	1275105.06869106
LOC100809454 GLYMA_02G251000_I1JI24	100809454;	LOC100809454 GLYMA_02G251000	0.0491627444473758	0.335529450197484	-1.575488694	1.3083638811744676	Down	88471.4126203745	263677.041071365
GLYMA_09G059400_I1L1D7		GLYMA_09G059400	0.0019231197063199	0.294600540462594	-1.763168018	2.7159936818685746	Down	3520944.40143164	11951588.3979809
GLYMA_09G231000_A0A368UHR6		GLYMA_09G231000	0.0371574058513683	0.296441997107769	-1.754178245	1.429954613940042	Down	21460.8564154927	72394.7909704939
GLYMA_15G199600_A0A0R0G477		GLYMA_15G199600	2.54760479218357e-05	0.487076195076026	-1.037780619	4.593867943	Down	19389886.845995	39808734.3253729
GLYMA_17G036500_I1MRT9		GLYMA_17G036500	0.0379838955955698	0.26111355055414	-1.937250766	1.4204004964473393	Down	15252.1349215712	58411.8858986935
GLYMA_17G222100_A0A0R0FGT9		GLYMA_17G222100	0.0078286681748168	0.403561260224301	-1.309140405	2.106312114509701	Down	653738.37687124	1619923.51918985
GSTU58 GLYMA_18G190200_I1N2P4	100500680;	GSTU58 GLYMA_18G190200	0.0027500069954199	0.435791064621097	-1.198291479	2.560666201417593	Down	3399569.59291829	7800916.23923973
GLYMA_03G173800_A0A0R0KSI5		GLYMA_03G173800	0.0180024534667903	0.387497820874548	-1.367739898	1.7446683029812768	Down	155677.160969406	401749.771438859
LOC100818610 GLYMA_05G138400_K7KQ44		LOC100818610 GLYMA_05G138400	0.0004250725389026	0.140313980327516	-2.833269334	3.3715369509921707	Down	19803.9879792731	141140.518806803
GLYMA_05G115700_I1K2M5		GLYMA_05G115700	0.0152772256444746	0.155895785636852	-2.681346167	1.815955506800454	Down	70396.0021185561	451558.083055168
LOC102670317 GLYMA_03G246700_I1JRM5	102670317;	LOC102670317 GLYMA_03G246700	0.0001272861190691	0.216628237068313	-2.206706787	3.89521895487258	Down	1199165.07542531	5535589.87348061
GLYMA_18G285000_I1N512		GLYMA_18G285000	0.0091782921430637	0.434259181972493	-1.203371741	2.0372381229214587	Down	1413615.4940358	3255234.55281907
GLYMA_05G167700_K7KQP0		GLYMA_05G167700	0.0127023202798604	0.235399986430962	-2.086813858	1.8961169410362122	Down	196505.453518735	834772.577934561
SNAP-1 GLYMA_15G170700_I1MH86	547812;	SNAP-1 GLYMA_15G170700	0.010200073378251	0.241170005709041	-2.051877604	1.9913967039581928	Down	50602.7791585606	209822.025793747
GLYMA_09G025600_I1L0G2		GLYMA_09G025600	0.0037685929626175	0.204069207702281	-2.292869586	2.423820767202901	Down	5308.09569343533	26011.2525216414
GLYMA_06G116200_I1KAD3		GLYMA_06G116200	2.75698639259486e-05	0.331945759756032	-1.590980572	4.559565377396421	Down	10368433.6768002	31235324.965201
nan_Q948P5	547477;		0.0003028815549431	0.447051277692811	-1.161487774	3.5187271737795305	Down	925416.983559517	2070046.61374755
GLYMA_07G236800_I1KMN2		GLYMA_07G236800	0.0049272247929944	0.375122677362647	-1.414565614	2.3073976236130513	Down	3641792.47629841	9708270.64336004
GLYMA_07G021700_K7KZ58		GLYMA_07G021700	0.046466645405324	0.284547381242335	-1.813259193	1.3328586796740114	Down	194688.729847929	684204.960867737
GLYMA_19G005800_I1N5H9		GLYMA_19G005800	0.0075271064530835	0.489820424691163	-1.029675162	2.1233719418560124	Down	219037.232855992	447178.64305903
GLYMA_13G088000_I1LVZ8		GLYMA_13G088000	0.0001979004365715	0.447855190558749	-1.158895768	3.703553247732036	Down	3045608.07979478	6800430.46055812
GLYMA_11G254300_I1LN34		GLYMA_11G254300	0.0231154298708121	0.265530807129347	-1.913048841	1.636098025704779	Down	62268.9185575598	234507.322260452
GLYMA_07G219000_C6T4J1		GLYMA_07G219000	0.0003704149738586	0.314114475602901	-1.670637665	3.4313114654762824	Down	63271.0164587235	201426.617914642
GLYMA_06G112500_I1KA91		GLYMA_06G112500	0.0054701413663685	0.334257744318112	-1.580967109	2.262001449929743	Down	127021.902859786	380011.84720166
GLYMA_15G211500_I1MI59		GLYMA_15G211500	0.0021523347973213	0.465921521541538	-1.101841123	2.667090172912702	Down	96499.9585339837	207116.336276345
LOC100305496 GLYMA_03G146600_I1JNM9	100305496;	LOC100305496 GLYMA_03G146600	0.0047582585551759	0.449163010260899	-1.154688972	2.3225519628798135	Down	297056.986652011	661356.745470789
GLYMA_07G184300_I1KL72		GLYMA_07G184300	0.0001283517062067	0.276518768579361	-1.854550689	3.8915983537846714	Down	174962.918505756	632734.332662636
GLYMA_14G142100_C6T9X4		GLYMA_14G142100	0.030025664141657	0.318617326403227	-1.650103372	1.5225073776014304	Down	49762.2248434788	156181.791509047
GLYMA_08G331200_I1KYL4		GLYMA_08G331200	0.0362564051483274	0.309884767156303	-1.690196256	1.4406152587523808	Down	399506.308482925	1289209.25074519
GLYMA_15G165900_C6T482		GLYMA_15G165900	7.58815015019358e-05	0.389762758689247	-1.359331845	4.119864084115036	Down	673007.122784331	1726709.66576597
GLYMA_06G270300_I1KEH3		GLYMA_06G270300	0.0247592133596813	0.365389405450563	-1.452493292	1.606263157671981	Down	130157.61644851	356216.175146107
GLYMA_16G103700_A0A0R0FNZ5		GLYMA_16G103700	0.0358355394445371	0.248107963403085	-2.010960053	1.4456860535630074	Down	59191.1067767475	238569.959484064
GLYMA_02G056900_C6SZQ0		GLYMA_02G056900	0.0109987067280048	0.326662781744466	-1.614126004	1.9586583779245923	Down	37788.1377365189	115679.348393227
GLYMA_14G017400_I1M6K8		GLYMA_14G017400	0.0006797119746791	0.329161046622786	-1.60313448	3.1676750789209844	Down	2073112.84202506	6298171.86236139
GLYMA_06G161400_I1KBT9		GLYMA_06G161400	0.0007671734644388	0.474915402304202	-1.074257549	3.1151064272752262	Down	1681885.73844435	3541442.81336033
GLYMA_08G313200_A0A0R0IYG9		GLYMA_08G313200	0.0115612781466541	0.193767208049359	-2.367603656	1.936994150227431	Down	37588.5078515579	193987.972629419
HSP23.9 GLYMA_12G013100_A0A0R0H093	547852;	HSP23.9 GLYMA_12G013100	0.0134817334441526	0.492746448984257	-1.02108262	1.870254263822213	Down	46426.9678057486	94220.8064643646
GLYMA_05G026300_I1JZP0		GLYMA_05G026300	0.0021215716903185	0.481129053985795	-1.055504173	2.6733422883453097	Down	1825656.41648801	3794525.40095804
GLYMA_02G307300_I1JJS4		GLYMA_02G307300	0.0040057708778256	0.258763231888021	-1.950295458	2.397313895117769	Down	32664.0184317768	126231.297211159
LOC100788170 GLYMA_07G129700_I1KJW0	100788170;	LOC100788170 GLYMA_07G129700	0.0001709985765905	0.328555229256684	-1.605792191	3.7670075047041283	Down	628122.431481442	1911771.22002438
GLYMA_17G165500_I1MVR2		GLYMA_17G165500	0.0015268300163312	0.414608898532248	-1.270177014	2.8162093107357316	Down	590983.734552095	1425400.50791054
LOC100781191 GLYMA_05G008100_I1K1F4		LOC100781191 GLYMA_05G008100	0.0085124437705911	0.359644668321706	-1.475355878	2.069945743825433	Down	690556.244551921	1920106.99831705
GLYMA_20G095500_A0A0R0EKI3		GLYMA_20G095500	0.0018028027833471	0.260356150546818	-1.941441606	2.74405178009332	Down	109991.173251029	422464.278335727
GLYMA_20G126800_I1NFV9		GLYMA_20G126800	0.0001489566870707	0.189659771157655	-2.398514395	3.826939995351144	Down	69940.6127925307	368768.834664429
GLYMA_05G184300_K7KR19		GLYMA_05G184300	0.0009089574506337	0.176582730655231	-2.501583837	3.041456446137215	Down	73331.5141856513	415281.346672725
GLYMA_12G181600_I1LTR6		GLYMA_12G181600	0.0264129744573586	0.266330963367178	-1.90870793	1.578182688619723	Down	13168.7950068833	49445.2272480542
GLYMA_07G241400_I1KMS6		GLYMA_07G241400	0.0001974940784077	0.399004267243602	-1.325523919	3.7044459215737957	Down	6169722.97650028	15462799.4811231
LOC100813613 GLYMA_04G223900_K7KLP3	100813613;	LOC100813613 GLYMA_04G223900	0.0015898561885769	0.24538380042522	-2.026888086	2.7986421582783994	Down	89584.2196207386	365077.969554226
GLYMA_08G149000_I1KTH6		GLYMA_08G149000	0.005950501284326	0.303259792174682	-1.721373865	2.225446446734241	Down	141792.813519242	467562.193136263
GLYMA_02G262500_I1JIE0		GLYMA_02G262500	0.0052587408828926	0.450828293316766	-1.149350035	2.279118227912978	Down	962863.984174563	2135766.5400517
GLYMA_16G012000_I1MK54		GLYMA_16G012000	0.0262206827411186	0.460234712120661	-1.119558295	1.5813560042233552	Down	1451457.92356893	3153734.13900252
GLYMA_18G231500_C6SVG7		GLYMA_18G231500	0.0434802035258044	0.464475875330484	-1.106324429	1.3617084316987398	Down	92477.7918487863	199101.38881376
GLYMA_15G052200_I1MDV5		GLYMA_15G052200	0.0294628167956984	0.236414986900041	-2.080606601	1.530725734738845	Down	197352.676125339	834772.273590174
H4 GLYMA_17G030200_Q43453	547916;	H4 GLYMA_17G030200	0.0401192552366886	0.397841888105588	-1.329732912	1.396647137705424	Down	142373.467175641	357864.446736828
GLYMA_10G210700_I1LD08		GLYMA_10G210700	0.0490272760393378	0.367114759009673	-1.445696979	1.3095622355310548	Down	71202.7696871068	193952.348522252
GLYMA_13G341500_C6ZS03		GLYMA_13G341500	8.92037756417266e-06	0.498946025254229	-1.003044338	5.049616763273371	Down	981599.92504122	1967346.91801796
GLYMA_08G188400_I1KUN9		GLYMA_08G188400	0.0274678255745943	0.430897614172365	-1.214582984	1.5611757191135582	Down	774002.395279989	1796255.9313925
GLYMA_05G174300_C6T463		GLYMA_05G174300	0.0368892205662783	0.216644208264424	-2.206600427	1.4331005209006145	Down	336499.448735924	1553235.3780961
GLYMA_07G226600_C6TMA8		GLYMA_07G226600	0.0031399560178658	0.448190080404466	-1.157817376	2.503076435153525	Down	3064922.39774186	6838443.17789438
GLYMA_15G168700_A0A0R4J5C6		GLYMA_15G168700	0.0001019585798259	0.101790236782303	-3.296328903	3.9915762224188396	Down	325351.346724388	3196292.26740294
GLYMA_14G193500_I1MBA8		GLYMA_14G193500	5.86147185696133e-05	0.381872115957755	-1.388838516	4.231993315877218	Down	80852.1876384494	211725.821969661
GLYMA_18G042900_I1MZH0		GLYMA_18G042900	0.016258172349693	0.398176369205957	-1.328520492	1.7889282768880308	Down	2688705.40922843	6752548.91341301
GLYMA_05G138600_K7KQ45		GLYMA_05G138600	0.0157650489819484	0.347776236691148	-1.523768737	1.8023046755626444	Down	172447.236822923	495856.871831268
GLYMA_09G202900_I1L4V4		GLYMA_09G202900	0.0270325634338133	0.146602216088553	-2.770021183	1.5681127692338281	Down	46935.5220678384	320155.611014008
LOC100786504 GLYMA_20G122500_I1NFR3	100786504;	LOC100786504 GLYMA_20G122500	0.0409104752006736	0.463764325977875	-1.108536247	1.3881654758711757	Down	926786.66187988	1998400.07082411
GLYMA_12G017100_I1LP68		GLYMA_12G017100	0.0172011392030848	0.464938316145454	-1.10488877	1.7644427895325727	Down	1334070.39832483	2869349.22762415
GLYMA_02G103600_I1JE09		GLYMA_02G103600	0.0008119447504631	0.0686816878264535	-3.863930696	3.090473521726006	Down	1388002.80918787	20209212.2822477
GLYMA_05G011600_A0A0R0JPH2		GLYMA_05G011600	0.0479737740895796	0.466042635169028	-1.101466151	1.3189961143086621	Down	187222.423631055	401728.102758564
GLYMA_17G030100_I1MRM5		GLYMA_17G030100	0.0121385445241018	0.13683275072371	-2.869514516	1.915833384351865	Down	129033.222769881	942999.553012145
GLYMA_12G002900_C6TL41		GLYMA_12G002900	0.0005012246500342	0.413257914082398	-1.274885647	3.299967578718222	Down	858210.200206412	2076693.92638733
GLYMA_08G212000_A0A0R4J3X4		GLYMA_08G212000	6.10155504911752e-05	0.465086890705164	-1.104427819	4.214559466106711	Down	3165871.03501697	6807052.82880986
GLYMA_13G027600_A0A0R0GRJ6		GLYMA_13G027600	0.0321541860552915	0.293994150257844	-1.766140646	1.4927624795867194	Down	103488.465030658	352008.585680682
GLYMA_08G180700_I1KUE9		GLYMA_08G180700	0.0031011429047767	0.310016236976368	-1.689584317	2.5084782204360145	Down	48083.2632171842	155099.177017782
GLYMA_11G009300_I1LFX7		GLYMA_11G009300	0.0358154860241446	0.425342422406008	-1.233303343	1.4459291509922538	Down	1558864.31660183	3664963.17904031
GLYMA_08G175900_A0A0R0IU60		GLYMA_08G175900	0.004569620888129	0.464966260437212	-1.104802062	2.3401198290380765	Down	1019600.45420115	2192848.25794114
GLYMA_19G025400_I1N675		GLYMA_19G025400	0.0067406774429885	0.250821510411472	-1.995267016	2.171296454359774	Down	1367118.12016929	5450561.7079115
GLYMA_19G259800_K7N0E2		GLYMA_19G259800	0.0163967634344578	0.3940924643763	-1.343393932	1.785241869103183	Down	1310000.25632848	3324093.64488031
GLYMA_03G163600_A0A0R0KRH5		GLYMA_03G163600	0.0113668789501639	0.291318290085332	-1.779331813	1.944358764933274	Down	248530.962451266	853125.158665688
GLYMA_13G171000_C6T3H4		GLYMA_13G171000	0.0268556692770099	0.356396339472876	-1.488445576	1.57096401998964	Down	31003.4933496869	86991.615557955
GLYMA_01G106800_I1J732		GLYMA_01G106800	0.000441266279554	0.446096670684155	-1.164571714	3.3552992589637807	Down	390471.876628747	875307.757912429
GmPM12 GLYMA_04G009900_O23957	547495;	GmPM12 GLYMA_04G009900	8.49823836494273e-05	0.383912212545774	-1.381151641	4.070671091659368	Down	140615636.875372	366270288.571781
LOC100803737 GLYMA_01G190600_I1J9B3	100803737;	LOC100803737 GLYMA_01G190600	0.00806398573419	0.08923469153255	-3.486251498	2.0934502491981584	Down	12199.730803327	136715.111508812
LOC100819778 GLYMA_02G124500_I1JEL6	100819778;	LOC100819778 GLYMA_02G124500	0.0106303621984632	0.465249164803558	-1.103924534	1.9734519379118765	Down	635956.306992326	1366915.52635209
GLYMA_07G200300_C6T2N6		GLYMA_07G200300	0.0306029739725493	0.35572975401635	-1.491146445	1.5142363670769785	Down	180060.125739841	506171.113624545
GLYMA_07G222900_I1KM99		GLYMA_07G222900	0.0284641551075894	0.320362777998701	-1.64222156	1.5457017026852964	Down	199222.228268893	621864.467256244
GLYMA_13G096400_I1LVR2		GLYMA_13G096400	0.0040231786417741	0.460818439353467	-1.117729648	2.39543068296087	Down	1779943.20435912	3862569.40337803
LOC100306306 GLYMA_18G231900_C6SYV1	100306306;	LOC100306306 GLYMA_18G231900	0.0315172869664576	0.453763389059727	-1.139987882	1.501451173993644	Down	36423.6893610112	80270.2250538262
LOC100306506 GLYMA_14G070500_I1M877		LOC100306506 GLYMA_14G070500	0.0060780643421483	0.475316127242944	-1.073040742	2.216234706807564	Down	541607.096916907	1139467.11646096
GLYMA_03G251600_A0A0R4J318		GLYMA_03G251600	0.0402914539174049	0.433179948340237	-1.206961632	1.3947870608093536	Down	887271.76371938	2048275.24246917
CYSTATIN GLYMA_15G227500_O04720	547777;	CYSTATIN GLYMA_15G227500	0.0245432799750068	0.485276993645202	-1.043119629	1.610067398420007	Down	1394219.8677257	2873039.28680586
GLYMA_13G081500_I1LW56		GLYMA_13G081500	0.0010085556604232	0.427938438048081	-1.224524825	2.996300128836827	Down	1960378.89608848	4580983.43544505
LOC547449 GLYMA_20G164700_I1NH02	547449;	LOC547449 GLYMA_20G164700	0.0002391776852335	0.479997942825833	-1.058899872	3.621279341539919	Down	8490779.96814735	17689200.7456545
GLYMA_09G185500_K7LEQ5		GLYMA_09G185500	6.40000786503771e-05	0.433602761318449	-1.205554151	4.1938194923066785	Down	239473798.802298	552288454.238931
GLYMA_11G100300_I1LIS1		GLYMA_11G100300	0.0404066576124621	0.35329329942907	-1.501061708	1.3935470723610859	Down	336405.454675349	952198.796917426
LOC100789497 GLYMA_03G245000_I1JRL0	100789497;	LOC100789497 GLYMA_03G245000	0.0044275763779265	0.154898653476203	-2.690603492	2.3538339382743274	Down	11136.1838681254	71893.3549014761
LOC100795673 GLYMA_04G051200_I1JTW7	100795673;	LOC100795673 GLYMA_04G051200	0.0048837337443707	0.266185569312479	-1.909495734	2.3112480213247437	Down	158971.917212031	597222.147025603
LOC100775974 GLYMA_03G103500_I1JMJ6	100775974;	LOC100775974 GLYMA_03G103500	0.0102759798872244	0.376083487868539	-1.410875129	1.9881767544325508	Down	42298.0810037851	112469.923217077
LOC100793914 GLYMA_19G245700_I1NCA3		LOC100793914 GLYMA_19G245700	0.0037648396220646	0.437888031482783	-1.191366077	2.42425351952593	Down	283924.937044315	648396.203209493
GLYMA_19G109000_I1N859		GLYMA_19G109000	2.34731578019054e-05	0.167929874149824	-2.574069191	4.629428481611836	Down	1123839.50134017	6692314.31887757
GLYMA_15G093500_A0A0R4J5E0		GLYMA_15G093500	0.0052242594318635	0.162967715247803	-2.617341908	2.2819752645375075	Down	118007.800226185	724117.657578661
GSTF7 GLYMA_10G019900_I1L7W8	547588;	GSTF7 GLYMA_10G019900	0.0465815369984655	0.358920377445739	-1.478264261	1.3317861856394746	Down	178542.710997318	497443.784796838
LOC100797173 GLYMA_01G075700_I1J6F1	100797173;	LOC100797173 GLYMA_01G075700	0.0172269913758109	0.426198183929356	-1.230403649	1.7637905636997093	Down	45679.0408262573	107177.933995676
GLYMA_08G084800_C6T9B1		GLYMA_08G084800	1.17755297972662e-07	0.171733614120842	-2.541755643	6.929019544253999	Down	29327192.8760275	170771418.432918
GLYMA_06G021200_I1K7G6		GLYMA_06G021200	0.002280394634191	0.469294451618097	-1.091434691	2.641989989569318	Down	304686.370769832	649243.496741316
GLYMA_06G031100_C6SYN8		GLYMA_06G031100	0.0036722431547378	0.403846607200735	-1.308120676	2.4350685700457784	Down	128266.780415376	317612.623526685
GLYMA_05G135200_I1K395		GLYMA_05G135200	0.0020752375670228	0.265948888485349	-1.910779088	2.6829321793657055	Down	43482.5982817436	163499.83084866
GLYMA_20G027200_I1NDJ4		GLYMA_20G027200	0.0385427611796621	0.439554734505961	-1.18588527	1.414057175976984	Down	466065.102433713	1060311.86982333
LOC111605749 GLYMA_04G054400_I1JU00	111605749;	LOC111605749 GLYMA_04G054400	0.000623052833962	0.287170073688456	-1.800022683	3.2054751242473247	Down	130158.08596483	453243.906278466
GLYMA_15G136200_I1MGA3		GLYMA_15G136200	0.0132238560565984	0.148386790470937	-2.752565427	1.87864188676308	Down	30326.5904432661	204375.270514432
LOC100819973 GLYMA_03G125400_A0A0R0KQK3	100819973;	LOC100819973 GLYMA_03G125400	0.0486662114946323	0.393925453565312	-1.344005455	1.3127724608453748	Down	246772.223167258	626443.965308129
accC-3 ACCC-3 GLYMA_08G027600_O81273	547995;	accC-3 ACCC-3 GLYMA_08G027600	0.001473284848632	0.292155813034843	-1.7751901	2.831713277441648	Down	132844.367922788	454703.832666663
CYN GLYMA_10G005200_I1L7G1		CYN GLYMA_10G005200	0.0225015279533988	0.436969612741186	-1.194395138	1.6477879903686765	Down	2510397.94248307	5745017.20322132
GLYMA_14G056200_A0A0R0G9U3		GLYMA_14G056200	0.0029163845854361	0.461245233241995	-1.116394093	2.5351552058960727	Down	342789.368750004	743182.463568481
GLYMA_06G202200_I1KD00		GLYMA_06G202200	0.0431844351613547	0.216281202328906	-2.209019813	1.364672756462464	Down	54300.7587036267	251065.548549382
GLYMA_07G064600_A0A0R0J726		GLYMA_07G064600	0.0079475172128115	0.494549369861821	-1.015813545	2.09976852281288	Down	947765.308843707	1916422.03306925
CHS7_P30081	100782897;	CHS7	0.00190680354164	0.220428889783669	-2.181614777	2.719694050098635	Down	160238.189263769	726938.240359637
GLYMA_17G222800_I1MX49		GLYMA_17G222800	0.0217568920333892	0.233171049219602	-2.100539422	1.6624031434017883	Down	82434.13697	353535.043227013
GLYMA_08G232000_I1KW20		GLYMA_08G232000	0.0225598204506644	0.320541565967995	-1.641416646	1.646664361142418	Down	486860.556522078	1518868.71536246
LOC100500275 GLYMA_08G104200_I1KS18		LOC100500275 GLYMA_08G104200	0.0086751793916546	28.7730210607662	4.84664480155949	2.061721535787791	Up	1778233.78983414	61802.1231096541
GLYMA_09G010100_A0A0R0I1W1		GLYMA_09G010100	0.005509031225923	2.34280591553189	1.22823744233698	2.2589247659807143	Up	40489.193482592	17282.3507120946
GLYMA_12G147700_K7LUZ1		GLYMA_12G147700	0.0026164466750028	2.83375957544066	1.50271736092589	2.5822881120567547	Up	1370849.66477607	483756.517898274
GLYMA_19G047300_I1N6R2		GLYMA_19G047300	0.011548993451914	2.14806634576961	1.10303855348842	1.9374558648911682	Up	8891208.15225231	4139168.31282358
GLYMA_03G137900_I1JND9		GLYMA_03G137900	0.0441890941097444	2.11132334264434	1.07814753989176	1.3546849015192146	Up	4498333.66096453	2130575.44058153
LOC100803398 GLYMA_02G117000_K7K7T9	100803398;	LOC100803398 GLYMA_02G117000	0.0443840890602312	5.85049617200766	2.54855898273707	1.3527726891592569	Up	236916.545496746	40495.1201626794
LOC100813881 GLYMA_08G262900_I1KWV5	100813881;	LOC100813881 GLYMA_08G262900	0.0215034244886842	3.90004965850163	1.96349249362051	1.667492371800254	Up	99594.3307135377	25536.6827179839
UR9 GLYMA_U032500_A0A0R4J455	547453;	UR9 GLYMA_U032500	0.0005079884225889	3.05563866460322	1.61147395187955	3.294146185477992	Up	3141300.61903581	1028034.05894319
GLYMA_09G284900_I1L7A5		GLYMA_09G284900	3.69731047909645e-05	3.11501202588183	1.63923773295926	4.4321140783160855	Up	936143.708509435	300526.515060378
GLYMA_08G274500_A0A0R0IT88		GLYMA_08G274500	0.0487565880156199	2.92542041694297	1.54864397165457	1.311966693903446	Up	262968.240295754	89890.7516925559
GLYMA_07G153100_A0A0R4J3M4		GLYMA_07G153100	0.0016201835870554	3.94388908782287	1.97961898003786	2.790435771674846	Up	2758438.11970125	699420.814905315
GLYMA_10G159400_I1LBH3		GLYMA_10G159400	0.0116996330864834	4.83595006209628	2.2737993468331	1.9318277579986454	Up	298837.396906743	61794.9716331859
GLYMA_02G088300_I1JDK6		GLYMA_02G088300	0.0195686993326269	6.96613719175312	2.8003588857746	1.7084380395149743	Up	192655.138404231	27655.9495027325
GLYMA_15G044700_K7M9K9		GLYMA_15G044700	0.0046348002263278	2.21502157731375	1.14732075265475	2.3339689804996913	Up	169265.153224587	76416.9319875712
LOC100787315 GLYMA_01G118000_A0A0R4J2I4	100787315;	LOC100787315 GLYMA_01G118000	0.0094821214607113	6.84457097417937	2.77496011448218	2.0230944859102453	Up	84351.5929302427	12323.8685446396
GLYMA_08G125100_I1KSN7		GLYMA_08G125100	0.0021818710337004	5.62216388279876	2.49112550805036	2.6611709233203347	Up	721027.71559902	128247.367140085
GLYMA_12G239100_A0A0R0HI11		GLYMA_12G239100	0.0034570605210655	2.22205756892266	1.15189619446028	2.461293017410236	Up	1660991.75015077	747501.67294544
PG11 GLYMA_12G012200_Q2LAH5	732596;	PG11 GLYMA_12G012200	0.0004005928825877	2.40475118056637	1.26588762616427	3.3972967711691195	Up	3970024.07882301	1650908.46442083
GLYMA_20G179900_A0A0R0ELF0		GLYMA_20G179900	0.0157861802186337	2.23101026112297	1.15769714900885	1.8017229434974982	Up	8569439.65888311	3841057.93156223
MS GLYMA_17G128000_I1MUM7	732628;	MS GLYMA_17G128000	7.51455302332035e-05	2.24323620896191	1.16558154175976	4.124096846784147	Up	7488185.70568379	3338117.34839509
GLYMA_07G258700_A0A0R0J8F6		GLYMA_07G258700	0.016272440270245	4.26193662139699	2.09150913918441	1.7885473139081018	Up	39218.0989869811	9201.94326449793
LOC100790733 GLYMA_03G084600_I1JM56	100790733;	LOC100790733 GLYMA_03G084600	0.0001611694280923	4.56811135472806	2.1915978190361	3.7927173351736054	Up	1421511.64724249	311181.478921526
GLYMA_06G113500_I1KAA1		GLYMA_06G113500	0.0009789162747328	8.58591786547281	3.10197237175594	3.0092544511758876	Up	232951.191811138	27131.7750135861
GLYMA_07G129600_I1KJV9		GLYMA_07G129600	0.0049592773741473	4.60588923999775	2.20347971837625	2.304581600784754	Up	251081.303834101	54513.1006741761
LOC100797318 GLYMA_07G237800_I1KMP4		LOC100797318 GLYMA_07G237800	0.0006283103704723	9.6051681016628	3.26381086296036	3.2018257720495775	Up	143369.864882719	14926.3254286928
GLYMA_02G115900_E9KNA5		GLYMA_02G115900	0.0274420207818224	2.29748970304349	1.20005839561599	1.5615839111110286	Up	155672.909266897	67757.826753555
LOC100804479 GLYMA_02G050700_I1JCK0	100804479;	LOC100804479 GLYMA_02G050700	0.0320325378495127	2.16405453032061	1.11373685296877	1.49440865202063	Up	466242.088497368	215448.401121525
GLYMA_15G115300_A0A0R4J598		GLYMA_15G115300	1.07493553160167e-05	2.41255742997577	1.27056328557454	4.968617581431373	Up	9117212.86273538	3779065.62946646
GLYMA_18G055200_K7MQ50		GLYMA_18G055200	0.0050112914591703	6.38363686863693	2.67437858659832	2.300050337742788	Up	38965.2815679478	6103.93140615279
GLYMA_13G174300_I1M058		GLYMA_13G174300	0.0004957209760903	3.21358640285663	1.68418426226002	3.3047627038353595	Up	354105.761730904	110190.210356918
GLYMA_18G184900_A0A368UHH9		GLYMA_18G184900	0.0017375834543829	2.07167735021622	1.05079933049106	2.7600543275104563	Up	1181502.79368707	570312.164470863
GLYMA_18G009700_C6TN36		GLYMA_18G009700	7.33652178325835e-05	2.20612170649034	1.14151238318073	4.134509788634199	Up	41567824.6251557	18842036.0050239
GLYMA_17G148200_A0A0R0FD66		GLYMA_17G148200	0.0061215582519301	2.06548474685056	1.04648040624859	2.2131380134631438	Up	675645.521572102	327112.326829004
GLYMA_06G107200_K7KUE2		GLYMA_06G107200	0.0071144972622524	2.23616344345427	1.16102564007884	2.147855783414368	Up	861060.387338571	385061.472075791
GLYMA_15G256000_K7MDY4		GLYMA_15G256000	0.0263288267834616	3.22258160090218	1.68821689038721	1.5795684926911484	Up	945115.932355308	293279.131268768
LOC547706 GLYMA_02G163900_K7K8Q2	547706;	LOC547706 GLYMA_02G163900	0.0491255585285641	3.42675337134739	1.77684236263682	1.3086924989168842	Up	78805.9355162607	22997.2592061023
SEOd Glyma06g18430 GLYMA_06G175200_E2FKH4	100789215;	SEOd Glyma06g18430 GLYMA_06G175200	0.0006854743593293	6.65181416765849	2.73374786448471	3.164008785673976	Up	123059.484581905	18500.1386809974
LOC100792664 GLYMA_03G230300_I1JR41	100792664;	LOC100792664 GLYMA_03G230300	0.0417411110065303	4.94250640396052	2.30524283524252	1.3794359956734372	Up	407928.723490758	82534.7890624638
GLYMA_07G010200_I1KGC2		GLYMA_07G010200	0.0026472887703496	2.62848903368815	1.39423371585834	2.577198682601528	Up	331285.136292386	126036.339526798
GLYMA_11G253300_I1LN44		GLYMA_11G253300	0.0016139391242378	14.1415966620474	3.82187311223229	2.792112850348895	Up	100834.952955327	7130.37964277001
LOC100233234 GLYMA_10G180600_A0A0R0HV48	100233234;	LOC100233234 GLYMA_10G180600	0.0012534409944381	4.91177527692738	2.29624455617249	2.9018961055773964	Up	73293.6219682522	14922.0226569693
GLYMA_19G178100_I1NA53		GLYMA_19G178100	0.0024026049928487	9.88467257419443	3.30519317805266	2.6193176247547294	Up	322204.447687871	32596.3703167102
LOC100799417 GLYMA_13G237000_C6TKV0	100799417;	LOC100799417 GLYMA_13G237000	0.0004374524670643	5.5503446514119	2.47257735911043	3.3590691298717874	Up	3631705.37848126	654320.696563848
GLYMA_19G236700_K7MZZ1		GLYMA_19G236700	0.0222980431193449	2.21403420247664	1.14667750909431	1.6517332490487546	Up	1768520.27518805	798777.305793092
GLYMA_19G064000_A0A0R0EVH9		GLYMA_19G064000	0.0463421605743794	2.15393924779711	1.10697755901032	1.3340237223013958	Up	218985.986658149	101667.670934596
LOC100779500 GLYMA_02G020200_A0A0R0KYI2	100779500;	LOC100779500 GLYMA_02G020200	0.0211033270573155	2.03169418422592	1.02268326032651	1.6756490703550537	Up	717208.651138597	353010.141342634
GLYMA_16G014000_A0A0R0FJV6		GLYMA_16G014000	0.0335017287261628	3.62122400162551	1.85647742178478	1.4749327823105443	Up	383157.485670627	105808.833007467
LOC100799504 GLYMA_02G209000_I1JGV6	100799504;	LOC100799504 GLYMA_02G209000	0.0008980217894034	5.9171888907666	2.56491195008583	3.0467131255789592	Up	770307.262022381	130181.28645925
GLYMA_03G244600_I1JRK7		GLYMA_03G244600	0.0100699643083204	4.47610623285471	2.16224427666148	1.9969720687439958	Up	352562.384559485	78765.4193664283
GLYMA_07G037200_I1KHA2		GLYMA_07G037200	0.0008325700438611	4.01963447935893	2.00706431762516	3.0795792192237657	Up	615432.83231594	153106.66566232
GLYMA_15G042300_I1MDK2		GLYMA_15G042300	0.0016990799450932	5.6602558262437	2.50086725993213	2.769786186230423	Up	1060455.5156079	187351.163650786
GY3 Glyma19g34780_P11828	547463;	GY3 Glyma19g34780	0.0486651072629185	3.38858114582967	1.76068131986128	1.3127823150576918	Up	2177708.57990991	642660.891444201
petA_P49161	3989309;	petA	0.002338993125065	2.30190240341595	1.20282666705283	2.6309710546982097	Up	6100091.15948808	2650021.63012461
rps12-A; rps12-B_P07134		rps12-A; rps12-B	0.0003708250891967	5.80401668873389	2.53705166770221	3.430830890139539	Up	824812.748974008	142110.678381584
VSPB VSP27_P10743	547820;	VSPB VSP27	0.0041234056402801	5.9896846304449	2.58248004407068	2.384743939351015	Up	1039962.25465485	173625.544384897
GLYMA_14G121200_A0A0R0GLJ3		GLYMA_14G121200	7.6036555012732e-06	3.60747915493675	1.85099105842922	5.118977567935644	Up	17659669.0284925	4895293.43622836
LOC100527208 GLYMA_15G218900_A0A0R0GE22	100527208;	LOC100527208 GLYMA_15G218900	0.0005779132820411	2.31129221921538	1.20869967285666	3.238137324133943	Up	9029131.23829709	3906529.50035121
GLYMA_07G105400_I1KJ84		GLYMA_07G105400	0.0164126391451985	2.52159116026356	1.33433438237747	1.7848215789688326	Up	479172.062876021	190027.658102171
GLYMA_13G326400_I1M4L1		GLYMA_13G326400	0.0062809582388481	3.24265582109793	1.69717590274957	2.201974094145381	Up	104715.730684387	32293.1992976459
petB_Q2PMQ5	3989327;	petB	0.039681885736265	3.18908653379672	1.67314324471643	1.4014076977730314	Up	1680472.10855464	526944.656642472
GRP GLYMA_12G043000_Q9SWA8	547560;	GRP GLYMA_12G043000	0.0003684647097028	2.26920618100505	1.18218769882938	3.4336041010621066	Up	9973108.49919383	4394976.79086026
GLYMA_10G104900_A0A0R0HRU9		GLYMA_10G104900	0.0001147854877302	2.16752611551918	1.11604937591679	3.9401130160939197	Up	222024.522536422	102432.224897664
GLYMA_13G130900_K7LZH1		GLYMA_13G130900	0.0374090464277146	2.44868223486178	1.29200556772242	1.4270233620092205	Up	13101076.9075675	5350256.03610303
GLYMA_13G134600_I1LYX4		GLYMA_13G134600	0.0216330518622405	2.43435435653075	1.28353918908671	1.6648822085573987	Up	27899.891590479	11460.8998955434
GLYMA_14G040200_K7M4U3		GLYMA_14G040200	0.0004675313115351	8.15142461610958	3.02705221971008	3.330189298221311	Up	221232.928764278	27140.4005046011
GLYMA_11G184600_I1LKT1		GLYMA_11G184600	0.028565200158343	7.97745081740487	2.99592780902576	1.544162728461149	Up	98997.6442529323	12409.6840605953
LOC100805538 GLYMA_02G151400_I1JFE9	100805538;	LOC100805538 GLYMA_02G151400	0.0171498767171929	2.43105437620362	1.28158216296844	1.7657389975591278	Up	1139983.22027573	468925.430642133
GLYMA_13G176900_I1M082		GLYMA_13G176900	0.0015792158743898	2.82849511721093	1.50003468048084	2.801558499093611	Up	794563.146954394	280913.741770175
LOC100527222 GLYMA_15G073200_I1MEH8	100527222;	LOC100527222 GLYMA_15G073200	0.009863199306995	3.02856988061743	1.59863670023225	2.00598219094071	Up	4281332.58495137	1413648.27417439
GLYMA_17G262100_I1MY69		GLYMA_17G262100	0.0386856701258992	2.17661211044391	1.12208433072356	1.412449875749395	Up	388538.025174933	178505.863911459
GLYMA_08G048400_A0A0R0IH39		GLYMA_08G048400	0.0029866843838183	8.04890877334988	3.00879320384965	2.524810668794691	Up	35964.4075691701	4468.23396585747
GLYMA_05G137400_I1K3B7		GLYMA_05G137400	0.0001306761580492	2.03572020313586	1.02553928573215	3.8838036425051397	Up	149975.836936904	73672.1268010594
GLYMA_09G206800_I1L4Z2		GLYMA_09G206800	0.0015023258831072	3.48116341348368	1.79956953893634	2.823235850365207	Up	109014.128420402	31315.429777917
GLYMA_05G142500_A0A0R0K1S3		GLYMA_05G142500	0.0006296509081603	2.29060005742649	1.19572558368114	3.200900165910585	Up	2347482.29060147	1024832.89607479
GLYMA_09G168300_A0A0R4J443		GLYMA_09G168300	3.14325129981435e-05	3.69055511611723	1.88383783607845	4.502620896182606	Up	9852649.69107821	2669693.14400702
GLYMA_16G106700_K7MGC2		GLYMA_16G106700	0.0019517396158656	9.44207172186539	3.23910344167803	2.709578122599507	Up	65084.1262104614	6892.99214490645
GLYMA_13G138200_C6T1F6		GLYMA_13G138200	0.0205996903778763	2.19710124258604	1.13560135078598	1.686139307212902	Up	677206.011007105	308227.039282914
GLYMA_06G142700_K7KV13		GLYMA_06G142700	0.0066782820662512	2.88446305817214	1.52830278666708	2.1753352418810166	Up	6853529.45767915	2376015.68106827
