# Supplementary material for: Evaluation of the Unintended Effects of fad2-1-Gene-Edited Soybean Line AE15 Seeds
Source: Biomolecules. 2025 Dec 19;16(1):8. doi: 10.3390/biom16010008 (PMC12838885; doi:10.3390/biom16010008)
Supplement: Supplementary file 1 [file biomolecules-16-00008-s001.zip › Table S6 DEPs identified from AE15E4 vs ZhH302E4.csv]

ID	ENTREZID	SYMBOL	P	FC	LFC	logP	group	F	C
GLYMA_12G005300_A0A0R0GZS9		GLYMA_12G005300	0.0001719199175886	0.449918500570371	-1.152264403	3.7646738056996334	Down	1927001.63755988	4283001.55498602
GLYMA_08G140600_I1KT86		GLYMA_08G140600	0.0171931613555267	0.355758956074686	-1.491028018	1.764644261007661	Down	603568.729210165	1696566.50634947
LOC548073 GLYMA_10G090500_I1L9T0	548073;	LOC548073 GLYMA_10G090500	0.0069200916188055	0.152549057380277	-2.71265483	2.159888155647539	Down	10329.3162928627	67711.4396525805
GLYMA_17G005500_K7MJA4		GLYMA_17G005500	0.0460210114339372	0.26412333562146	-1.920716324	1.337043840787959	Down	69068.0938584527	261499.400255344
GLYMA_05G148600_I1K3N2		GLYMA_05G148600	0.00809572501486	0.368472997055747	-1.440369197	2.0917442518082674	Down	64201.3868319852	174236.341183699
LOC100305882 GLYMA_02G280700_I1JIY6	100305882;	LOC100305882 GLYMA_02G280700	0.0029671129875954	0.386921608110312	-1.369886795	2.5276659154442287	Down	660757.957532971	1707730.82630368
GLYMA_12G151500_I1LT34		GLYMA_12G151500	0.0381400416655355	0.46560405075778	-1.102824485	1.4186188368510444	Down	463006.497806318	994421.111785357
GLYMA_13G068100_K7LXD4		GLYMA_13G068100	0.0113725971193252	0.259936785115166	-1.943767283	1.9441403457086537	Down	122482.307296652	471200.362204934
LOC100788998 GLYMA_04G197900_K7KL81	100788998;	LOC100788998 GLYMA_04G197900	5.40749285401613e-05	0.0802036821497017	-3.640187717	4.267004045807209	Down	48783.148253971	608240.7559
SEOf Glyma10g00260 GLYMA_10G000500_E2FKH7	100812318;	SEOf Glyma10g00260 GLYMA_10G000500	0.0224654937805743	0.451767664495392	-1.146347082	1.6484840313855802	Down	476161.104118604	1053995.54138178
LOC100527248 GLYMA_10G217700_I1LD88	100527248;	LOC100527248 GLYMA_10G217700	0.0372166999374764	0.269539077727812	-1.891433645	1.4292621390635012	Down	21866.6170398169	81125.9622320828
GLYMA_17G000700_I1MQS1		GLYMA_17G000700	0.0235549034850812	0.393381367936321	-1.345999467	1.6279186709198052	Down	4078021.18340258	10366584.4795748
LOC100804885 GLYMA_04G203800_I1JXT8	100804885;	LOC100804885 GLYMA_04G203800	0.0076498861277263	0.269599446312172	-1.891110561	2.116345029482746	Down	258538.156272052	958971.391850292
GLYMA_01G180400_A0A368UIM9		GLYMA_01G180400	0.0196238298794119	0.0864470634495415	-3.532039232	1.7072162297197768	Down	78464.1480006429	907655.44680927
GLYMA_19G189600_C6SVV1		GLYMA_19G189600	0.0020633383320916	0.429265135038064	-1.220059093	2.68542955355229	Down	6831083.79469425	15913437.26
GLYMA_08G209400_A0A0R0IVF1		GLYMA_08G209400	0.0072236408292143	0.433557928854479	-1.205703326	2.141243855962568	Down	213088.049149702	491486.915514866
GLYMA_20G166200_I1NH15		GLYMA_20G166200	0.0049436833650512	0.0870524452274289	-3.521971367	2.3059493528898485	Down	84385.6038282713	969365.117864405
GLYMA_18G030000_A0A0R0EV02		GLYMA_18G030000	0.0046558187319055	0.48230415018546	-1.05198487	2.3320039367056054	Down	1927783.98892774	3997029.65066017
GLYMA_06G163000_A0A0R0JHV9		GLYMA_06G163000	0.0119222482826031	0.280165266852757	-1.835649984	1.9236418381648446	Down	17325.3016366425	61839.5771583919
GLYMA_07G268500_I1KNL7		GLYMA_07G268500	0.005358940413396	0.360283875809752	-1.472794008	2.2709210718940973	Down	805843.20096278	2236689.60802538
GLYMA_13G000200_I1LXH0		GLYMA_13G000200	0.0022732222827107	0.0866905938126235	-3.527980725	2.643358095539999	Down	19559.316952092	225622.13605744
LOC100809071 GLYMA_01G020900_C6THI3	100809071;	LOC100809071 GLYMA_01G020900	0.0382730854318126	0.371564079643836	-1.428317057	1.417106525180864	Down	1055085.31996052	2839578.3601361
GLYMA_11G017000_I1LG73		GLYMA_11G017000	0.0067290178808538	0.433194072324053	-1.206914593	2.172048317655786	Down	117914.278865982	272197.350793331
GLYMA_06G067800_I1K8U2		GLYMA_06G067800	0.0312363706792642	0.316827656805464	-1.658229817	1.505339432078131	Down	154561.493635732	487840.913871464
GLYMA_08G274500_A0A0R0IT88		GLYMA_08G274500	0.007274662002119	0.217487560999864	-2.200995205	2.1381871802148633	Down	50925.2931616682	234152.67028398
GLYMA_08G311600_I1KY47		GLYMA_08G311600	0.0058190181782254	0.233925343970919	-2.09587992	2.235150286097421	Down	43195.1109250019	184653.403482317
LOC100791078 GLYMA_03G245800_I1JRL7	100791078;	LOC100791078 GLYMA_03G245800	0.0419529175719006	0.367509487317854	-1.444146601	1.3772378312282034	Down	23223.3477457965	63191.1516496742
GLYMA_19G113400_K7MXV2		GLYMA_19G113400	0.0033331808365333	0.130994112245757	-2.932426126	2.4771411237297887	Down	96266.9072365067	734894.916924979
GLYMA_16G043900_I1ML54		GLYMA_16G043900	0.0281148585754929	0.33419112954251	-1.581254655	1.5510640967548812	Down	163100.659059778	488046.045037325
LOC100787315 GLYMA_01G118000_A0A0R4J2I4	100787315;	LOC100787315 GLYMA_01G118000	0.0441304336554293	0.282533400947559	-1.823506663	1.3552618048611094	Down	21843.217632781	77311.9835018563
GLYMA_11G114300_I1LJA4		GLYMA_11G114300	0.0135994944726825	0.404992870178462	-1.304031585	1.866477235144853	Down	139253.468565798	343841.778015588
GLYMA_08G190000_I1KUQ9		GLYMA_08G190000	0.0129004302253878	0.282894359228263	-1.821664684	1.8893958058715838	Down	122087.136344934	431564.40686194
FAD2-1_P48630	547814;	FAD2-1	0.0012720743715548	0.112630979542607	-3.150324395	2.8954874970117714	Down	32330.4141369331	287047.260604733
GLYMA_03G092700_I1JMB4		GLYMA_03G092700	0.0006005979658445	0.253893860867066	-1.977702584	3.2214161430394768	Down	57169.1905419811	225169.645090055
GLYMA_08G127200_I1KSR4		GLYMA_08G127200	0.0042621663743616	0.157035592795827	-2.670836506	2.3703696015347915	Down	89183.9321242824	567921.771978385
GLYMA_10G033100_I1L8A9		GLYMA_10G033100	0.0039691801838924	0.388869137293017	-1.362643355	2.4012991855236767	Down	152751.862506715	392810.454360162
GLYMA_02G241200_C6T857		GLYMA_02G241200	0.0408485887668891	0.322006630152205	-1.634837701	1.3888229428363312	Down	634316.722813387	1969887.14957068
LOC100800706 GLYMA_01G100900_C6TAG0	100800706;	LOC100800706 GLYMA_01G100900	0.0051959462684082	0.393967823577427	-1.343850289	2.284335348641057	Down	1442662.59948313	3661879.25293752
GLYMA_10G162500_I1LBM1		GLYMA_10G162500	0.0080290651731704	0.156513524393805	-2.675640769	2.0953350168343325	Down	22365.2622845196	142896.675358521
MS GLYMA_17G128000_I1MUM7	732628;	MS GLYMA_17G128000	0.0049047401063694	0.0376662455932562	-4.730583951	2.309384000182096	Down	285312.760254259	7574759.72878331
GLYMA_17G039800_K7MJV2		GLYMA_17G039800	0.0004596660610543	0.166926136576217	-2.582718232	3.337557560728618	Down	80467.2898542544	482053.269216555
GLYMA_08G204300_I1KV61		GLYMA_08G204300	0.0434703283324882	0.353464187543054	-1.500364044	1.3618070795595805	Down	16497.0570609024	46672.4993430714
GLYMA_12G240600_K7LWP1		GLYMA_12G240600	0.0131756270445343	0.317855066421299	-1.653559011	1.880228707007182	Down	758062.490976653	2384931.28176816
GH3 GLYMA_05G101300_I1K297	100811309;	GH3 GLYMA_05G101300	0.0348557063802034	0.187562172803377	-2.414559198	1.4577261114953728	Down	289513.465984476	1543559.99217378
GLYMA_17G128400_I1MUN3		GLYMA_17G128400	0.0093638032718132	0.292188793068441	-1.77502725	2.0285477191598917	Down	158400.415643189	542116.670457262
GLYMA_19G223300_I1NBK8		GLYMA_19G223300	0.0043179734431924	0.283169852638825	-1.820260416	2.3647200330324654	Down	206279.062517169	728464.067042732
GLYMA_13G143500_C6SV70		GLYMA_13G143500	0.0027610279114569	0.337704107610947	-1.566168367	2.55892920302012	Down	249490.363198018	738783.916378784
GLYMA_11G075500_I1LI02		GLYMA_11G075500	0.0440173093514294	0.38439752425918	-1.379329051	1.3563765081148096	Down	88668.0259572145	230667.526093197
LOC100818880 GLYMA_02G016000_C6TMH8	100818880;	LOC100818880 GLYMA_02G016000	0.005408739979327	0.0876252149238694	-3.512510112	2.2669038964018666	Down	228560.264722294	2608384.64043565
GLYMA_16G181300_A0A0R0FS32		GLYMA_16G181300	0.0215519604422421	0.208208163770519	-2.263901458	1.666513218750439	Down	21500.4467850509	103264.187127398
GLYMA_10G127800_I1LAL4		GLYMA_10G127800	0.0380001668849675	0.293293032926846	-1.769585294	1.4202144960921017	Down	145435.535562046	495871.088756208
LOC100785739 GLYMA_09G114000_I1L2Q5	100785739;	LOC100785739 GLYMA_09G114000	0.0067592187634464	0.350790374646532	-1.511318933	2.1701034973026045	Down	308731.554256889	880102.695428794
GLYMA_13G174300_I1M058		GLYMA_13G174300	0.0059849043609073	0.306190848896366	-1.707496929	2.222942785251235	Down	37934.3222358399	123891.103775865
GLYMA_16G149300_A0A0R4J5G4		GLYMA_16G149300	0.000199052383839	0.12537659594226	-2.99566003	3.7010326169649668	Down	25105.2876811559	200239.027806416
GLYMA_20G160400 GLYMA_20G160500_C6TK30		GLYMA_20G160400 GLYMA_20G160500	0.0050655378625676	0.416659282853018	-1.263059972	2.295374434145108	Down	2995725.30862534	7189868.15345266
GLYMA_19G076200_I1N7F0		GLYMA_19G076200	0.0005150619569029	0.281128017163041	-1.830700855	3.28814052644886	Down	128958.148803357	458716.815580026
GLYMA_08G329200_K7LAB8		GLYMA_08G329200	0.0094804527949007	0.460875157875672	-1.117552089	2.023170919873882	Down	81267.937961514	176333.951988441
GLYMA_15G256000_K7MDY4		GLYMA_15G256000	0.0375535098581976	0.287150094491996	-1.800123058	1.4253494663612247	Down	390121.523090559	1358597.927
GLYMA_18G017100_I1MYR9		GLYMA_18G017100	0.0017049286849779	0.0860619112229489	-3.53848131	2.7682937822834015	Down	58612.6217518461	681051.825586424
GLYMA_08G324600_I1KYF3		GLYMA_08G324600	3.59777273391764e-05	0.447965904014227	-1.158539166	4.443966273876184	Down	1539587.03994879	3436839.78211854
GLYMA_13G134200_K7LZJ1		GLYMA_13G134200	0.0074035576288654	0.303128049658899	-1.722000738	2.1305595387416987	Down	85379.1480332318	281660.335060732
GLYMA_12G102900_I1LRU3		GLYMA_12G102900	0.0040476503300642	0.185759364067607	-2.428493157	2.392797012542485	Down	71786.9918501869	386451.537506663
LOC100817318 GLYMA_03G040400_C6TFC1	100817318;	LOC100817318 GLYMA_03G040400	0.0318569152229638	0.495400059287685	-1.013334054	1.496796280214291	Down	4631100.24266118	9348202.84301147
GLYMA_16G103700_A0A0R0FNZ5		GLYMA_16G103700	0.0061730935251539	0.198678004453461	-2.331495934	2.209497143225573	Down	44361.1146575463	223281.458758247
LOC100799417 GLYMA_13G237000_C6TKV0	100799417;	LOC100799417 GLYMA_13G237000	8.84360194128289e-05	0.35002482018109	-1.514470868	4.053370813650411	Down	1431440.18580122	4089539.09342956
GLYMA_12G059700_I1LQL7		GLYMA_12G059700	0.0068214468765701	0.0974050779788712	-3.359859204	2.16612349867713	Down	24666.3531004547	253234.775971384
TIC214 ycf1-A; TIC214 ycf1-B_Q2PMP0		TIC214 ycf1-A; TIC214 ycf1-B	0.0018151426091278	0.0578999615331193	-4.1102938	2.741089248355565	Down	13313.3478710573	229937.076269766
GLYMA_17G165500_I1MVR2		GLYMA_17G165500	0.0191217393799072	0.24718162132541	-2.016356616	1.7184726053267836	Down	366532.722100427	1482847.79481195
GLYMA_17G095700_I1MTN7		GLYMA_17G095700	0.0133817516498111	0.289484546166313	-1.788441761	1.8734870343966168	Down	13832.8522391746	47784.4238055713
LOC100792852 GLYMA_03G028900_I1JKR6	100792852;	LOC100792852 GLYMA_03G028900	0.0065855924004204	0.236938846839954	-2.077413343	2.1814051524164273	Down	23441.704224396	98935.6727992784
GLYMA_04G223400_I1JYC8		GLYMA_04G223400	0.0104174501258041	0.218572468889557	-2.193816402	1.98223857007778	Down	88356.8687731155	404245.187978187
GLYMA_18G203800_C6TCX5		GLYMA_18G203800	0.0324135818569884	0.480371107812615	-1.057778713	1.489272974682931	Down	314939.545884314	655617.169230684
GLYMA_05G120700 GLYMA_08G075500 GLYMA_08G181300 GLYMA_15G051000_I1K2S3		GLYMA_05G120700 GLYMA_08G075500 GLYMA_08G181300 GLYMA_15G051000	0.0040747636728911	0.408428513669435	-1.291844506	2.3898975742946984	Down	1793218.0207039	4390530.92692559
GLYMA_14G075200_I1M8D2		GLYMA_14G075200	0.0011009081072583	0.249470477611045	-2.003058998	2.958248930052936	Down	176355.945200329	706921.103006382
GLYMA_15G052200_I1MDV5		GLYMA_15G052200	0.0183375063838275	0.270423521036423	-1.886707454	1.7366597219579003	Down	146249.68311726	540817.169145435
LOC100786192 GLYMA_06G236200_I1KDR4	100786192;	LOC100786192 GLYMA_06G236200	0.0426266568401299	0.251320673407975	-1.992398744	1.370318727236008	Down	285241.648233326	1134970.88944325
GLYMA_20G142800_A0A0R0EB47		GLYMA_20G142800	0.0443364202870915	0.464810236828014	-1.105286252	1.3532393746478344	Down	81629.8445308005	175619.721906006
GLYMA_03G244600_I1JRK7		GLYMA_03G244600	0.0012271024157198	0.113897210681388	-3.134195679	2.911119188922715	Down	62516.1547804924	548882.228164242
GLYMA_18G224900_I1N3I1		GLYMA_18G224900	0.0124476664426773	0.351834433994844	-1.507031409	1.904912057890179	Down	43332.8747256899	123162.688295384
GLYMA_10G147800_I1LB56		GLYMA_10G147800	0.0248254569752609	0.492288478049758	-1.022424121	1.6051027484717526	Down	1759018.05853901	3573144.88754136
GLYMA_10G279100_A0A0R0I715		GLYMA_10G279100	0.0117853851931012	0.153705537011942	-2.701758958	1.9286562184426286	Down	14235.1201534301	92612.9300880302
GLYMA_14G048200_A0A0R0GJF4		GLYMA_14G048200	0.0198673411107485	0.348314085477725	-1.52153928	1.7018602515714738	Down	963095.472253495	2765020.17118422
gdh1 GLYMA_16G041200_Q5F2M9	547687;	gdh1 GLYMA_16G041200	0.0001931584419026	0.112919443749874	-3.146634168	3.7140863064598886	Down	30752.5921531008	272340.98160473
LOC100499915 GLYMA_03G222100_A0A0R4J2Y8	100499915;	LOC100499915 GLYMA_03G222100	0.0008575233284436	0.303755271271653	-1.71901865	3.0667540563854647	Down	3676706.50377705	12104173.4959355
GLYMA_06G045500_I1K855		GLYMA_06G045500	0.0006949370988517	0.152850461054516	-2.709807191	3.158054503119067	Down	34022.3679071284	222585.968484543
GLYMA_09G045900_I1L113		GLYMA_09G045900	0.0328379354148021	0.232222319910543	-2.106421452	1.483624155637401	Down	259317.41290257	1116677.38485459
LOC100787992 GLYMA_15G087700_I1MEX0	100787992;	LOC100787992 GLYMA_15G087700	0.0269173237118517	0.203842490110628	-2.294473288	1.5699681225667195	Down	240832.769504783	1181465.0094496
GLYMA_13G234600_I1M1Y5		GLYMA_13G234600	0.0480943230523099	0.310152473201976	-1.688950466	1.3179061837625359	Down	167114.312841947	538813.413662896
LOC100527208 GLYMA_15G218900_A0A0R0GE22	100527208;	LOC100527208 GLYMA_15G218900	0.0018401362763217	0.231943048517555	-2.108157487	2.7351500129345094	Down	955574.858213474	4119868.4949644
WBb225L1.16 GLYMA_12G040200_I1LQ02		WBb225L1.16 GLYMA_12G040200	0.0020910439735315	0.207941442124443	-2.265750783	2.6796368341066352	Down	140320.850454521	674809.451261503
GLYMA_08G061200_A0A0R4J3V9		GLYMA_08G061200	0.0053550591919626	0.384870728999701	-1.377554142	2.2712357243464756	Down	128230.141973762	333177.174338613
GLYMA_20G058300_A0A0R0E8A2		GLYMA_20G058300	0.0112269059644383	0.436990078008901	-1.194327572	1.9497399149507644	Down	39927.7617192381	91369.9503228191
GLYMA_17G218200_I1MWZ7		GLYMA_17G218200	0.002161404296626	0.255039880672042	-1.971205235	2.665263989539256	Down	85176.3017475915	333972.481178818
CBP GLYMA_09G231200_A0A0R4J460	100820124;	CBP GLYMA_09G231200	0.0002040427141206	0.420842601927867	-1.248647339	3.690278908235537	Down	11184797.6509492	26577151.6469863
rps4 GlmaxMp52_M1FIS9	15308545;	rps4 GlmaxMp52	0.0409694485876788	0.204732860865127	-2.288185413	1.3875398812247906	Down	30590.9893007163	149419.048663951
GLYMA_20G233900_I1NIZ2		GLYMA_20G233900	0.0001029145247372	0.116514049297079	-3.101424169	3.9875233272000687	Down	69341.5408751997	595134.589292297
LOC100802918 GLYMA_19G242700_C6TAW2	100802918;	LOC100802918 GLYMA_19G242700	1.43880332558225e-06	0.288323873925652	-1.794237794	5.841998567044553	Down	13321402.0555635	46202910.2002098
GLYMA_11G160900_I1LLV7		GLYMA_11G160900	0.0003477880257437	0.239804001247933	-2.060072364	3.4586853747282413	Down	28343.7081869583	118195.309667305
GLYMA_09G255600_A0A0R0IM79		GLYMA_09G255600	0.0461346922038333	0.322387922760366	-1.633130396	1.335972372519406	Down	259345.415628357	804451.399443801
GLYMA_12G013600_I1LP26		GLYMA_12G013600	0.0358038895199014	0.364865545754795	-1.454563171	1.4460697916445338	Down	90783.6098388002	248813.8738
LOC100812323 GLYMA_10G140000_C6TJK7	100812323;	LOC100812323 GLYMA_10G140000	0.0049854521736024	0.162276993870276	-2.623469612	2.302295445658328	Down	3781.67634787055	23303.8353600117
GLYMA_20G228100_I1NIT7		GLYMA_20G228100	4.28263415100126e-05	0.308259294055835	-1.697783702	4.368289024129624	Down	1757969.71327205	5702892.81514291
GLYMA_05G121100_C6TJJ8		GLYMA_05G121100	0.0450978428348236	0.341297682501059	-1.550897477	1.3458442312337549	Down	724215.451191789	2121946.58306694
GLYMA_14G040800_I1M798		GLYMA_14G040800	0.0105012841675414	0.231187596391454	-2.112864098	1.978757589237147	Down	129812.443666762	561502.631166076
GLYMA_08G089400_I1KRL3		GLYMA_08G089400	0.0333067768714226	0.286837260258661	-1.801695652	1.477467392366848	Down	98052.5296082149	341840.280860981
GLYMA_14G075100_I1M8C8		GLYMA_14G075100	0.0266583548226999	0.294196851919285	-1.765146286	1.5741666558775076	Down	14217.5683775636	48326.7182663952
GLYMA_20G130800_K7N378		GLYMA_20G130800	0.0194939162268088	0.301616682156218	-1.72921187	1.710100904605263	Down	71922.1622764745	238455.518316535
GLYMA_15G144800_I1MGI7		GLYMA_15G144800	0.0273321354990929	0.379265679136034	-1.398719271	1.5633264349286244	Down	372884.482029625	983174.862748071
GASA13 GLYMA_09G095200_C6TFA6	100788586;	GASA13 GLYMA_09G095200	0.0427225083955341	0.348721509862782	-1.51985274	1.3693432562052152	Down	173008.658201542	496122.70338477
GLYMA_06G167700_I1KC06		GLYMA_06G167700	0.000425419502083	0.0841668113100574	-3.570604728	3.371182605047073	Down	73609.8631758406	874571.128810776
GLYMA_20G019000_I1NDB6		GLYMA_20G019000	0.0373429519685991	0.340119817958534	-1.555885024	1.4277913539552352	Down	9272.05448493747	27261.1415
GLYMA_09G270100_K7LGC4		GLYMA_09G270100	0.0183152468440246	0.435000772128128	-1.200910133	1.7371872237493486	Down	287971.925888249	662003.252268775
GLYMA_11G074900_I1LHZ2		GLYMA_11G074900	0.0198556446180565	0.203650833263411	-2.295830378	1.7021160089012597	Down	46293.3217835659	227317.12432371
GLYMA_04G011900_K7KHJ1		GLYMA_04G011900	0.0457009022948953	0.201203432270547	-2.313273179	1.3400752253606598	Down	53765.129202891	267217.753674281
GLYMA_08G169800_I1KU18		GLYMA_08G169800	0.0027874514440821	0.475381599831175	-1.072842032	2.554792689056204	Down	1690209.6935545	3555479.83799701
GLYMA_16G082400_K7MFW9		GLYMA_16G082400	0.0013605126622691	0.451186464719775	-1.148204306	2.8662974118937727	Down	858565.939170326	1902907.12666562
LOC100500164 GLYMA_10G150800_C6T0R5	100500164;	LOC100500164 GLYMA_10G150800	2.04087294534057e-06	0.481293063534964	-1.055012464	5.690184031469645	Down	12555109.3798913	26086204.7079539
GLYMA_12G214500_K7LW90		GLYMA_12G214500	0.0018093957327192	0.219403814448716	-2.188339487	2.7424664382586768	Down	66414.0391809757	302702.299628886
GLYMA_05G158100_E9KNA8		GLYMA_05G158100	0.0005613949274998	0.167797253145339	-2.575208996	3.250731515764278	Down	286838.007815731	1709432.08210497
GLYMA_12G001800_I1LNP0		GLYMA_12G001800	9.70305204471564e-07	0.145926125265253	-2.776689902	6.013091639167336	Down	644504.077620853	4416646.27529392
GLYMA_17G251300_I1MXW9		GLYMA_17G251300	0.0209225092540712	0.324785486783764	-1.622440929	1.6793862313799748	Down	52204.3192696899	160734.766157968
GLYMA_01G029200 GLYMA_02G036000_C6T4R9		GLYMA_01G029200 GLYMA_02G036000	5.28075874642003e-06	0.133595092206817	-2.904061085	5.277303672975779	Down	3291384.00808295	24637012.8850812
GLYMA_20G202700_I1NI18		GLYMA_20G202700	0.005576561039484	0.308564350517598	-1.696356703	2.2536335397710787	Down	126732.825393252	410717.651539023
GLYMA_05G046400_I1K096		GLYMA_05G046400	0.0454111238652729	0.266016159262197	-1.910414209	1.342837749751828	Down	280717.820479479	1055266.04570962
GLYMA_13G361900_I1M5P5		GLYMA_13G361900	0.0009649753865027	0.0769197432710897	-3.700502242	3.0154837640058285	Down	9387.18768174267	122038.728713111
GLYMA_09G123500_I1L2W3		GLYMA_09G123500	0.0016485660962594	0.361880352000285	-1.466415315	2.7828936359243577	Down	166354.129082746	459693.730713003
GLYMA_08G160500_A0A0R0IMT3		GLYMA_08G160500	0.0157380340593052	3.41873336156381	1.773461907	1.8030495191510314	Up	190392.457430437	55690.9350027074
GLYMA_06G101700_I1K9W3		GLYMA_06G101700	0.0308333341579418	6.62494358615611	2.72790816953387	1.510979510365833	Up	1847414.41022503	278857.379870448
GLYMA_10G103200_A0A0R0I0G8		GLYMA_10G103200	3.06679363707742e-05	3.09175027055779	1.62842379339665	4.5133154464804415	Up	6952270.64581081	2248652.06999934
GLYMA_08G046000_A0A0R0IQQ0		GLYMA_08G046000	0.0115927690242256	2.1201977852424	1.08419885463689	1.9358128169865243	Up	95889.1488922447	45226.5112055486
GLYMA_16G194100_K7MIH4		GLYMA_16G194100	0.0013637381695364	2.24521406122364	1.16685299968512	2.86526900390303	Up	3951750.13099549	1760077.22347943
GLYMA_08G344200_C6SZI9		GLYMA_08G344200	0.0267097470256004	2.62491803929157	1.392272377	1.5733302252660135	Up	1122579.67069916	427662.751329992
LOC100526853 GLYMA_14G001800_A0A0R0G766	100526853;	LOC100526853 GLYMA_14G001800	0.016826055928577	2.53953005590068	1.34456154867109	1.7740176718549736	Up	348241.652475239	137128.383917367
LOC100306272 GLYMA_02G208900_I1JGV5	100306272;	LOC100306272 GLYMA_02G208900	0.0007471260906745	5.24183278476346	2.39007133221645	3.126606097163186	Up	2242034.19420032	427719.518393888
GLYMA_14G039100_I1M786		GLYMA_14G039100	0.0006671210289055	2.33885320666508	1.22580131673006	3.175795369355396	Up	10104635.153853	4320337.47353516
GLYMA_15G238200_A0A0R0GF16		GLYMA_15G238200	0.0067311341974749	16.0389109145521	4.00350427710921	2.1719117509018995	Up	989366.611609599	61685.3985211643
GLYMA_13G352400_I1M5E5		GLYMA_13G352400	0.0041337953917246	2.2019509866073	1.13878235620221	2.3836510232201134	Up	2039370.86533998	926165.422274987
GLYMA_04G116500_C6TDJ3		GLYMA_04G116500	0.0128299929675801	2.08496634521314	1.0600240963865	1.8917735816719923	Up	795833.668731418	381700.966329057
GLYMA_13G330000_A0A0R0GXI8		GLYMA_13G330000	0.035914463476772	2.6786472064705	1.42150458230332	1.4447306170719123	Up	195658.193281801	73043.6590563969
GLYMA_04G250000_A0A0R0KHL3		GLYMA_04G250000	0.0001661882601231	2.80751181200389	1.48929209246865	3.7793996589143513	Up	955246.311397925	340246.586786792
GLYMA_08G193500_I1KUU7		GLYMA_08G193500	0.0202683481053404	3.76886252705185	1.91412917224884	1.6931816453854023	Up	557023.457401279	147796.172824856
GLYMA_13G132400_A0A0R0GZH8		GLYMA_13G132400	0.0141211473722779	2.46666340678557	1.30256086339176	1.8501300145303492	Up	197481.792706414	80060.2920378837
LOC547898 GLYMA_12G217400_C6TI83	547898;	LOC547898 GLYMA_12G217400	0.0001398481902236	2.67829697578524	1.42131593890652	3.8543431494639924	Up	4723339.01567767	1763560.59779101
LOC100792880 GLYMA_04G001200_I1JSB3	100792880;	LOC100792880 GLYMA_04G001200	0.0097113588397963	5.05321364175637	2.33720117607438	2.0127199981726713	Up	453762.302533579	89796.7777938361
GLYMA_09G284900_I1L7A5		GLYMA_09G284900	0.0001534495882791	2.33492312436953	1.22337505104131	3.8140342724869964	Up	840928.799149627	360152.670712315
GLYMA_06G220500_I1KDE5		GLYMA_06G220500	0.0143611102890205	2.78866428711049	1.47957426621536	1.8428119825341946	Up	618557.005179689	221811.211926343
LOC100805709 GLYMA_02G078100_I1JDA7	100805709;	LOC100805709 GLYMA_02G078100	0.005841050415914	9.22887767570109	3.20615521231849	2.2335090452140367	Up	369306.320581603	40016.3848258557
GLYMA_13G349200_K7M3M8		GLYMA_13G349200	0.0292407184831764	4.23216198680276	2.08139484793506	1.534011960392519	Up	1861269.73876487	439791.705650424
GLYMA_13G324100_I1M4I4		GLYMA_13G324100	0.0006138861505073	3.53628831024496	1.82223590108806	3.2119121643491435	Up	271395.524542717	76745.8704530563
GLYMA_18G210100_K7MTR3		GLYMA_18G210100	0.0456609419773514	2.03914539679636	1.02796464723216	1.3404551333331691	Up	623511.616025464	305771.043597501
GLYMA_18G195700_A0A0R0F1N7		GLYMA_18G195700	0.0268818047539481	5.31654222633972	2.4104882504679	1.5705415775687483	Up	417973.277678811	78617.5036112849
GLYMA_05G043200_A0A0R0JQU1		GLYMA_05G043200	0.0028755494110239	2.32042328796186	1.214388004	2.54127916545083	Up	6877912.99685213	2964076.87017024
LOC100813322 GLYMA_07G012600_A0A0R0IY34	100813322;	LOC100813322 GLYMA_07G012600	0.0309807150376065	3.87436643306393	1.95396040881049	1.5089085629065992	Up	917007.726740166	236685.85369582
GLYMA_08G360900_I1KZG7		GLYMA_08G360900	0.0016499378571439	10.4921865639351	3.39124346071679	2.782532412639262	Up	172439.448579373	16435.034540093
GLYMA_08G196300_K7L7P5		GLYMA_08G196300	0.0003677168392061	3.02908365341375	1.59888142121637	3.4344864816164877	Up	5330941.15152173	1759918.76140952
GLYMA_02G088300_I1JDK6		GLYMA_02G088300	0.0052275059999277	2.32569290614297	1.21766061012415	2.28170546004372	Up	253643.482988556	109061.468226779
GLYMA_05G061700_I1K0S4		GLYMA_05G061700	0.000124616169823	4.45348537776856	2.15493485721954	3.904425601262118	Up	495135.935635574	111179.423223719
LOC100818687 GLYMA_17G053800_A0A0R0FHA5		LOC100818687 GLYMA_17G053800	7.27387609932578e-06	3.05592900799959	1.61161102864965	5.138234100839377	Up	4896229.18653372	1602206.45627458
GLYMA_02G191900_I1JGE4		GLYMA_02G191900	0.0450417256629482	2.00751804051268	1.0054129525452	1.3463849789129434	Up	411579.957008214	205019.306776991
GLYMA_09G199000_I1L4R4		GLYMA_09G199000	0.0241736766253895	4.52315491549079	2.1773294083025	1.6166572918063795	Up	734888.653686715	162472.581067229
GLYMA_13G036600_I1LXB5		GLYMA_13G036600	0.0443695023326831	2.2713695817106	1.18356247060663	1.3529154424888017	Up	60422.3325945027	26601.7177834167
GLYMA_20G094500_A0A0R4J650		GLYMA_20G094500	0.0110319831180177	4.4794085208435	2.16330824559057	1.9573464114222507	Up	353949.513671862	79017.0202215027
GLYMA_18G280600_K7MV73		GLYMA_18G280600	0.0070209902058895	5.8460109236841	2.54745252492401	2.1536016327951373	Up	153952.439223117	26334.6136763798
GLYMA_19G100500_I1N7Z0		GLYMA_19G100500	0.0153790841443383	6.23238950685646	2.63978540060915	1.8130695268820067	Up	407475.342771987	65380.2754663696
GLYMA_19G218200_I1NBE6		GLYMA_19G218200	0.0050298286035831	2.45564846290772	1.29610404722309	2.2984468137087473	Up	394698.561936997	160730.889579218
GLYMA_09G267100_A0A0R0IDV4		GLYMA_09G267100	0.0372215063974597	2.64319683922909	1.40228386667658	1.4292060544490561	Up	202588.609626162	76645.2980797482
GLYMA_08G210500_I1KVC1		GLYMA_08G210500	0.0470229476281186	2.08032745601542	1.05681063509079	1.327690150657632	Up	3181622.4898512	1529385.42470865
GLYMA_17G016300_I1MR83		GLYMA_17G016300	0.0031611721529625	2.68086424076039	1.42269816294568	2.5001518524534228	Up	5799828.79660736	2163417.56826982
GLYMA_17G035700_I1MRT2		GLYMA_17G035700	0.0296332449969865	4.10552347952483	2.03756618623322	1.528220788374145	Up	235616.990941096	57390.2431970419
GLYMA_14G005300_A0A0R0G7B7		GLYMA_14G005300	0.0094566830550626	3.45410739804028	1.7883129410635	2.024261166292465	Up	512095.666202971	148257.019018434
GLYMA_17G186900_A0A0R0FN16		GLYMA_17G186900	0.0027035428163277	2.29001537418932	1.19535728399568	2.568066748060759	Up	640301.214361842	279605.640022619
GLYMA_06G322100_C6SW98		GLYMA_06G322100	0.0150062777679015	3.30232120692052	1.72348045371382	1.823727018971393	Up	308215.85995441	93333.0953114123
LOC100818029 GLYMA_03G020100_I1JKI3	100818029;	LOC100818029 GLYMA_03G020100	0.0284171555049906	4.03673647806561	2.01318940941021	1.5464193961591528	Up	315984.201232985	78277.1436654205
GLYMA_15G143700_I1MGH2		GLYMA_15G143700	0.0275469366584704	2.01354220215542	1.00973571027835	1.5599266895995831	Up	673889.03942173	334678.378580969
LOC100790733 GLYMA_03G084600_I1JM56	100790733;	LOC100790733 GLYMA_03G084600	0.0007444728369692	3.11866986106113	1.64093083869514	3.128151143404881	Up	1376713.64162663	441442.571019109
LOC100820115 GLYMA_01G242800_I1JAY8	100820115;	LOC100820115 GLYMA_01G242800	0.0262167470117205	2.08918614364964	1.06294104030173	1.581421196799388	Up	16669565.4705584	7978975.69885183
GLYMA_02G115900_E9KNA5		GLYMA_02G115900	0.0009508971039898	3.82817916469277	1.93665835175838	3.021866475267779	Up	116865.012933743	30527.5714395991
LOC100813503 GLYMA_15G165600_I1MH29	100813503;	LOC100813503 GLYMA_15G165600	0.0081125737530759	9.41915990849406	3.23559839212079	2.090841341913203	Up	948992.879208537	100751.32903867
LOC732572 GLYMA_05G141900_I1K3G1	732572;	LOC732572 GLYMA_05G141900	0.0366795880421187	2.67367908216648	1.41882631122347	1.4355755506475814	Up	223689.870684544	83663.694785422
GLYMA_08G055000_A0A0R4J3Q3		GLYMA_08G055000	0.0028252427907447	3.75980344347024	1.91065724207767	2.5489442246056484	Up	577223.076401502	153524.801250975
GLYMA_10G067800_C6T1E4		GLYMA_10G067800	0.0019361661474845	2.37280160348636	1.24659147784662	2.7130573774823645	Up	3191288.39954313	1344945.31479335
HAL3B Glyma07g082800_C6TA59		HAL3B Glyma07g082800	0.0120835929683159	3.99310502399825	1.99751101727746	1.917803912213022	Up	137813.924825974	34512.9727361847
GLYMA_07G225600_I1KMD0		GLYMA_07G225600	0.0486700284662083	2.50782055146152	1.32643411896179	1.3127383997455306	Up	151504.071980368	60412.6447133842
GLYMA_07G157100_K7L1Z4		GLYMA_07G157100	0.0022683694110572	35.0103025888029	5.12970762570487	2.644286217804059	Up	545657.460598332	15585.6253802515
LOC100306084 GLYMA_04G249300_C6SXW4	100306084;	LOC100306084 GLYMA_04G249300	0.0173853639095127	3.0261336847149	1.59747572252328	1.7598162142565823	Up	949700.187761328	313832.85958525
GSTL3 GSTL2 GLYMA_10G047700_I1L8Q0	100817305;	GSTL3 GSTL2 GLYMA_10G047700	4.28299011604797e-05	2.45011951876813	1.29285212674964	4.368252927833358	Up	10255616.6240092	4185761.77425234
SNAP-1 GLYMA_15G170700_I1MH86	547812;	SNAP-1 GLYMA_15G170700	0.0006730235349247	5.09456056130032	2.34895771000752	3.17196974868952	Up	1134275.69198323	222644.461349522
GSTL5 GLYMA_13G135500_Q9FQ95	547597;	GSTL5 GLYMA_13G135500	0.0003876324469034	2.48493210681782	1.31320643508925	3.411579877335107	Up	5670004.55939755	2281754.31587887
GLYMA_20G019700_A0A0R0E5J0		GLYMA_20G019700	0.0214372273608145	2.09017291669873	1.06362229912171	1.6688313859459476	Up	814852.380385908	389849.267434249
GLYMA_20G157300_I1NGS1		GLYMA_20G157300	0.0001608971233852	2.08581557828073	1.06061160461617	3.7934517204075084	Up	9279900.53486905	4449051.31187014
GLYMA_15G211500_I1MI59		GLYMA_15G211500	0.0015209534908086	3.41766496263969	1.77301097500427	2.817884066021957	Up	329804.527177779	96499.9585339837
GLYMA_01G125900_I1J7I4		GLYMA_01G125900	0.0007608093714382	2.06086972985776	1.04325331320903	3.1187241465190767	Up	669321.258917103	324776.11234714
GLYMA_03G147000_K7KF38		GLYMA_03G147000	0.0135082125937534	4.02502531010882	2.0089978551909	1.8694021130079432	Up	140248.266135499	34844.0706157218
GLYMA_12G099000_C6SVE8		GLYMA_12G099000	0.0087141514516926	5.47428837744186	2.45267143575272	2.059774896309516	Up	157240.628937183	28723.4829617546
GLYMA_05G180700_I1K4L7		GLYMA_05G180700	0.0009530353434724	2.75216036569938	1.46056453692176	3.0208909931807586	Up	1432563.76947084	520523.363145954
GLYMA_18G296300_I1N5B5		GLYMA_18G296300	0.0177594057357202	2.30268512847026	1.20331714901556	1.7505715706528844	Up	5676524.66047032	2465176.23720504
LOC100815931 GLYMA_04G236900_A0A0R0KBX5	100815931;	LOC100815931 GLYMA_04G236900	0.0215568991577085	5.46736207672957	2.45084492135877	1.6664137098836291	Up	99022.1898758032	18111.5112710874
GLYMA_04G250300_I1JZ72		GLYMA_04G250300	0.0028655301651338	2.90170064529402	1.53689869107027	2.5427950154099657	Up	716541.275879732	246938.386646403
GLYMA_19G178100_I1NA53		GLYMA_19G178100	0.0212852942281602	2.26291477693559	1.17818225265272	1.6719203421613469	Up	73762.8080641483	32596.3703167102
CCS GLYMA_05G055000_Q9BBU5	547617;	CCS GLYMA_05G055000	3.62196553725366e-05	3.23212112140397	1.69248126305711	4.441055686283631	Up	2879456.2032151	890887.468339777
GLYMA_13G318200_K7M324		GLYMA_13G318200	0.0157718345327803	2.0355240498392	1.02540026710739	1.8021177878933496	Up	2469911.72028174	1213403.35943309
GLYMA_05G049200_I1K0C8		GLYMA_05G049200	0.0026646694974831	4.61570240060036	2.20655020859803	2.5743566494218073	Up	119185.094511077	25821.6592333975
GLYMA_08G365900_I1KZL9		GLYMA_08G365900	0.0084351319835902	2.01903932987375	1.0136690139191	2.0739081176632985	Up	3124962.70314598	1547747.31572039
GLYMA_13G186500_I1M0H9		GLYMA_13G186500	0.0009166952799581	8.41158808212379	3.07237820261037	3.037775004815977	Up	439971.882006113	52305.4478786397
GLYMA_09G234500_K7LFN8		GLYMA_09G234500	0.0040700561752369	4.85508874192073	2.2794976656463	2.3903995965666613	Up	98564.6511254696	20301.3078369555
GLYMA_18G002800_I1MYB0		GLYMA_18G002800	0.0101694005975396	2.72376951224199	1.44560462639907	1.9927046444078964	Up	28179439.7803101	10345750.4952815
GLYMA_05G179300_I1K4K1		GLYMA_05G179300	0.0019801004362492	2.61183854080789	1.38506571481104	2.7033127805452595	Up	2512272.55640117	961878.966539819
GLYMA_06G114800_I1KAB7		GLYMA_06G114800	0.0005735719308518	2.32203483099924	1.21538961308762	3.2414121100851143	Up	149725992.635657	64480511.0745157
GLYMA_19G186600_K7MZ38		GLYMA_19G186600	0.0170260086180879	2.47377433875549	1.30671390160492	1.7688871511159092	Up	1275802.43480879	515731.129885768
EIF6 GLYMA_16G208600_I1MQC8		EIF6 GLYMA_16G208600	0.00770421657461	2.11917992646664	1.08350608322741	2.113271517182068	Up	231118.15447728	109060.184834153
GLYMA_12G182800_I1LTT3		GLYMA_12G182800	0.0019562992634561	2.1593296269517	1.11058349109997	2.7085647085841043	Up	4572926.69084931	2117752.95155138
GLYMA_06G320200_C6TLC2		GLYMA_06G320200	0.0377907722834183	2.10566894092892	1.07427862970443	1.4226142328514442	Up	3472426.33325167	1649084.65227198
LOC100803737 GLYMA_01G190600_I1J9B3	100803737;	LOC100803737 GLYMA_01G190600	0.0042952014507448	10.3640837297164	3.37352067085945	2.3670164623577366	Up	126439.031525682	12199.730803327
GLYMA_13G251200_C6SYR6		GLYMA_13G251200	0.0003947542807687	2.07048196890502	1.04996663884178	3.4036731517461547	Up	485247.00514656	234364.274808529
LOC100789268 GLYMA_01G139600_I1J7U9	100789268;	LOC100789268 GLYMA_01G139600	2.18156073863246e-05	2.18569384410306	1.12809133306511	4.661232690957839	Up	606455.335210737	277465.820223146
GLYMA_13G253600_I1M2J1		GLYMA_13G253600	0.0374332024478745	2.54875436686469	1.34979234206086	1.4267430169692974	Up	243966.741756872	95719.9897050041
GLYMA_18G210500_A0A0R0F2G6		GLYMA_18G210500	0.0163762934479845	6.18804538335202	2.62948377760414	1.7857843881216524	Up	1081846.39437435	174828.4519
GLYMA_17G078400_C6TJN7		GLYMA_17G078400	0.0020199820526591	4.43178597221665	2.14788820984434	2.6946524891997843	Up	718704.635932668	162170.429808277
GLYMA_11G097500_I1LIP5		GLYMA_11G097500	0.0017707065365962	2.48429827445314	1.31283839950061	2.7518534095030844	Up	1344118.23905492	541045.434389636
GLYMA_10G047100_I1L8P0		GLYMA_10G047100	9.049036381162191e-09	3.76168569917019	1.91137931212767	8.043397665725797	Up	848573.700260818	225583.360260005
GLYMA_06G179200_I1KCD0		GLYMA_06G179200	0.0242277872250687	2.79557193131204	1.4831434666313	1.615686249082713	Up	1981307.34327288	708730.589644673
GLYMA_09G168300_A0A0R4J443		GLYMA_09G168300	1.63400956333348e-05	4.25708279936153	2.08986515050642	4.786745406009965	Up	6882904.57090339	1616812.47354072
HB2 GLB1-2 Glyma_11G121800_Q42785		HB2 GLB1-2 Glyma_11G121800	0.0006529430423598	12.3214833566278	3.62310404429913	3.185124701523876	Up	6448974.74247736	523392.724383987
GLYMA_14G046100_I1M7E7		GLYMA_14G046100	0.0386783319382774	2.70315725550918	1.4346454427435	1.412532263793339	Up	135643.134959847	50179.5205156484
SACPD-C GLYMA_14G121400_I1MAE7		SACPD-C GLYMA_14G121400	0.0013155328886245	2.45301080836299	1.29455359065757	2.880898289980716	Up	916397.656297359	373580.765797324
GLYMA_08G093400_I1KRQ8		GLYMA_08G093400	0.0232833317219471	4.19983762821054	2.07033355229529	1.6329548743259903	Up	1078508.71560251	256797.717216045
LOC100785314 GLYMA_13G105600_I1LY05		LOC100785314 GLYMA_13G105600	0.0005838143117795	2.39962489852446	1.26280890611199	3.2337252628069324	Up	8356383.68799864	3482370.80434405
