# Supplementary material for: Evaluation of the Unintended Effects of fad2-1-Gene-Edited Soybean Line AE15 Seeds
Source: Biomolecules. 2025 Dec 19;16(1):8. doi: 10.3390/biom16010008 (PMC12838885; doi:10.3390/biom16010008)
Supplement: Supplementary file 1 [file biomolecules-16-00008-s001.zip › Table S7 DEPs identified from ZhH302E3 vs ZhH10.csv]

ID	ENTREZID	SYMBOL	P	FC	LFC	logP	group	B	G
GLYMA_02G150100_K7K8F7		GLYMA_02G150100	0.0002542622786894	0.11344678651343	-3.139912351	3.5947180651966013	Down	47906.3503147394	422280.364098882
H-1 GLYMA_18G205800_C6TCN5	547824;	H-1 GLYMA_18G205800	0.0001274340112546	0.430000329176993	-1.217590331	3.8947146463421554	Down	12655783.4465108	29432031.995728
GLYMA_08G232400_K7L8B5		GLYMA_08G232400	0.0007527194456904	0.195884402681241	-2.351925567	3.1233668642939443	Down	1257584.7869519	6420035.33583196
GLYMA_20G205800_C6T3N0		GLYMA_20G205800	0.0016076523692964	0.197711947241792	-2.338528043	2.793807855101298	Down	147783.598284962	747469.23666798
GLYMA_09G010100_A0A0R0I1W1		GLYMA_09G010100	0.0004799437850989	0.161107320227868	-2.633906048	3.318809627730798	Down	17282.3507120946	107272.287116753
GLYMA_16G194100_K7MIH4		GLYMA_16G194100	0.0007484725772152	0.366328768221057	-1.448789093	3.1258241068537114	Down	1610297.60055481	4395771.61350072
LOC100803823 GLYMA_04G188000_I1JXB6	100803823;	LOC100803823 GLYMA_04G188000	0.0087408041136696	0.145156656354897	-2.784317365	2.05844861243818	Down	30437.5790000396	209687.793618103
GLYMA_11G209200_C6SWA9		GLYMA_11G209200	0.000112987430233	0.436048968924823	-1.197437934	3.946969868765159	Down	2173984.17230135	4985642.27238469
GLYMA_08G344200_C6SZI9		GLYMA_08G344200	0.0291007551769783	0.358990117298955	-1.477983966	1.5360957407412739	Down	375259.426165234	1045319.65667659
LOC100306272 GLYMA_02G208900_I1JGV5	100306272;	LOC100306272 GLYMA_02G208900	0.0147743071811464	0.429864716773764	-1.218045396	1.8304928755539691	Down	808530.716768504	1880895.74514679
LEA-1 GLYMA_14G037300_C6TLT7	100802292;	LEA-1 GLYMA_14G037300	3.09510371818258e-06	0.489386808625846	-1.030952881	5.509324793015549	Down	1081589.15226251	2210090.53206708
UR9 GLYMA_U032500_A0A0R4J455	547453;	UR9 GLYMA_U032500	0.0012696465128877	0.170883124193377	-2.548918166	2.896317175792869	Down	1028034.05894319	6016006.92751752
GLYMA_07G023900_I1KGU0		GLYMA_07G023900	0.000295988874342	0.483379768674123	-1.048771003	3.528724612936619	Down	5357870.03352008	11084183.4531394
GLYMA_14G039100_I1M786		GLYMA_14G039100	0.0001777141415168	0.258471443820039	-1.951923196	3.750278012046422	Down	2889890.85609884	11180696.8436751
GLYMA_15G146400_I1MGK2		GLYMA_15G146400	0.0015945040436744	0.407775328668356	-1.294153603	2.7973743750455116	Down	175773.824879255	431055.565458723
EIF6 GLYMA_20G215000_I1NIE5		EIF6 GLYMA_20G215000	0.0032539890974611	0.0258240203000943	-5.275142572	2.4875839065068477	Down	24454.1446207842	946953.430821725
LOC100037475 GLYMA_10G147600_I1LB53		LOC100037475 GLYMA_10G147600	1.17969840336462e-05	0.433504284126172	-1.205881844	4.928229008368617	Down	43809912.1019957	101059928.831626
GLYMA_08G091700_K7L5P5		GLYMA_08G091700	0.0475737751501644	0.155314042647878	-2.686739819	1.3226323843835068	Down	93320.975687425	600853.432802588
SNAP02 GLYMA_02G260400_I1JIB9	100794564;	SNAP02 GLYMA_02G260400	0.0159854402749134	0.48601700175048	-1.040921312	1.79627539778252	Down	632516.826870207	1301429.42446886
GLYMA_04G116500_C6TDJ3		GLYMA_04G116500	0.0109865489734468	0.494607516102273	-1.015643932	1.9591387040419497	Down	307954.74064488	622624.466105367
GLYMA_14G045000_I1M7D8		GLYMA_14G045000	0.0345771467739776	0.487301054384182	-1.037114751	1.4612108465577942	Down	1417264.59038764	2908396.31401718
LOC547698 GLYMA_07G155200_C6TI81	547698;	LOC547698 GLYMA_07G155200	0.0003642850236582	0.244468893756079	-2.032277187	3.438558682934035	Down	593137.256709549	2426227.92452833
GLYMA_06G081900_I1K992		GLYMA_06G081900	0.036400084488815	0.159390198704131	-2.649365178	1.4388976083019454	Down	84295.3712193927	528861.698553164
GLYMA_04G195100_I1JXJ3		GLYMA_04G195100	0.007922397954344	0.473620908520054	-1.078195323	2.101143346097993	Down	8484874.36537773	17914906.6537008
GLYMA_13G000200_I1LXH0		GLYMA_13G000200	0.0015062855075809	0.0532281304343826	-4.231667295	2.822092702361758	Down	24643.1951495064	462973.148754219
CYP71A9_O81970	100806157;	CYP71A9	0.0009036661073716	0.384796013353712	-1.377834243	3.0439920059316923	Down	1597806.32089529	4152346.34831457
GLYMA_18G027200_K7MPJ5		GLYMA_18G027200	0.0058559289667892	0.352432354286371	-1.504581721	2.2324041999685487	Down	582051.038071916	1651525.55091173
GLYMA_18G132500_K7MRU1		GLYMA_18G132500	0.04382264365048	0.442639747614498	-1.175795089	1.3583014266798332	Down	1164208.88210772	2630149.88685934
GLYMA_13G349200_K7M3M8		GLYMA_13G349200	0.000552901508346	0.0972150495510067	-3.36267652	3.2573522252801985	Down	206591.759776253	2125100.59636248
LOC100526984 GLYMA_09G129000_C6T2Y2	100526984;	LOC100526984 GLYMA_09G129000	0.0051281187614656	0.463507832819699	-1.109334376	2.290041925600797	Down	2493155.01556679	5378884.32305439
GLYMA_17G261600_K7MP42		GLYMA_17G261600	0.00111861749425	0.0936689994700737	-3.416284535	2.9513183929490996	Down	10194.2388841709	108832.580062178
GLYMA_10G159400_I1LBH3		GLYMA_10G159400	0.0094455293717569	0.0806646303314127	-3.631919968	2.0247736971608505	Down	61794.9716331859	766072.705959224
GLYMA_16G123000_I1MN16		GLYMA_16G123000	0.0188810587868509	0.332931435993966	-1.586702996	1.723973655567935	Down	885244.625990234	2658939.74039231
Mdh1 MDH-1 GLYMA_12G159300_Q9SPB8		Mdh1 MDH-1 GLYMA_12G159300	0.0430072659996755	0.469116631057356	-1.091981447	1.3664581649556575	Down	10196105.659685	21734692.3657421
GLYMA_05G043200_A0A0R0JQU1		GLYMA_05G043200	0.0020477476874729	0.333604743861465	-1.583788291	2.688723555845016	Down	2270160.73178134	6804941.39712851
LOC100813322 GLYMA_07G012600_A0A0R0IY34	100813322;	LOC100813322 GLYMA_07G012600	0.0016931283667669	0.214346862793981	-2.221980793	2.7713101140321577	Down	185188.869003311	863968.180310179
GLYMA_13G061100_A0A0R0GW88		GLYMA_13G061100	0.0007183112549077	0.42324616703903	-1.240431092	3.143687328741399	Down	6106235.04705669	14427147.8930927
LOC100818687 GLYMA_17G053800_A0A0R0FHA5		LOC100818687 GLYMA_17G053800	1.51406528065949e-07	0.149370561719511	-2.743032248	6.819855399328027	Down	525628.380285605	3518955.63780923
GLYMA_07G007300_I1KG93		GLYMA_07G007300	0.0045525383426514	0.317602376540062	-1.654706387	2.341746387777567	Down	36849.3534586121	116023.544471066
KTI2_P25273		KTI2	1.91373980456645e-06	0.0320594621413095	-4.963105968	5.718117109987909	Down	1034941.23727054	32281927.647719
GLYMA_09G148100_C6TD70		GLYMA_09G148100	0.0001822907813809	0.282837692620818	-1.8219537	3.7392352934768778	Down	1000412.21812384	3537054.09223878
GLYMA_19G100500_I1N7Z0		GLYMA_19G100500	0.0034843370512179	0.12568549196906	-2.992109968	2.45787984091927	Down	51892.3590266429	412874.693917873
GASA27 GLYMA_17G237100_A0A0R0FHN7	100305602;	GASA27 GLYMA_17G237100	0.0001397604909426	0.126707858969448	-2.980422085	3.8546155824578126	Down	219547.304183798	1732704.71121082
FAD2-1_P48630	547814;	FAD2-1	0.0044436053059556	0.205017123016041	-2.286183686	2.352264523326584	Down	88039.3892355074	429424.566789082
GLYMA_03G092700_I1JMB4		GLYMA_03G092700	0.0290457437606666	0.22985265906237	-2.121218739	1.5369174982713218	Down	178814.849255583	777954.233747028
GLYMA_19G190400_I1NAI0		GLYMA_19G190400	0.0027771281520254	0.381930726919067	-1.388617103	2.556404079042207	Down	15301668.7440991	40063989.7908543
GLYMA_15G094700_I1MF39		GLYMA_15G094700	0.0412471972771284	0.170656643830745	-2.550831514	1.3846055561669228	Down	37074.5200236511	217246.274105924
GLYMA_07G228400_I1KMG0		GLYMA_07G228400	0.0302444418865163	0.377483892617399	-1.405513009	1.5193544253025275	Down	77001.2676619769	203985.571750003
GLYMA_07G083000_I1KIM3		GLYMA_07G083000	0.0159017301206021	0.415934561622084	-1.265571526	1.798555621531525	Down	1360831.79262129	3271744.92861148
GLYMA_08G210500_I1KVC1		GLYMA_08G210500	0.0174608296207416	0.289412361442168	-1.788801551	1.7579351253984612	Down	806957.071097885	2788260.55347721
GLYMA_17G050600_C6T5C9		GLYMA_17G050600	0.002190430329232	0.240430733487401	-2.056306772	2.659470555821249	Down	1820246.93490198	7570774.78615008
GLYMA_18G187600_K7MT91		GLYMA_18G187600	6.8556699321238e-06	0.45589050632383	-1.133240729	5.163950099793721	Down	28650075.8171256	62844203.6403686
GLYMA_06G170900_A0A0R0JI98		GLYMA_06G170900	0.0001972119091315	0.498866423198745	-1.003274525	3.705066862650754	Down	22228095.2049618	44557208.4455687
GLYMA_14G156400_I1MA91		GLYMA_14G156400	0.0007296836807392	0.407955258640935	-1.293517158	3.136865366566529	Down	367000049.085778	899608575.480567
GLYMA_06G113500_I1KAA1		GLYMA_06G113500	0.0315706114401448	0.413683486666053	-1.273400725	1.5007170068784692	Down	27131.7750135861	65585.8304430903
GLYMA_17G222100_A0A0R0FGT9		GLYMA_17G222100	0.0155902715843038	0.356816612761153	-1.486745309	1.8071463192860027	Down	1619923.51918985	4539933.01111851
LOC100778470 GLYMA_03G144200_I1JNK1	100778470;	LOC100778470 GLYMA_03G144200	0.0043766416148033	0.158178198139103	-2.660377329	2.358859014521385	Down	89409.9287991234	565248.117951727
GLYMA_16G181300_A0A0R0FS32		GLYMA_16G181300	0.0147829581858791	0.404171924789712	-1.306958984	1.8302386515126743	Down	33291.0667210234	82368.5780212083
GLYMA_07G117000_I1KJH7		GLYMA_07G117000	0.0062319091671073	0.0597770988025227	-4.06426331	2.205378885327719	Down	12435.6245743997	208033.257276027
GLYMA_10G067800_C6T1E4		GLYMA_10G067800	0.0045316184989469	0.494350008624392	-1.016395237	2.343746658997558	Down	1345287.93645995	2721326.81903542
GLYMA_19G177200_A0A0R0ENV4		GLYMA_19G177200	7.67305735446918e-06	0.347734726330356	-1.523940947	5.115031555528398	Down	8943040.71533963	25717997.1920421
LOC100527071 GLYMA_12G064500_C6T374	100527071;	LOC100527071 GLYMA_12G064500	0.0002539221758812	0.162198902226424	-2.62416404	3.595299369066111	Down	3030703.8212183	18685106.8633469
LOC100306095 GLYMA_13G214600_I1M1B6	100306095;	LOC100306095 GLYMA_13G214600	8.52893440218353e-05	0.343858459274656	-1.540113257	4.069105225826649	Down	3743162.65146747	10885765.7867816
GLYMA_20G098400_A0A0R0EJA3		GLYMA_20G098400	5.08081062388957e-06	0.322765101682031	-1.631443496	5.2940669921655745	Down	33348548.7411692	103321420.337513
GLYMA_01G001300_A0A0R4J2H1		GLYMA_01G001300	3.61656950240794e-05	0.414892125104198	-1.269191821	4.441703184314354	Down	588567.569732054	1418603.85897717
GLYMA_13G223700_C6SWV3		GLYMA_13G223700	8.62488526670574e-05	0.492666512084211	-1.021316684	4.064246673456776	Down	181328344.456431	368054941.849665
GLYMA_18G298100_I1N5D5		GLYMA_18G298100	0.0326363262370438	0.236832875209827	-2.078058737	1.48629873425568	Down	343545.6666	1450582.6788647
GLYMA_14G162300_I1MAK3		GLYMA_14G162300	0.0068582616787313	0.473404175226957	-1.078855665	2.163785948287724	Down	737479.717395775	1557822.58794447
GLYMA_12G235800_I1LVC1		GLYMA_12G235800	0.0027532500530883	0.438409306983772	-1.189649669	2.560154343730226	Down	10257932.1636596	23398071.1637568
GLYMA_09G192800_A0A0R0IAF2		GLYMA_09G192800	0.0195255209206491	0.450209848966078	-1.151330477	1.7093973707697117	Down	51076635.5102415	113450728.871305
GLYMA_13G248100_I1M2E2		GLYMA_13G248100	0.0191783360351034	0.499764638313814	-1.00067927	1.717189076108074	Down	207967.651548883	416131.185772881
GLYMA_18G009700_C6TN36		GLYMA_18G009700	1.44918166002757e-06	0.248006560437152	-2.011549811	5.838877170772765	Down	18842036.0050239	75973941.8659398
SNAP-1 GLYMA_15G170700_I1MH86	547812;	SNAP-1 GLYMA_15G170700	0.0049229757973217	0.18720341418835	-2.417321348	2.307772299330935	Down	209822.025793747	1120823.71309019
LOC100803742 GLYMA_01G015100_I1J4S3	100803742;	LOC100803742 GLYMA_01G015100	0.0138092936618736	0.312519901905814	-1.677980028	1.8598285347881895	Down	775187.360806727	2480441.58493416
GLYMA_17G254200_I1MXZ6		GLYMA_17G254200	0.0001370771665647	0.426367612571193	-1.229830242	3.8630348811755923	Down	7878287.02827249	18477686.38
nan_Q948P5	547477;		0.0015089901207546	0.382425734952476	-1.386748484	2.821313603508577	Down	2070046.61374755	5412937.53153091
GLYMA_20G019700_A0A0R0E5J0		GLYMA_20G019700	0.0128286951226487	0.443148556645484	-1.174137681	1.891817515866178	Down	331874.812001488	748901.935986639
GLYMA_20G157300_I1NGS1		GLYMA_20G157300	0.0075635634992874	0.461832322722503	-1.114558947	2.1212735426668785	Down	3400264.8377782	7362552.7501705
GLYMA_13G073200_I1LWB8		GLYMA_13G073200	3.88120857323176e-05	0.473647140287749	-1.078115421	4.411033017973803	Down	44737223.7692219	94452641.9858531
GLYMA_14G111800_I1M9F7		GLYMA_14G111800	0.0042597723676266	0.403654176066344	-1.308808277	2.370613607968885	Down	2796260.16657665	6927365.87993842
GLYMA_14G076200_A0A0R0GAP4		GLYMA_14G076200	0.038146597061275	0.454718647232822	-1.136953927	1.4185441980348408	Down	239305.150511073	526270.809361697
LOC100527668 GLYMA_14G081700_I1M8K9	100527668;	LOC100527668 GLYMA_14G081700	0.0465067079004579	0.307286123426034	-1.702345476	1.3324844020766966	Down	146433.374918736	476537.545158572
GLYMA_19G197300_I1NAS0		GLYMA_19G197300	0.0040264025050413	0.10121179639544	-3.304550647	2.3950828124129053	Down	54073.6212523883	534262.044328506
GLYMA_18G296300_I1N5B5		GLYMA_18G296300	0.0384272772614017	0.275073911407904	-1.862108777	1.415360386085729	Down	738712.161450755	2685504.26199934
LOC100815931 GLYMA_04G236900_A0A0R0KBX5	100815931;	LOC100815931 GLYMA_04G236900	0.0363357849906361	0.341706407483459	-1.549170794	1.439665452962973	Down	23124.4569811553	67673.4660946464
GLYMA_08G235300_I1KW53		GLYMA_08G235300	0.0420233763069355	0.12076507460369	-3.049724809	1.376509057770966	Down	116026.156161258	960759.197491628
GLYMA_07G010200_I1KGC2		GLYMA_07G010200	0.002923493348145	0.31441986932468	-1.669235705	2.5340978899803512	Down	126036.339526798	400853.609530158
Gy7 GY7 GLYMA_19G164800_Q9FEC5	547611;	Gy7 GY7 GLYMA_19G164800	3.24759537180611e-05	0.389843272793012	-1.359033856	4.488438086185362	Down	4477318.84116912	11484920.1041526
GLYMA_11G253300_I1LN44		GLYMA_11G253300	0.0043721542944581	0.114045530019947	-3.132318193	2.3593045200870786	Down	7130.37964277001	62522.2193410199
GLYMA_19G178100_I1NA53		GLYMA_19G178100	0.0006216290526343	0.0424909239635388	-4.556701474	3.206468696420927	Down	32596.3703167102	767137.24428965
LOC100799417 GLYMA_13G237000_C6TKV0	100799417;	LOC100799417 GLYMA_13G237000	7.30142334070561e-06	0.39749732933824	-1.330982927	5.136592470186481	Down	654320.696563848	1646100.86224522
nan_P19594	548076;		0.0023140988344785	0.292738638168193	-1.772314917	2.6356180963989617	Down	817370788.919206	2792152050.83241
GLYMA_13G030500_K7K8V2		GLYMA_13G030500	0.0212072569331644	0.467967361191306	-1.095520184	1.6735155019611156	Down	89785.1460246222	191861.983271773
GLYMA_05G026300_I1JZP0		GLYMA_05G026300	0.0003362134015977	0.468377052209064	-1.094257701	3.473384979403598	Down	3794525.40095804	8101433.2001567
GLYMA_08G131500_I1KSX0		GLYMA_08G131500	0.0218980897309399	0.207095304765129	-2.27163325	1.6595937689725033	Down	867043.780900561	4186689.70734944
GLYMA_19G236700_K7MZZ1		GLYMA_19G236700	0.0201903355236055	0.469517044091976	-1.090750564	1.6948564638775765	Down	798777.305793092	1701274.35381582
GLYMA_19G231700_A0A0R0F394		GLYMA_19G231700	0.0080463484322252	0.432671669344195	-1.208655436	2.0944011650388923	Down	906490.358457848	2095099.87060587
GLYMA_19G258500_I1NCP5		GLYMA_19G258500	0.0063326077173507	0.427220802887103	-1.226946196	2.1984174141464723	Down	948269.305036358	2219623.4327263
LOC100792852 GLYMA_03G028900_I1JKR6	100792852;	LOC100792852 GLYMA_03G028900	9.86872074858118e-05	0.0119193539694722	-6.390550146	4.005739139917914	Down	23441.704224396	1966692.51407709
GLYMA_18G203800_C6TCX5		GLYMA_18G203800	0.0115020295517465	0.347157236378362	-1.526338851	1.939225520919832	Down	274439.553514637	790533.869832774
CCS GLYMA_05G055000_Q9BBU5	547617;	CCS GLYMA_05G055000	0.0159819036464472	0.370852593756831	-1.431082236	1.7963714919864964	Down	522218.599288768	1408156.79350806
LOC100813613 GLYMA_04G223900_K7KLP3	100813613;	LOC100813613 GLYMA_04G223900	0.0022142741912036	0.497303620575248	-1.00780116	2.654768601906416	Down	365077.969554226	734114.843426894
GLYMA_13G318200_K7M324		GLYMA_13G318200	7.87997183419024e-05	0.493802730066097	-1.017993282	4.103475334829939	Down	983976.662453499	1992651.32114962
GLYMA_16G200900_I1MQ52		GLYMA_16G200900	6.00351282675105e-06	0.231503544422909	-2.110893813	5.221594557141298	Down	1051730.73520585	4543043.76992414
GLYMA_02G262500_I1JIE0		GLYMA_02G262500	0.0020406060465851	0.431216564896104	-1.213515496	2.690240830809846	Down	2135766.5400517	4952886.12246676
H4 GLYMA_17G030200_Q43453	547916;	H4 GLYMA_17G030200	0.0026495875442684	0.178244172625405	-2.488073184	2.5768217265121436	Down	357864.446736828	2007720.31683139
LOC100799504 GLYMA_02G209000_I1JGV6	100799504;	LOC100799504 GLYMA_02G209000	0.0028373698317233	0.13854933573194	-2.851528301	2.5470840532035774	Down	130181.28645925	939602.386193464
GLYMA_05G174300_C6T463		GLYMA_05G174300	0.0058666167237396	0.397972863500813	-1.329258034	2.23161228406971	Down	1553235.3780961	3902867.55843827
GLYMA_08G365900_I1KZL9		GLYMA_08G365900	0.0002141356907487	0.308740435603105	-1.69553365	3.6693109412837996	Down	589042.699739728	1907889.70867735
GLYMA_18G007700_I1MYG7		GLYMA_18G007700	0.0204323404113767	0.42420903779666	-1.237152737	1.6896818844918315	Down	198176.473854311	467167.024266241
GLYMA_15G112500_I1MFL4		GLYMA_15G112500	0.0009361329022213	0.434315274714637	-1.203185402	3.02866249036018	Down	1179881.91502631	2716648.44346434
GLYMA_18G222200_I1N3G2		GLYMA_18G222200	0.0090760158522476	0.0366528273949796	-4.769931698	2.0421047542439497	Down	19749.6090678237	538829.074630374
SFERH-2 GLYMA_01G124500_I1J7H3	547988;	SFERH-2 GLYMA_01G124500	0.0007594407277505	0.348112729010677	-1.522373527	3.1195061159623436	Down	2816961.9076529	8092096.8206437
GLYMA_15G042300_I1MDK2		GLYMA_15G042300	0.0054105472252979	0.298973535942657	-1.741910307	2.2667588079232894	Down	187351.163650786	626647.984277509
GLYMA_17G020600_K7MJI6		GLYMA_17G020600	0.0040843197048417	0.161124660780097	-2.633750774	2.388880270352444	Down	9962.43940995451	61830.630778185
GY3 Glyma19g34780_P11828	547463;	GY3 Glyma19g34780	0.0004868069901412	0.0020182603282331	-8.95267201	3.312643194291695	Down	642660.891444201	318423189.741243
nan_Q8RVH5	547485;		2.6220392113342e-05	0.380345711481103	-1.394616757	4.581360817932457	Down	1280701607.16671	3367204015.99781
SODB2 GLYMA_10G193500_I1LCI3	547531;	SODB2 GLYMA_10G193500	5.95599725086608e-06	0.226218346166118	-2.144212159	5.225045511378889	Down	1206952.75010494	5335344.23958099
GLYMA_06G114800_I1KAB7		GLYMA_06G114800	0.0001143741163753	0.313452430222733	-1.67368158	3.941672248158839	Down	48625372.0318264	155128393.795748
GLYMA_09G140300_I1L386		GLYMA_09G140300	0.0463689675160312	0.160169670534255	-2.642327108	1.333772574302222	Down	20580.8257625296	128493.900835789
GLYMA_15G156400_I1MGT7		GLYMA_15G156400	3.97617992605496e-06	0.234318256053201	-2.093458734	5.400533971577336	Down	265215.676517655	1131860.91849983
GLYMA_17G030100_I1MRM5		GLYMA_17G030100	0.0003630706968899	0.44350528319633	-1.172976804	3.4400088011905625	Down	942999.553012145	2126241.983
GLYMA_07G105400_I1KJ84		GLYMA_07G105400	0.0017546353406472	0.333918237907072	-1.582433202	2.7558131276313382	Down	190027.658102171	569084.394111636
GLYMA_17G143200_I1MV28		GLYMA_17G143200	0.0025809746751661	0.204729929081199	-2.288206072	2.5882162567849094	Down	353950.971004912	1728867.74588062
EIF6 GLYMA_16G208600_I1MQC8		EIF6 GLYMA_16G208600	0.0012810080657814	0.0720185871370518	-3.795486893	2.8924481357406173	Down	39020.1728659479	541806.975353352
LOC100816212 GLYMA_02G155600_I1JFI9		LOC100816212 GLYMA_02G155600	0.0002402662894178	0.272912183495872	-1.873491293	3.619307158646116	Down	850441.834336535	3116173.94079952
GLYMA_13G330100_I1M4P9		GLYMA_13G330100	0.0309635960121647	0.485142838225305	-1.043518519	1.5091486074998222	Down	3391117.80634536	6989936.85808156
GLYMA_13G201300_I1M0W1		GLYMA_13G201300	6.54896175621717e-06	0.23244701058805	-2.105026223	5.183827545700737	Down	7215535.37625206	31041635.5022077
Gm pdil-1 GLYMA_04G247900_I7FST9		Gm pdil-1 GLYMA_04G247900	0.0035496094190417	0.400145670623159	-1.321402795	2.449819431870832	Down	123361799.809725	308292226.722359
GLYMA_18G102800_I1N0T6		GLYMA_18G102800	0.0110259452040124	0.2261803352378	-2.144454592	1.9575841701783696	Down	54323.1929491049	240176.463139428
GLYMA_10G207300_I1LCV9		GLYMA_10G207300	0.0061502107335191	0.404837317779955	-1.304585812	2.2111100031129522	Down	263380.609857893	650583.822909949
LOC100500012 GLYMA_15G063100_C6SZC0	100500012;	LOC100500012 GLYMA_15G063100	0.0019112212018331	0.362139006819773	-1.465384514	2.7186890454536323	Down	266174.647451358	735006.84112669
GLYMA_19G025400_I1N675		GLYMA_19G025400	0.0001918057775238	0.352676761534711	-1.503581578	3.717138315262774	Down	5450561.7079115	15454836.5596667
GLYMA_06G321300_C6T427		GLYMA_06G321300	0.0010173980851177	0.298174587849737	-1.745770787	2.992509084105489	Down	76849.3993123045	257732.893559099
GLYMA_19G259800_K7N0E2		GLYMA_19G259800	0.0018674857486597	0.365780049006236	-1.450951708	2.7287427037305383	Down	3324093.64488031	9087684.39916646
GLYMA_02G247900_C6T1X1		GLYMA_02G247900	0.0091208251131932	0.159895448094482	-2.644799226	2.039965871551233	Down	71815.5539039877	449140.702626831
GLYMA_13G134600_I1LYX4		GLYMA_13G134600	0.0064171012951493	0.173828917235199	-2.524259994	2.1926611052347296	Down	11460.8998955434	65932.0674478818
GLYMA_03G260900_I1JS37		GLYMA_03G260900	0.0006511416781394	0.423381713135802	-1.239969138	3.186324505533681	Down	2145489.79718307	5067507.0051854
GLYMA_19G065600_A0A0R0EVI7		GLYMA_19G065600	0.0445342015821023	0.422124884080936	-1.244258217	1.3513063293951024	Down	1154129.18582606	2734094.17295754
LOC100776812 GLYMA_01G130200_I1J7M1	100776812;	LOC100776812 GLYMA_01G130200	0.0001299985036458	0.463143969951785	-1.110467365	3.8860616466324873	Down	27560159.5042431	59506678.8996782
GLYMA_06G255200_A0A0R4J3L4		GLYMA_06G255200	0.0074830541739259	0.443403589081422	-1.173307647	2.1259211106700673	Down	16744415.0143013	37763372.7525524
GLYMA_11G184600_I1LKT1		GLYMA_11G184600	0.0193783877455515	0.0863630862942595	-3.533441389	1.7126823584688005	Down	12409.6840605953	143691.993802915
GLYMA_13G251200_C6SYR6		GLYMA_13G251200	0.0272384117034425	0.284684923406089	-1.812562003	1.56481822012714	Down	116274.777088531	408433.209940909
LOC100805538 GLYMA_02G151400_I1JFE9	100805538;	LOC100805538 GLYMA_02G151400	0.0101977657288593	0.422392474977786	-1.243343962	1.9914949692103106	Down	468925.430642133	1110165.20989583
GLYMA_06G047700_I1K884		GLYMA_06G047700	0.0222030938204083	0.146038305119074	-2.775581264	1.6535865059315649	Down	46729.4725026824	319980.928733603
GLYMA_08G048400_A0A0R0IH39		GLYMA_08G048400	0.0448200239003185	0.323407653969139	-1.628574272	1.3485279162129684	Down	4468.23396585747	13816.1045696335
GLYMA_10G014200_C6SXE8		GLYMA_10G014200	4.82038224982272e-05	0.462836992350095	-1.111423918	4.316918521427873	Down	3617015.46437784	7814879.80468485
GOLS GLYMA_10G145300_I1LB22	548050;	GOLS GLYMA_10G145300	0.0009232221129445	0.398390824313425	-1.327743675	3.0346938018759926	Down	1801399.80375234	4521689.99337978
GLYMA_02G276600_C6T034		GLYMA_02G276600	7.79641483554225e-05	0.328904970138226	-1.604257286	4.108105060781486	Down	8167790.95193812	24833285.2753959
GLYMA_10G247500_I1LE41		GLYMA_10G247500	0.0118128007765036	0.494612303642181	-1.015629967	1.927647120373661	Down	130618844.130356	264083289.413782
GLYMA_10G158500_K7LJN9		GLYMA_10G158500	0.0011351512820006	0.247844070288255	-2.012495352	2.9449462560392425	Down	480963.165213131	1940587.74395428
GLYMA_11G142700_C6TEF1		GLYMA_11G142700	0.0245227861521238	0.423784624932199	-1.238596848	1.6104301890576627	Down	1239030.62740305	2923727.18241319
GLYMA_01G094900_I1J6A8		GLYMA_01G094900	3.92633699800586e-05	0.128011828715945	-2.965650969	4.406012427585405	Down	72676.4015362299	567731.921848387
GLYMA_17G125700_C6F119		GLYMA_17G125700	0.0129094897556082	0.398834649667013	-1.326137342	1.889090922776414	Down	3778917.15111452	9474896.81317693
HB2 GLB1-2 Glyma_11G121800_Q42785		HB2 GLB1-2 Glyma_11G121800	1.07006490718242e-06	0.0644333842295234	-3.956047818	5.9705898784117855	Down	309891.311381686	4809483.70301019
GLYMA_13G123500_A0A0R0GMV1		GLYMA_13G123500	0.0040943697918768	0.458160579402301	-1.126074762	2.3878129356552122	Down	1310515420.16141	2860384500.71601
SACPD-C GLYMA_14G121400_I1MAE7		SACPD-C GLYMA_14G121400	0.0006248033877904	0.255371368474401	-1.969331312	3.2042566243057116	Down	244256.470442717	956475.551280143
GLYMA_15G136200_I1MGA3		GLYMA_15G136200	0.0463966190080605	0.378855486315118	-1.400280455	1.3335136659891211	Down	204375.270514432	539454.43024267
PMM_Q1W376	732605;	PMM	0.0011045339199371	0.43412822542427	-1.203806871	2.956820942522007	Down	2446607.51552928	5635679.44272279
GLYMA_16G042000_A0A0R4J5C5		GLYMA_16G042000	0.0009268150514116	0.426520889764991	-1.229311693	3.033006921912787	Down	2037717.13459297	4777531.84777358
LOC100785314 GLYMA_13G105600_I1LY05		LOC100785314 GLYMA_13G105600	0.0138025246125181	0.268895277864061	-1.894883675	1.8600414697577379	Down	1735918.30976118	6455741.14781878
LOC100800253 GLYMA_04G005900_I1JSG1	100800253;	LOC100800253 GLYMA_04G005900	0.0092048606413182	0.482140419579659	-1.052474714	2.0359827821914336	Down	809002.349458639	1677939.28201238
GLYMA_15G083300_A0A368UH41		GLYMA_15G083300	0.0354705027112094	2.62472414663447	1.39216580632361	1.450132656378435	Up	2176512.49697588	829234.759685772
GLYMA_20G245400_I1NJA6		GLYMA_20G245400	0.0013594774224925	8.90348458049327	3.1543700780023	2.8666280005577924	Up	1789302.10277601	200966.496499158
GLYMA_10G032600_K7LH67		GLYMA_10G032600	0.0040313018459145	2.06261013895233	1.04447115823258	2.3945546825943533	Up	1453649.35490378	704762.052436209
GLYMA_06G132900_I1KAX5		GLYMA_06G132900	0.0014607672559876	9.00294007619251	3.17039621707293	2.8354189746833254	Up	78942.8866791837	8768.56738033182
GLYMA_12G225300_I1LV18		GLYMA_12G225300	0.0004952799989632	2.93107912148767	1.55143191263244	3.305149209904287	Up	1377348.44322583	469911.72402291
GLYMA_06G319400_A0A0R0JNM5		GLYMA_06G319400	0.0004038127969673	2.95831056363457	1.56477351460621	3.3938199222318532	Up	774936.664386468	261952.437959855
LOC100788694 GLYMA_14G133100_I1M9R2	100788694;	LOC100788694 GLYMA_14G133100	0.007176217845858	2.25561484821679	1.17352074503955	2.144104386042837	Up	1849388.3362957	819904.310240626
GLYMA_20G240500_I1NJ61		GLYMA_20G240500	0.0422456672640249	3.28561725521503	1.71616442911204	1.3742178258815174	Up	32301.6428784769	9831.22511522203
GLYMA_18G077600_A0A368UJV9		GLYMA_18G077600	0.0008002581169631	2.80651102756616	1.488777728	3.0967699121423977	Up	2233079.15753271	795678.027130099
LOC100779417 GLYMA_06G113200_I1KA98	100779417;	LOC100779417 GLYMA_06G113200	0.0002675716758306	2.47667121970402	1.30840236225202	3.5725598613134943	Up	890012.003612549	359358.156436651
GLYMA_15G150900_A0A0R0GAV8		GLYMA_15G150900	0.0203156511920616	3.69404391923554	1.88520101891555	1.6921692523635887	Up	3379514.70112486	914855.040982899
GLYMA_20G022900_I1NDG2		GLYMA_20G022900	0.0001599318652331	2.99731756614324	1.58367194565615	3.7960649976911642	Up	411127.661486577	137165.199353764
GLYMA_18G077700_A0A0R0EXM7		GLYMA_18G077700	0.0079574347472574	3.0955255131188	1.63018434992824	2.0992269140041295	Up	189627.697406474	61258.6446478423
GLYMA_05G185300_A0A0R0K491		GLYMA_05G185300	0.0058502322123493	15.5809451538374	3.96171084609154	2.2328268951929613	Up	76955.4634977233	4939.07543720285
MMT2 GLYMA_16G000200_K7MEB1	100803724;	MMT2 GLYMA_16G000200	0.0478945094627456	6.20671546121724	2.63383000896078	1.3197142704414897	Up	1533003.59298804	246991.118340616
LOC548020 GLYMA_05G186900_Q8GZU9	548020;	LOC548020 GLYMA_05G186900	0.0017619925562391	7.18654560234288	2.84529846886553	2.7539959306521844	Up	189509.603635667	26370.0551171463
GLYMA_05G183300_I1K4P5		GLYMA_05G183300	0.0079894174412459	2.91819661963656	1.54507709114416	2.0974848866780054	Up	1532152.56654676	525034.041995972
GLYMA_18G252000_K7MUM8		GLYMA_18G252000	0.0255177060127549	3.49433645763228	1.80501852708346	1.5931583703420138	Up	421812.128278059	120713.083411514
GLYMA_08G160500_A0A0R0IMT3		GLYMA_08G160500	0.0011059491530101	5.17554003149027	2.37170940562735	2.9562648396450277	Up	288230.663497635	55690.9350027074
GLYMA_05G025300_I1JZN0		GLYMA_05G025300	0.0004032022485949	2.28423568045392	1.19171151124394	3.394477054564431	Up	4030349.14425926	1764419.1353575
GLYMA_15G255400_I1MJ68		GLYMA_15G255400	0.0324641476477962	4.50411222934929	2.17124277562162	1.4885959951235268	Up	221789.695558713	49241.6006229834
GLYMA_14G195400_I1MBD1		GLYMA_14G195400	0.0030822838235219	3.4775389599171	1.79806667780543	2.5111273729783856	Up	371933.045412843	106952.948536257
GLYMA_12G005300_A0A0R0GZS9		GLYMA_12G005300	0.0014035255156672	2.2582364646033	1.17519656159755	2.852779687616119	Up	5438145.86592842	2408138.36423624
GLYMA_15G201100_I1MHZ1		GLYMA_15G201100	0.004361321109761	5.05874480779065	2.33877946313789	2.3603819364718817	Up	1307568.50776024	258476.866780578
GLYMA_12G187600_I1LTY7		GLYMA_12G187600	0.000598651350201	4.85076635462724	2.27821269135741	3.2228260336494254	Up	597731.032441456	123224.041057197
GLYMA_11G249100 GLYMA_18G008200_I1MYH1		GLYMA_11G249100 GLYMA_18G008200	0.0394978675094309	3.02482264534265	1.59685055521841	1.403426351307395	Up	1255307.18238195	415001.912364931
GLYMA_05G048200_I1K0B3		GLYMA_05G048200	0.000239658036489	3.03124011823432	1.59990813904566	3.6204080031658	Up	1966363.76319925	648699.438678795
GLYMA_02G129800_K7K815		GLYMA_02G129800	0.002258948638269	2.53250654996442	1.34056600035473	2.6460936435240545	Up	445909.953519711	176074.550932939
GLYMA_07G224000_I1KMB2		GLYMA_07G224000	0.0171283297500859	3.59413364893011	1.84564405689007	1.766284984710337	Up	110201.312393906	30661.4397677478
GLYMA_04G088100_I1JV00		GLYMA_04G088100	0.021812905892778	3.82944654240865	1.93713589914245	1.6612864743051738	Up	228803.264179613	59748.3896552058
LOC100791935 GLYMA_02G226000_C6ZJZ1	100791935;	LOC100791935 GLYMA_02G226000	0.0213389169056633	2.75350634799623	1.46126993451462	1.6708276277340015	Up	8353562.43566709	3033790.87603924
GLYMA_16G195300_K7MIJ2		GLYMA_16G195300	0.0305872899852821	3.22504215729198	1.68931801936335	1.5144589995296918	Up	62793.574544368	19470.6213071939
GLYMA_20G177200_I1NHC6		GLYMA_20G177200	0.0307505530898583	4.49753382597285	2.16913413203368	1.5121470684507352	Up	862204.722585542	191706.111826528
GLYMA_20G229900_Q0IJ87		GLYMA_20G229900	0.0115743975767622	11.0286017409143	3.4631779856061	1.9365016038431802	Up	531754.184060097	48215.9204359857
GLYMA_19G224500_A0A0R0EZM4		GLYMA_19G224500	0.001810721674295	4.7165242884886	2.23772409710497	2.7421482998832025	Up	156523.001637004	33186.0904477948
GLYMA_08G335300_I1KYT6		GLYMA_08G335300	1.00986689531828e-06	3.71137526050986	1.8919538806112	5.9957358642749785	Up	3774285.43600215	1016950.63718338
GLYMA_18G041900_A0A0R0EVX5		GLYMA_18G041900	0.0446496363295971	2.16863488182838	1.11678717679256	1.350182074080976	Up	1071552.93506812	494114.036459973
GS1alpha GLYMA_09G173200_C6T8F0	547620;	GS1alpha GLYMA_09G173200	0.0066698619636993	2.29569719708309	1.19893236279941	2.1758831539431247	Up	4375493.2950931	1905954.01721647
GLYMA_09G082900_A0A0R0I9A2		GLYMA_09G082900	0.0036804595968764	2.30706339076385	1.20605764523642	2.4340979454774967	Up	3186349.98269463	1381128.05892154
GLYMA_06G098700_A0A0R0JJR3		GLYMA_06G098700	0.0140031486400376	3.87575376820886	1.95447691732985	1.8537743012327166	Up	2574163.58277242	664171.084315822
GLYMA_14G217600_I1MC57		GLYMA_14G217600	0.0014648780123541	5.68798934847153	2.50791876331849	2.8341985396561564	Up	165114.366821074	29028.5998628748
GLYMA_16G030000_K7MEY5		GLYMA_16G030000	0.0010038511293029	13.5646127199719	3.76177595305252	2.99833068810344	Up	433859.231244282	31984.6382790927
GLYMA_15G178600_A0A0R0G2K6		GLYMA_15G178600	0.0224938374179978	2.00304645578161	1.00219588133462	1.647936448197277	Up	907383.288040513	453001.619319129
LOC548073 GLYMA_10G090500_I1L9T0	548073;	LOC548073 GLYMA_10G090500	0.0103875746796003	5.41268204353284	2.43634364249719	1.9834858409145248	Up	55909.3048203491	10329.3162928627
GLYMA_08G145400_I1KTD7		GLYMA_08G145400	0.0185324960014459	7.35474184065639	2.87867470222228	1.7320660849091838	Up	1359449.66740107	184839.889265201
GLYMA_08G244600_I1KWD7		GLYMA_08G244600	0.0020458378647768	12.8368404596539	3.68221824952003	2.689128787643849	Up	108391.762797976	8443.80384243696
GLYMA_16G028700_I1MKN2		GLYMA_16G028700	0.0030148958830982	17.1211021908838	4.09770367478869	2.5207276812607082	Up	666468.622215403	38926.7358365669
GLYMA_07G087000_K7L0H2		GLYMA_07G087000	0.0005750881585837	2.27121594080485	1.18346487994079	3.2402655746987485	Up	336165.983218503	148011.458170453
GLYMA_17G005500_K7MJA4		GLYMA_17G005500	0.0244430439343457	12.6489539827049	3.66094617969942	1.6118447116220784	Up	461866.616569668	36514.2143137833
GLYMA_04G154500_I1JWB8		GLYMA_04G154500	0.0026766236036971	6.11267424393537	2.61180368518202	2.572412696549512	Up	1881139.75844002	307744.153110461
GLYMA_02G225000_I1JHB3		GLYMA_02G225000	0.0001525120994378	19.5990763817574	4.29271376295972	3.816695700509815	Up	1484722.01666105	75754.6931162031
GLYMA_14G145600_I1MA04		GLYMA_14G145600	0.0043401473703551	7.39071333947518	2.88571361764026	2.3624955237028344	Up	498955.304468979	67511.1158491246
LOC100814965 GLYMA_01G225200_I1JAD1		LOC100814965 GLYMA_01G225200	0.0007163782666718	2.06757051494423	1.04793653366525	3.144857598154781	Up	4583403.56232245	2216806.40596971
GLYMA_18G280500_K7MV72		GLYMA_18G280500	0.0070904954332505	8.16443100727703	3.02935234548282	2.1493234183557757	Up	237068.281241931	29036.7180555056
GLYMA_05G236700_I1K5N2		GLYMA_05G236700	0.0409373399381398	3.21375261859191	1.68425888057913	1.387880380718946	Up	404847.690421364	125973.507755163
GLYMA_18G213900_I1N388		GLYMA_18G213900	0.001688697333316	2.10723760338938	1.0753529956479	2.7724481824299656	Up	2095171.0001838	994273.733922471
GLYMA_01G021700_I1J4Z6		GLYMA_01G021700	0.0012651595841433	15.8496860245827	3.98638235637103	2.897854690186524	Up	54233.0759738631	3421.71295316186
GLYMA_10G225800_I1LDH2		GLYMA_10G225800	0.0022434915781148	16.0553720051449	4.0049841877779	2.649075556434065	Up	324823.849235722	20231.4744953672
GLYMA_16G077700_A0A368UJA8		GLYMA_16G077700	0.0354869403006892	3.0430482428223	1.60551720573183	1.44993144409593	Up	50866.6198027444	16715.6797210575
GLYMA_02G242700_A0A0R0L0K1		GLYMA_02G242700	0.0044077258719863	4.25777640419425	2.09010018909738	2.3557854232274362	Up	115768.641244226	27189.92973
GLYMA_02G213500_I1JGZ4		GLYMA_02G213500	0.0446197947029819	3.4260962654047	1.7765656883953	1.350472432249564	Up	42399.6100538005	12375.4870760446
GLYMA_05G149800_I1K3Q1		GLYMA_05G149800	4.31356368350587e-05	2.21161989582775	1.14510345540747	4.365163785851202	Up	11328255.9695604	5122153.21942586
GLYMA_11G059600_A0A0R0HJA9		GLYMA_11G059600	0.0228983102147999	4.9195909200878	2.29853835578859	1.6401965653223465	Up	3123105.92873548	634830.41160661
GLYMA_14G053700_A0A0R0GIU4		GLYMA_14G053700	0.0016814722199777	11.4300241813556	3.51475655060816	2.774310303377626	Up	1655425.87459684	144831.353663899
GLYMA_08G244500_I1KWD6		GLYMA_08G244500	0.0084623467008508	2.9867507384963	1.57857684148515	2.0725091856719526	Up	6879696.8356854	2303405.08399741
GLYMA_05G148600_I1K3N2		GLYMA_05G148600	0.0228011888640402	2.40396883626972	1.26541819386501	1.642042508103421	Up	154338.133189389	64201.3868319852
GLYMA_14G214600_I1MBV8		GLYMA_14G214600	0.001972075327946	3.17494282730758	1.66673061282891	2.705076500202886	Up	101821.868032791	32070.4571928112
GLYMA_09G031900_I1L0M7		GLYMA_09G031900	0.0008707138641628	4.95126743770337	2.30779787711831	3.0601245403211683	Up	906465.160557478	183077.398254605
GLYMA_16G073800_A0A0R0FMM6		GLYMA_16G073800	0.000617770106793	10.4231639199089	3.38172136470256	3.209173110552122	Up	779462.122278479	74781.7196647613
GLYMA_03G137900_I1JND9		GLYMA_03G137900	0.0071533757404595	3.49353640067027	1.80468817241331	2.14548896246816	Up	2130575.44058153	609862.09852365
GLYMA_06G057400_I1K8H9		GLYMA_06G057400	0.037465659833854	5.22647536502307	2.38583834845668	1.4263666143356433	Up	1521506.09414419	291115.137426362
GLYMA_11G094700_I1LIL1		GLYMA_11G094700	0.0145342284103932	4.64718599224218	2.21635738634116	1.8376080190021291	Up	326840.567712573	70330.8557604939
GLYMA_16G217500_I1MQL5		GLYMA_16G217500	0.010487965725931	14.6814107224933	3.87591869689408	1.979308740565051	Up	1658200.69331576	112945.596622758
GLYMA_10G156700_K7LJM5		GLYMA_10G156700	0.0283454205127947	3.78180817309009	1.91907618646315	1.5475170957366329	Up	722702.519194534	191099.729578303
GLYMA_03G146200_I1JNM3		GLYMA_03G146200	0.0008983132238788	5.89953736307724	2.56060182393825	3.046572207114778	Up	169489.266259045	28729.247028726
GASA19 GLYMA_13G039300 GLYMA_13G039600_I1LX92	100796753;	GASA19 GLYMA_13G039300 GLYMA_13G039600	0.0004061090661065	13.2435902497736	3.72722237514412	3.391357315075155	Up	143892.389089319	10865.0589738518
GLYMA_12G098900_I1LRQ4		GLYMA_12G098900	0.0155526326140357	7.77987923135129	2.95974776013654	1.808196086831563	Up	779429.484324891	100185.293517662
GLYMA_19G208600_I1NB34		GLYMA_19G208600	0.0292784877533537	3.30828633439037	1.72608410613185	1.5334513585335383	Up	507576.630093236	153425.846129721
GLYMA_03G099800_A0A368UIE2		GLYMA_03G099800	0.0057051570100182	4.34830026238295	2.12045156596184	2.2437323989852582	Up	987006.001456988	226986.625094765
GLYMA_12G001500_I1LNN7		GLYMA_12G001500	0.001547497593767	4.82761165329353	2.27130962629972	2.8103700175999458	Up	188470.366516156	39040.0844250959
LOC100808552 GLYMA_02G198200_I1JGJ5	100808552;	LOC100808552 GLYMA_02G198200	0.0295639210089228	3.51087259816858	1.81182964494404	1.5292379667721634	Up	341655.666828433	97313.6043178141
GLYMA_16G200600_A0A0R0G0T0		GLYMA_16G200600	0.0209549456994334	2.3344439021977	1.22307892034554	1.6787134602162974	Up	152655.312674669	65392.5813042477
GLYMA_05G010900_I1K1C9		GLYMA_05G010900	0.0108844559826597	7.43311510419294	2.89396694878888	1.963193272606646	Up	1146427.60299817	154232.456638736
GLYMA_19G121600_I1N8I3		GLYMA_19G121600	0.0002256243557969	2.17819881370017	1.12313564112961	3.646614020746947	Up	1245128.16573925	571632.009855021
GLYMA_13G313600_K7M2Z0		GLYMA_13G313600	0.0423591215409242	4.11402194258038	2.04054948865319	1.373053055030207	Up	1133184.04660257	275444.337054707
GLYMA_17G164600_I1MVQ3		GLYMA_17G164600	0.0023525282075043	6.24209678210331	2.64203072604566	2.628465160551068	Up	62900.035969371	10076.7479526609
LOC100819509 GLYMA_13G212400_I1M189	100819509;	LOC100819509 GLYMA_13G212400	0.0001814362621145	11.6834159966191	3.5463902458906	3.7412759098758577	Up	445440.986416297	38125.920239868
LOC100788998 GLYMA_04G197900_K7KL81	100788998;	LOC100788998 GLYMA_04G197900	0.0007822724653005	17.3113025832317	4.11364237878694	3.106641955933836	Up	844499.84038714	48783.148253971
GLYMA_10G157000_A0A0R0HTS2		GLYMA_10G157000	0.012391928939321	3.48555518838455	1.80138847065199	1.9068610856740649	Up	206393.879539516	59214.0615725478
GLYMA_18G057100_K7MQ57		GLYMA_18G057100	0.0375901706386774	3.75242163731468	1.90782194402772	1.4249257028238893	Up	449633.634018935	119824.9231
GLYMA_15G090300_A0A0R4J5A3		GLYMA_15G090300	0.010425092234649	2.37010356468666	1.24495010089376	1.9819200939732071	Up	854506.595260792	360535.551269786
GLYMA_07G090300_A0A0R4J3N8		GLYMA_07G090300	0.0130653240600182	2.30156780255538	1.2026169439607	1.88387981397092	Up	324354.312485574	140927.550396495
nan_I1MJ14	100814754;		0.0078464053268645	3.22639746557135	1.68992417757813	2.105329260994418	Up	8182791.67899321	2536200.75217365
LOC100797896 GLYMA_01G067200_I1J668	100797896;	LOC100797896 GLYMA_01G067200	0.0359523201924683	16.1888122657172	4.01692523733962	1.4442730770677228	Up	3295994.97052332	203597.083987638
GSTU62 GLYMA_20G101100_I1NF36	547586;	GSTU62 GLYMA_20G101100	0.0086032807424452	5.47808440196438	2.45367149411146	2.0653359049610307	Up	5992068.65570407	1093825.54484837
HO1 GLYMA_04G147700_I1JW65	547612;	HO1 GLYMA_04G147700	0.001095088300352	4.89822166227458	2.2922580625561	2.960550860906503	Up	302199.239828189	61695.7052302646
GLYMA_10G031400_I1L889		GLYMA_10G031400	0.003963929130396	3.69283831558139	1.88473009806605	2.4018741187057047	Up	218772.716428055	59242.4302751017
GLYMA_13G264500_I1M2V7		GLYMA_13G264500	0.0202707566078013	4.64545817569792	2.215820895	1.6931300409241272	Up	163285.585741204	35149.5115369697
GLYMA_15G056100_K7M9T4		GLYMA_15G056100	0.0002629438208986	6.64283080326806	2.7317981686098	3.5801370305214584	Up	3043578.27961804	458174.891060104
LOC100784706 GLYMA_03G064800_I1JLJ2	100784706;	LOC100784706 GLYMA_03G064800	0.0271106194931717	5.298030009	2.40545601529319	1.5668605584286575	Up	919315.208257173	173520.196520956
GLYMA_09G195100_A0A0R0IAN9		GLYMA_09G195100	0.004190382368182	6.13577015840492	2.61724444152078	2.377746346290305	Up	72884.6234118649	11878.6430277258
GLYMA_10G120200_A0A0R0HSE7		GLYMA_10G120200	0.0047867358106095	2.32551076848764	1.21754762040767	2.3199605414256483	Up	581363.904314408	249994.071062715
GLYMA_03G070100_C6T903		GLYMA_03G070100	0.0293044166726605	4.21697049713003	2.07620692823476	1.5330669191677435	Up	1497382.40869501	355084.867137224
GLYMA_11G221200_I1LMH6		GLYMA_11G221200	0.0121955740541372	4.02180972362953	2.00784482772241	1.9137977523263519	Up	173132.564979834	43048.4226945448
GLYMA_13G115800_I1LYC1		GLYMA_13G115800	0.0295258913393995	8.92829446083752	3.15838460895301	1.529796982861285	Up	838851.003302777	93954.2268663134
GLYMA_18G248000_A0A0R0FEQ4		GLYMA_18G248000	0.0234685972534907	4.27324085243438	2.09533063385031	1.629512867933346	Up	247205.232456572	57849.5902742631
scs1 SSTP-1 GLYMA_06G022600_Q9LDM8	547552;	scs1 SSTP-1 GLYMA_06G022600	9.03606395149124e-06	2.2708073293814	1.18320530325402	5.044020704081746	Up	17063195.0585689	7514153.59541626
GLYMA_10G022600_K7LGZ3		GLYMA_10G022600	0.0065501060961975	2.97891987560128	1.5747893197515	2.183751665409751	Up	207639.62609487	69702.9912739627
LOC547712 GLYMA_14G182100_I1MB07	547712;	LOC547712 GLYMA_14G182100	0.0308899217610266	3.9187733627911	1.97040213894367	1.510183191691992	Up	86760.9046723147	22139.8117829709
GLYMA_14G050700_A0A0R0GJJ0		GLYMA_14G050700	0.0024268315107097	3.52888858923115	1.81921388341859	2.614960374681303	Up	226514.053635711	64188.4967201707
GLYMA_16G054200_I1MLF6		GLYMA_16G054200	0.0182344894982167	5.19773234681235	2.37788234526291	1.739106390903037	Up	318313.91355745	61240.9205242484
GLYMA_08G099600_K7L5U2		GLYMA_08G099600	0.0016497362772346	3.20945719311068	1.68232931883485	2.7825854754805097	Up	345052.901128267	107511.295638698
LOC100819507 GLYMA_13G091000_I1LVX1		LOC100819507 GLYMA_13G091000	0.0021415857653962	4.40559947971709	2.13933834322518	2.669264528462153	Up	583843.486117146	132523.051358867
GLYMA_13G171300_I1M033		GLYMA_13G171300	0.0271560744244059	2.20524915640412	1.14094166548871	1.5661330097610686	Up	795420.266864531	360694.057882124
GLYMA_18G015700_I1MYQ4		GLYMA_18G015700	0.0202333702549721	2.94855947391647	1.56001029433246	1.693931771147732	Up	112104.866892815	38020.2155949426
GLYMA_02G232800_I1JHJ0		GLYMA_02G232800	0.0034228013141171	6.25327584471017	2.64461215886393	2.465618309943906	Up	522349.188984343	83532.0881336481
GLYMA_01G180400_A0A368UIM9		GLYMA_01G180400	0.0188329752034957	14.0275544146934	3.81019160410641	1.7250810654112558	Up	1473096.8106615	105014.514085113
GLYMA_15G238200_A0A0R0GF16		GLYMA_15G238200	0.0003728509508601	24.6626859518439	4.62425802351655	3.428464745015953	Up	1207478.52547487	48959.733251787
GLYMA_17G019900_I1MRB2		GLYMA_17G019900	0.0190205549434339	2.10120407814293	1.07121628967706	1.720776816244281	Up	426363.987576442	202914.125292041
GLYMA_08G227300_K7L882		GLYMA_08G227300	0.0006381165087774	18.4760256175595	4.20758254652795	3.19510001955535	Up	743308.810326166	40230.9904582364
LOC100778609 GLYMA_02G091200_I1JDN1	100778609;	LOC100778609 GLYMA_02G091200	0.0006192074435524	3.1608376730766	1.66030694658036	3.208163831597931	Up	1253601.09791338	396604.073847672
GLYMA_18G243700_I1N404		GLYMA_18G243700	0.0005709978668978	2.22362354863361	1.15291256571896	3.2433655141643887	Up	814338.577523372	366221.421797666
GLYMA_13G238900_I1M239		GLYMA_13G238900	0.0311696308654026	3.10331936023507	1.63381217115584	1.5062683409399713	Up	195423.560694354	62972.4298434921
GLYMA_03G043200_A0A0R0KEP0		GLYMA_03G043200	0.0009640087905493	4.13110982944485	2.04652941611007	3.0159190058589456	Up	363718.229504376	88043.7084756118
nan_C6FF63	100783399;		0.0034505661023118	2.71467011512587	1.44077689335644	2.4621096484219365	Up	2207802.58586747	813285.774048866
GLYMA_08G167800_I1KTZ9		GLYMA_08G167800	0.0077778206014186	3.68836051255445	1.88297967644378	2.109142078251106	Up	232370.853334235	63001.1227327943
GLYMA_05G133700_I1K380		GLYMA_05G133700	0.0407638318613964	2.67822048960214	1.42127473816825	1.3897249984133828	Up	3449553.62115597	1288002.10234685
GLYMA_13G317300_A0A0R0H530		GLYMA_13G317300	0.0025705602758344	5.6732740546141	2.50418155688437	2.589972208114645	Up	54545.400870399	9614.44843758906
GLYMA_11G188800_I1LKV5		GLYMA_11G188800	0.0440473336659547	2.61700036581677	1.38791412605275	1.3560803757697568	Up	285603.633344464	109133.967681096
SLE3 Glyma01g29480_C6T0L2	100500126;	SLE3 Glyma01g29480	0.0347990596401012	3.00392934094995	1.58685087787881	1.458432491646319	Up	27132187.4109126	9032232.23031351
GLYMA_16G130700_A0A0R0FXY0		GLYMA_16G130700	0.0008038923169915	2.32374276451811	1.21645037300486	3.094802121983459	Up	13087690.302784	5632159.67904181
GLYMA_04G047500_A0A0R0KBT7		GLYMA_04G047500	0.0416975222483699	4.18066617108981	2.06373284784479	1.3798897509214725	Up	70549.9587551507	16875.2911301597
GLYMA_13G152700_I1LM70		GLYMA_13G152700	0.0129608964312819	5.21224041597341	2.38190363013269	1.8873649597543554	Up	117943.31462741	22628.1416847084
GLYMA_07G082000_K7L0E7		GLYMA_07G082000	0.0025928047971314	4.35572556603053	2.1229130594269	2.5862301784561885	Up	143493.589561099	32943.6708961139
GLYMA_13G079900_I1LW74		GLYMA_13G079900	0.0015288145340699	2.11753403558477	1.08238515849477	2.8156451972008503	Up	3744377.31445284	1768272.55266233
GLYMA_15G111700_K7MAT5		GLYMA_15G111700	0.0213869553035822	5.1989492970389	2.37822008534672	1.6698510381947802	Up	65445.4810243617	12588.2129801952
GLYMA_09G255100_I1L6F7		GLYMA_09G255100	0.0084644562528501	2.21314288321538	1.14609659630471	2.0724009352480737	Up	645307.51834159	291579.691142242
LOC100805390 GLYMA_03G006900_A0A0R0KKK6	100805390;	LOC100805390 GLYMA_03G006900	0.0113999294250034	6.14540305297581	2.61950763443201	1.9430978372974272	Up	410098.684483199	66732.5936066334
GLYMA_18G027100_I1MZ21		GLYMA_18G027100	4.77895572238922e-05	12.1715404	3.60543985797491	4.320666993252195	Up	1188382.69645475	97636.1789677987
GLYMA_07G215300_I1KM25		GLYMA_07G215300	0.0038251599932941	4.02206210739729	2.00793535945089	2.417350395085107	Up	3481533.7544249	865609.148108811
LOC100797982 GLYMA_04G219200_I1JY82		LOC100797982 GLYMA_04G219200	0.0006241999880451	5.38466189519309	2.4288557602863	3.204676243988448	Up	423417.054849267	78633.9166860697
GLYMA_19G204800_I1NAZ4		GLYMA_19G204800	0.0073732742675617	4.09710190841708	2.03460377784127	2.1323396111161297	Up	209085.255717288	51032.4762212391
GLYMA_20G166200_I1NH15		GLYMA_20G166200	0.0088482660643419	4.80013125940461	2.26307385681358	2.053141826756124	Up	1101252.18387078	229421.264619205
GLYMA_15G166600_K7MBU6		GLYMA_15G166600	0.0008254795653095	2.85182118201812	1.51188352319008	3.0832936731984844	Up	298746.960890127	104756.554434004
GLYMA_04G029800_I1JT85		GLYMA_04G029800	0.0015772960115996	2.75706927003341	1.46313551481936	2.8020867948509065	Up	5468963.7011646	1983614.90609133
GLYMA_09G168900_I1L3Z2		GLYMA_09G168900	0.0001180021410863	6.00017359043152	2.58500423979315	3.9281101125792186	Up	1865686.8573692	310938.813561063
GLYMA_18G206200_I1N318		GLYMA_18G206200	0.0001268975862763	2.66821504748922	1.41587494667375	3.8965466385581973	Up	647247.576582036	242576.990633155
GLYMA_17G014800_I1MR65		GLYMA_17G014800	0.0011114453454557	3.2222326458616	1.68806066068445	2.954111888566066	Up	1194184.84536804	370607.891053975
GLYMA_08G193500_I1KUU7		GLYMA_08G193500	0.0012527527770024	19.8227769450152	4.30908717669389	2.902134625875063	Up	1722734.53540357	86906.8213894612
GLYMA_05G078000_K7KP00		GLYMA_05G078000	0.0337551138293244	3.61110288548523	1.85243952531695	1.4716604231405999	Up	108732.099654225	30110.4961842189
GLYMA_19G071700_I1N791		GLYMA_19G071700	0.0015052807439707	6.53321556694106	2.70779324301872	2.8223824939660394	Up	483030.08771717	73934.5093955519
GLYMA_01G148100_K7K3X8		GLYMA_01G148100	0.0332271095778294	2.98396574136042	1.57723097223754	1.4785074363016812	Up	65740.5501149664	22031.2683901641
GLYMA_17G150200_I1MVA1		GLYMA_17G150200	0.0005358865140095	3.3014529868767	1.7231011019304	3.2709271721688404	Up	562186.648227296	170284.614217435
GLYMA_09G232500_I1L5R5		GLYMA_09G232500	0.0082354740691262	3.35385708928388	1.74582121574363	2.0843113959259685	Up	2429405.65495015	724361.709600715
GLYMA_05G041000_I1K042		GLYMA_05G041000	0.0168064943901444	8.49305053440242	3.08628283415355	1.7745228651320981	Up	290154.362278034	34163.739059684
GLYMA_U029000_K7M5R6		GLYMA_U029000	0.0239552054303704	8.92130061532414	3.15725405257767	1.6206001004521005	Up	817351.300900704	91617.9530478704
GLYMA_15G053300_I1MDW4		GLYMA_15G053300	0.0093434086358391	2.25914299529758	1.17577559081846	2.029494656781252	Up	456847.563942592	202221.623373785
LOC100808646 GLYMA_13G240100_I1M253	100808646;	LOC100808646 GLYMA_13G240100	0.011353152024707	2.78007137847709	1.47512192469444	1.9448835466742322	Up	570859.902712782	205340.016494647
GLYMA_10G294500_A0A0R4J4E1		GLYMA_10G294500	0.0396739660843846	3.27148255626157	1.70994457818506	1.4014943822718493	Up	130114.350494948	39772.2892472438
GLYMA_20G184600_I1NHK2		GLYMA_20G184600	0.0010994626662145	2.84050675229697	1.50614833247926	2.958819513126574	Up	64853587.0471324	22831696.1382643
GLYMA_13G174200_I1M057		GLYMA_13G174200	0.0015003754889627	3.07433148683668	1.62027273062136	2.823800039359489	Up	2003246.99612524	651604.098225096
GLYMA_17G085300_I1MTD2		GLYMA_17G085300	0.0171162653293892	4.60429252347896	2.20297949480073	1.76659098987936	Up	274843.910191492	59692.9731961996
GLYMA_18G030000_A0A0R0EV02		GLYMA_18G030000	0.0023338572915264	2.16251726236295	1.11271164915446	2.631925703302404	Up	3764242.03408911	1740676.06284723
GLYMA_14G205100_I1MBL4		GLYMA_14G205100	0.0085243280104292	11.0178066510218	3.46176514559864	2.0693398472756885	Up	237578.275379223	21563.1189495587
GLYMA_15G114200_A0A0R0G7B5		GLYMA_15G114200	0.0008074556223979	3.46539838025221	1.79302121330824	3.0928813370802293	Up	836779.33061535	241466.994208743
GLYMA_12G085900_I1LRD0		GLYMA_12G085900	0.0060494908820656	3.82863340718143	1.93682952831008	2.2182811735150256	Up	59567.6029230304	15558.4503889295
GLYMA_10G106600_I1LA42		GLYMA_10G106600	0.0020608365327916	2.18220118361444	1.12578411413774	2.6859564554416084	Up	4750055.94605608	2176726.86722148
GMCP3 GLYMA_10G207100_Q43448	547978;	GMCP3 GLYMA_10G207100	0.0083449844505647	6.4856796646815	2.69725776915477	2.0785744682166385	Up	318432.938053691	49097.8516542767
GLYMA_20G000700_I1NCV6		GLYMA_20G000700	0.0089555042663604	2.10555782340885	1.07420249573959	2.047909954881182	Up	2057815.31408923	977325.481737507
GLYMA_04G248300_K7KM65		GLYMA_04G248300	0.000142714504764	2.56037307273815	1.35635404107468	3.84553188519762	Up	2817526.54760037	1100435.9394341
GLYMA_10G291800_I1LFE4		GLYMA_10G291800	0.0167028708744834	4.06257024488201	2.02239275852181	1.7772088762901186	Up	412523.072925325	101542.385253527
GLYMA_12G018500_K7LSJ2		GLYMA_12G018500	0.0279992017054692	2.79867643447686	1.48474470114476	1.5528543507953516	Up	164096.573311086	58633.6352747258
GLYMA_09G284900_I1L7A5		GLYMA_09G284900	0.0023704694263451	2.08897352199198	1.06279420617575	2.625165641718255	Up	300526.515060378	143863.24761733
GLYMA_20G011500_I1ND48		GLYMA_20G011500	0.0382754352878581	2.06279057737582	1.04459736057597	1.417079861582285	Up	4705688.42387581	2281224.50988804
GLYMA_20G026300_A0A0R4J610		GLYMA_20G026300	0.0030529668401117	2.0860760287258	1.0607917390019	2.5152779127778917	Up	255560.394305607	122507.708629252
VSPA_P15490	547821;	VSPA	0.0013644639920402	5.85572194464471	2.54984704976161	2.8650379207962735	Up	1035225.40607998	176788.689057672
GLYMA_16G096600_K7MGJ3		GLYMA_16G096600	0.0086884810192951	2.46257949734838	1.30017029861126	2.061056143298198	Up	165077.278808654	67034.294318784
GLYMA_13G054000_I1LWU6		GLYMA_13G054000	0.041130222384837	10.3637621568457	3.37347590676882	1.3858389423204756	Up	2394561.18359698	231051.344806795
GLYMA_20G209400_K7N4T1		GLYMA_20G209400	0.0009274777554379	4.93502697586411	2.3030579707686	3.032696497676714	Up	92760.7456517361	18796.4009326401
GLYMA_06G041400_I1K811		GLYMA_06G041400	0.0029727199145198	13.1490085304123	3.71688211553167	2.5268460074814687	Up	449528.716165065	34187.2708596508
GLYMA_08G194300_I1KUV4		GLYMA_08G194300	0.0055236733302263	3.60924488083742	1.85169703084515	2.2577720134886197	Up	196746.301704942	54511.7630420502
GLYMA_18G059000_K7MQ74		GLYMA_18G059000	0.0108296578427624	3.80011206734281	1.92604196503404	1.96538526445941	Up	309150.733050372	81353.0568498581
GLYMA_18G142500_K7MS29		GLYMA_18G142500	0.0047175763918706	2.06908710060462	1.04899437838565	2.3262810585611766	Up	3052957.63681873	1475509.48238313
GLYMA_05G046900_A0A0R0JQZ9		GLYMA_05G046900	2.42608184531824e-05	3.3360467909137	1.73813952395816	4.615094552038898	Up	20408665.2497032	6117619.60452404
LOC100809071 GLYMA_01G020900_C6THI3	100809071;	LOC100809071 GLYMA_01G020900	0.0044960020729738	4.27865813107972	2.09715841083813	2.3471734971985874	Up	1552121.56203554	362758.957244352
GLYMA_08G311900_I1KY49		GLYMA_08G311900	0.0069670855635916	5.63500668603786	2.4944173221824	2.156948855811419	Up	170130.311095307	30191.6786570719
GLYMA_18G203900_A0A368UHU9		GLYMA_18G203900	0.0273659811087522	4.33166501852703	2.11492167905058	1.5627889771769057	Up	101165.536376122	23354.8845405694
GLYMA_19G124600_I1N8L7		GLYMA_19G124600	0.0020837562450242	3.52090114286001	1.8159447208938	2.6811530855800223	Up	7743878.62616947	2199402.4574854
GLYMA_18G255000_I1N4A0		GLYMA_18G255000	0.0163007601281879	6.66092430521517	2.73572238721017	1.787792143339573	Up	785579.500251619	117938.511872376
GLYMA_08G028400_I1KPR5		GLYMA_08G028400	0.0397213280174571	2.27618330168586	1.18661674296296	1.4009762400101906	Up	364248.997619841	160026.214650665
GLYMA_08G097800_I1KRV5		GLYMA_08G097800	0.0419960707360558	3.67377238833263	1.8772622458298	1.3767913414467845	Up	4758114.50124883	1295157.67399198
GLYMA_07G206300_K7L2W2		GLYMA_07G206300	0.0182736755837967	4.20700571334675	2.0727937773678	1.738174089472272	Up	77453.8356322317	18410.6799252754
SGF14P GLYMA_13G270600_Q9M5K7	100806167;	SGF14P GLYMA_13G270600	0.0115180496472613	4.8501840596208	2.27803949716854	1.9386210538244182	Up	156930.948288986	32355.6686426568
GLYMA_06G074700_K7KTN0		GLYMA_06G074700	0.0351913057582778	2.14936701823134	1.10391185325073	1.4535646185557172	Up	343665.359477798	159891.426900461
GLYMA_11G017000_I1LG73		GLYMA_11G017000	0.0012237386954301	2.9213280322539	1.54662436567637	2.912311307066235	Up	344466.288254197	117914.278865982
GLYMA_19G077700_I1N7G3		GLYMA_19G077700	0.0046017809176446	9.12711869371436	3.19015949302984	2.3370740611395324	Up	40601.0599633725	4448.39837476131
GLYMA_06G067800_I1K8U2		GLYMA_06G067800	0.0180399708307185	2.65246328397103	1.40733278114964	1.7437641690151546	Up	695516.025668595	262215.137857566
GLYMA_09G044500_I1L0Z7		GLYMA_09G044500	0.027716838451172	23.7823405110293	4.57181879809101	1.5572563094684582	Up	1615253.47341366	67918.1879792098
GLYMA_19G160200_I1N9L1		GLYMA_19G160200	0.0047237395443628	12.4180747878153	3.63436962034897	2.3257140563515772	Up	157808.660104237	12707.9811323958
GLYMA_07G259500_A0A0R4J3N9		GLYMA_07G259500	0.003116867450419	3.33776629686135	1.7388829438669	2.506281666371098	Up	1375655.49028135	412148.535256928
GLYMA_11G190900_K7LQ94		GLYMA_11G190900	0.0001235974088921	5.89427109865718	2.55931341670451	3.907990633742821	Up	1352641.97714815	229484.181251233
GLYMA_04G018700_I1JSX0		GLYMA_04G018700	0.0187567979720428	5.16311592546236	2.36824199074155	1.7268412993132778	Up	299710.475105511	58048.3722295413
GLYMA_20G070500_C6T8I9		GLYMA_20G070500	0.0145682609670397	3.15148012369394	1.65602956371939	1.8365922874540637	Up	159980.605475684	50763.640954894
GLYMA_05G031900_I1JZU5		GLYMA_05G031900	0.0392969990333334	2.64198094811117	1.40162006304022	1.4056406138237245	Up	176503.13111353	66807.1173032935
GLYMA_18G099600_I1N0R5		GLYMA_18G099600	0.0436761269857788	4.4741798063466	2.16162323594823	1.3597558799937952	Up	32728.1576113749	7314.89547312117
GLYMA_05G184000_I1K4Q5		GLYMA_05G184000	0.0002428600366354	2.21023903856652	1.144202406	3.6146439438059295	Up	8523184.41613846	3856227.434
GLYMA_17G259200_I1MY43		GLYMA_17G259200	0.0009934881411514	5.23822931729586	2.38907921884923	3.002837312513146	Up	267709.215370074	51106.8147563029
GLYMA_17G082700_A0A0R0F9M4		GLYMA_17G082700	0.0307867086981701	3.91035437963804	1.96729935908733	1.5116367375542916	Up	260824.943131713	66701.1011814883
GLYMA_07G041100_K7KZK2		GLYMA_07G041100	0.0177230286089826	3.25160236931415	1.70115084446925	1.7514620614682106	Up	986483.202402544	303383.713738226
CHR4 GLYMA_20G031100_I1NDM3	100790074;	CHR4 GLYMA_20G031100	0.0185570058194251	6.00109991910217	2.58522695112141	1.731492096059094	Up	1462861.78036008	243765.609651595
LOC100789838 GLYMA_18G242500_C6TGK9	100789838;	LOC100789838 GLYMA_18G242500	0.0077406987643744	3.54752762513901	1.82681391881603	2.1112198331395597	Up	8300430.13886856	2339778.85895767
GLYMA_07G026300_A0A0R4J3K7		GLYMA_07G026300	1.32456704106594e-05	2.70493458575327	1.43559370534581	4.877926055616531	Up	8089846.65428037	2990773.49111846
GLYMA_10G172200_I1LBX4		GLYMA_10G172200	0.0182533547240373	5.22446322247661	2.3852828178534	1.7386573063172834	Up	1611617.45989945	308475.223438453
GLYMA_13G324100_I1M4I4		GLYMA_13G324100	1.88565476475007e-05	3.156599387	1.65837117589676	4.724537817159923	Up	242255.967653146	76745.8704530563
GLYMA_12G234300_I1LVA7		GLYMA_12G234300	0.0188609316419626	3.75839570117381	1.9101169683194	1.7244368589491437	Up	527464.334548771	140342.948557555
LOC100780348 GLYMA_16G021600_C6TKB0	100780348;	LOC100780348 GLYMA_16G021600	0.0007146594898647	3.17901739232096	1.66858090944429	3.145900834978513	Up	2974230.84666674	935581.810232025
GLYMA_10G032100_I1L899		GLYMA_10G032100	0.0064018719440357	6.37864523995947	2.67325004262086	2.1936930172513813	Up	5848492.41383831	916886.296983569
GLYMA_11G049600_C6TL64		GLYMA_11G049600	0.0338390423031039	3.58805909209603	1.84320365033852	1.470581936660286	Up	1514263.54183201	422028.596231237
GLYMA_08G112300_C6SVG8		GLYMA_08G112300	0.0287041759356222	2.89212237465431	1.53212859847564	1.5420549167200415	Up	4811502.3924279	1663657.95396296
GLYMA_15G033700_I1MDA6		GLYMA_15G033700	0.0023769272740308	3.64516016843782	1.86598220800466	2.6239841060170024	Up	267487.890866553	73381.6563624935
GLYMA_08G157700_I1KTQ4		GLYMA_08G157700	3.96845081871224e-05	4.40099690743263	2.13783035795532	4.401378997566797	Up	1548580.46559581	351870.382590018
GLYMA_11G090100_A0A0R0HER9		GLYMA_11G090100	0.0439601107931822	3.38415190368971	1.75879432784949	1.3569412216896974	Up	744040.878902455	219860.366814868
GLYMA_07G244900_I1KMW4		GLYMA_07G244900	0.0070499215405402	2.34382363129587	1.22886401351959	2.151815716299389	Up	1769125.92598115	754803.348835178
LOC100812892 GLYMA_11G015900_I1LG63		LOC100812892 GLYMA_11G015900	0.0143211463388561	4.585289077	2.19701269060007	1.8440222174531724	Up	71143.4655315171	15515.5900394767
GLYMA_07G046000_K7KZN7		GLYMA_07G046000	0.0295876820851235	5.58926384644557	2.48265828038163	1.5288890563692894	Up	4160318.58448866	744341.061503898
LOC100778257 GLYMA_02G238800_I1JHQ1	100778257;	LOC100778257 GLYMA_02G238800	0.0002211735105334	2.2736364655136	1.18500159841331	3.6552668887509903	Up	14865630.3662872	6538261.76337703
GLYMA_02G059800_A0A0R0KZD7		GLYMA_02G059800	0.0371548855978861	7.13863735748258	2.83564871498036	1.4299840715750953	Up	473035.042253794	66264.052726809
GLYMA_12G180500_K7LVN1		GLYMA_12G180500	0.0314640836340098	2.59471609401973	1.37557669189451	1.5021849122078736	Up	1129189.4697333	435188.062515142
GLYMA_02G301200_K7KBM9		GLYMA_02G301200	0.021453019846462	2.56154867009047	1.35701630363362	1.6685115654679235	Up	681179.397108101	265924.830967214
GLYMA_05G235600_K7KRK2		GLYMA_05G235600	0.0121006910955952	2.42072192368332	1.27543736171414	1.917189825515573	Up	212878.090410843	87939.919215063
LOC100791780 GLYMA_18G208300_I1N337	100791780;	LOC100791780 GLYMA_18G208300	0.0055128249412855	4.04120566169275	2.01478577383125	2.258625798240995	Up	1029104.51256876	254652.843413491
GLYMA_15G165300_I1MH26		GLYMA_15G165300	0.0034538615063845	4.42745469179815	2.14647754328378	2.4616950808446654	Up	134605.011985555	30402.3465750897
GLYMA_06G217500_I1KDC1		GLYMA_06G217500	0.0037645828815448	3.37573517076773	1.75520172785835	2.4242831369344415	Up	1117505.749	331040.70454699
GLYMA_19G020300_I1N630		GLYMA_19G020300	0.0071221430757764	3.74455818531161	1.90479550734581	2.14738930609057	Up	2131943.8998744	569344.578016482
LOC100803449 GLYMA_04G204500_I1JXU5	100803449;	LOC100803449 GLYMA_04G204500	0.0031704937407783	2.75094736605635	1.45992853679846	2.498873099864854	Up	179874.260980525	65386.2968081377
GLYMA_20G229100_A0A0R0EF73		GLYMA_20G229100	0.0083872074306978	2.61407384136078	1.38629989440816	2.0763826159674665	Up	300446.127899352	114934.06312614
GLYMA_02G191900_I1JGE4		GLYMA_02G191900	0.0004972687295693	6.93198640324428	2.79326882472438	3.303408850243934	Up	384068.496054225	55405.2581341583
GLYMA_19G113400_K7MXV2		GLYMA_19G113400	0.0099318083662911	220.131563454885	7.78222220994772	2.00297166872533	Up	22770002.2090891	103438.152401782
GLYMA_15G097900_A0A0R0G9L3		GLYMA_15G097900	0.0443902523113303	2.84993085716096	1.51092691814017	1.3527123864658013	Up	430769.978308435	151151.027831447
rps2_Q2PMT2	3989294;	rps2	0.0011911551705752	2.43615364069101	1.28460512243688	2.924031659730508	Up	2064641.78084268	847500.644605097
GLYMA_07G249100_I1KN10		GLYMA_07G249100	0.0145125873565366	5.97139056119335	2.57806693184724	1.83825515306921	Up	430549.611257782	72102.068495707
GLYMA_02G076300_K7K6Z5		GLYMA_02G076300	0.0375691242741973	6.26320434646862	2.64690094980769	1.4251689281018096	Up	785796.148062092	125462.320019168
LOC100808705 GLYMA_09G156600_C6TG91	100808705;	LOC100808705 GLYMA_09G156600	0.0041252028651001	3.40705465874359	1.76852509250786	2.3845546892892844	Up	677265.954255005	198783.413267799
GLYMA_16G189500_C6SVM4		GLYMA_16G189500	0.0059946843036493	18.295012998839	4.19337853561787	2.222233683089431	Up	1712081.69281177	93581.8790027871
LOC100306384 GLYMA_03G125800_C6SZ55	100306384;	LOC100306384 GLYMA_03G125800	0.0160375755388668	2.41307150359165	1.27087066580178	1.794861285034115	Up	1091770.61118233	452440.223821517
TRE1 GLYMA_05G219800_I1K665	547539;	TRE1 GLYMA_05G219800	0.013835058483353	2.4604835210822	1.29894185415039	1.8590190006759886	Up	100414.209999499	40810.7630630801
LOC100798275 GLYMA_02G188200_A0A0R0L3G5	100798275;	LOC100798275 GLYMA_02G188200	0.0062440668461699	2.6002397106687	1.37864462842752	2.204532456223437	Up	58054.3128417808	22326.5234368915
GLYMA_10G197000_I1LCL8		GLYMA_10G197000	0.0001910416177594	5.14721463408011	2.36379194284497	3.7188720128863317	Up	606448.814342032	117820.774429472
GLYMA_11G114300_I1LJA4		GLYMA_11G114300	0.0011782872249987	3.70082485951594	1.88784686212109	2.9287488309180825	Up	515352.698242128	139253.468565798
GLYMA_03G259500_A0A0R0KP75		GLYMA_03G259500	0.0446852442347354	3.53468587720318	1.82158201035645	1.349835864013084	Up	114042.866522052	32263.9324918706
GLYMA_19G245500_I1NCA1		GLYMA_19G245500	0.0078555486442471	2.15276105289307	1.10618819552134	2.1048234777343633	Up	672123.787421634	312214.765553462
GLYMA_08G190000_I1KUQ9		GLYMA_08G190000	0.0012456372365648	4.18577851494719	2.0654959752723	2.9046084176261107	Up	511029.712264052	122087.136344934
GLYMA_06G143500_I1KB85		GLYMA_06G143500	0.0006044211714457	9.35516804864507	3.22576356910148	3.2186603317568934	Up	110164.826286429	11775.8254810169
GLYMA_15G046100_I1MDN5		GLYMA_15G046100	0.0004901837835888	10.5016917761004	3.39254985329166	3.3096410603103656	Up	57027.9021488043	5430.35382914088
GLYMA_11G055500_K7LN75		GLYMA_11G055500	0.0124105693379193	2.8701790061329	1.52114071711239	1.9062082946781405	Up	1123079.58074259	391292.521596332
LOC100812874 GLYMA_03G004300_I1JK28		LOC100812874 GLYMA_03G004300	0.0457299237078782	4.08719218005517	2.0311100805727	1.339799523160651	Up	842207.138593159	206060.077796927
GLYMA_06G177800_K7KVN8		GLYMA_06G177800	0.0029958290163048	4.30813402146422	2.10706313128748	2.523482977152263	Up	236054.366234994	54792.7165354909
apx2 GLYMA_12G073100_Q76LA6	606508;	apx2 GLYMA_12G073100	0.000917541610868	10.6579319817006	3.41385562593184	3.0373742312060292	Up	5185093.74373007	486500.922752437
GLYMA_06G296900_I1KF52		GLYMA_06G296900	0.0071955747920905	2.57848839159021	1.36652555050788	2.142934508320492	Up	586670.17414252	227524.845974081
LOC100799247 GLYMA_06G275300_C6TA48	100799247;	LOC100799247 GLYMA_06G275300	0.0002182803639894	2.03133356112096	1.02242716108272	3.6609853306885247	Up	8949890.72286266	4405918.79844875
GLYMA_09G046500_I1L117		GLYMA_09G046500	0.0070906044780626	2.83320975761343	1.5024374160705	2.149316739387223	Up	337313.584955512	119057.046182013
LOC100810903 GLYMA_04G207800_I1JXX2	100810903;	LOC100810903 GLYMA_04G207800	0.0215273730529567	2.44925847050127	1.29234502969361	1.6670089631264158	Up	40612.1242968458	16581.3958738842
GLYMA_13G092500_A0A0R0GKM3		GLYMA_13G092500	0.0063000877968415	3.148759188	1.65478342692055	2.20065339825783	Up	142512.908200681	45260.0213834529
GLYMA_08G071900_K7L5D4		GLYMA_08G071900	0.0016860247987123	3.97465925281325	1.99083118357986	2.7731360418911666	Up	254640.448718956	64065.9821439341
LOC100788587 GLYMA_02G274100_I1JIQ4	100788587;	LOC100788587 GLYMA_02G274100	0.0477611044872525	2.60628054207783	1.38199238508816	1.3209256385961752	Up	167045.912760443	64093.6039169702
GLYMA_19G076300_I1N7F1		GLYMA_19G076300	0.0002302559130346	6.8327863246328	2.77247401145873	3.637789208187251	Up	266056.845733979	38938.2651664111
GLYMA_10G137800_A0A0R0HSV6		GLYMA_10G137800	0.0042637518090822	5.33015824382904	2.41417836491662	2.370208083316179	Up	234592.317683715	44012.2613536499
GLYMA_11G199100_I1LLY6		GLYMA_11G199100	0.0008536034678258	2.74199187766702	1.45522429756978	3.068743829227272	Up	4128765.76627839	1505754.19274811
LOC100811178 GLYMA_07G241900_C6TKK5	100811178;	LOC100811178 GLYMA_07G241900	0.000967446877495	2.33435653463618	1.22302492585618	3.014372872762988	Up	8530227.20382619	3654209.23379028
GLYMA_19G078900_A0A0R0EV63		GLYMA_19G078900	0.0261010371005259	2.89413036452448	1.5331299087449	1.5833422360300253	Up	836594.624039268	289065.977916556
GLYMA_19G072400_I1N780		GLYMA_19G072400	0.0056458630087857	11.2015172192763	3.4856222500702	2.248269663782125	Up	155244.258890679	13859.2170910137
GLYMA_17G194400_I1MWC4		GLYMA_17G194400	0.0395641632837459	4.61992126978653	2.20786826621788	1.4026980144453687	Up	385056.925164419	83347.0751293151
GLYMA_14G001500_A0A0R0G729		GLYMA_14G001500	0.0150765550494268	6.5474455137376	2.71093214886566	1.8216978822024061	Up	3124045.96839444	477139.666430165
GLYMA_11G039000_I1LGV9		GLYMA_11G039000	0.0014755635562158	3.36135779259887	1.74904411543227	2.831042079610746	Up	221645.303504908	65939.2177747137
GLYMA_09G018000_I1L084		GLYMA_09G018000	0.0492175582646259	2.42620074636198	1.27869892547863	1.3078799359095956	Up	124533.607615932	51328.6494543646
GLYMA_06G014600_I1K793		GLYMA_06G014600	0.0002993841360674	9.24080982621795	3.20801928898692	3.523771216020093	Up	331415.401014385	35864.324366258
GLYMA_05G030400_K7KML5		GLYMA_05G030400	0.0027705882282199	3.26948650051541	1.70906406650836	2.5574280153582736	Up	136216.141387132	41662.8548139468
LOC100813340 GLYMA_16G092800_I1MMC9	100813340;	LOC100813340 GLYMA_16G092800	0.0001958862361987	2.70045415940678	1.43320205854436	3.707996078313347	Up	1062454.30219189	393435.414739752
GLYMA_14G215700_I1MBX0		GLYMA_14G215700	0.0228231463631619	3.0248933394712	1.59688427252645	1.6416244846344235	Up	1225203.86841715	405040.353796849
GLYMA_08G194600_I1KUV8		GLYMA_08G194600	0.0369011549458481	5.55291315940644	2.47324483416604	1.4329600409206356	Up	587579.102536824	105814.567177498
GLYMA_05G005300_I1K1I6		GLYMA_05G005300	3.53481447797924e-06	13.0070557704567	3.70122253072758	5.451633374881002	Up	9091424.07556724	698960.951348949
GLYMA_08G067600_I1KQY2		GLYMA_08G067600	0.0175437043942977	2.76485591425785	1.46720429883177	1.7558786989893858	Up	782396.504634321	282979.124011362
GLYMA_08G127200_I1KSR4		GLYMA_08G127200	0.0005661204588202	5.81825420890269	2.54058633148657	3.247091150022369	Up	600064.227857497	103134.755944373
GLYMA_15G149300_A0A0R0GAQ3		GLYMA_15G149300	0.0382693915836841	5.99241645448557	2.58313789014232	1.4171484422424225	Up	391597.291478307	65348.8111937181
GLYMA_13G312400_I1M488		GLYMA_13G312400	0.0008287467386096	6.49062595570193	2.69835761838464	3.0815781676751235	Up	119236.540887558	18370.5765362755
GLYMA_03G019600_C6T2R6		GLYMA_03G019600	0.0418636254116566	2.42336793852091	1.2770134649544	1.3781631642415029	Up	3985109.24325831	1644450.75793592
GLYMA_04G196800_A0A0R0KHG6		GLYMA_04G196800	0.004830065825722	6.01804560057066	2.58929503845389	2.3160469505004486	Up	451050.066831631	74949.5927363627
GLYMA_18G073400_K7MQF6		GLYMA_18G073400	0.0008051152288168	2.3039182343485	1.20408951669639	3.094141958566287	Up	581372.036264285	252340.568166337
GLYMA_18G242600_I1N3Z5		GLYMA_18G242600	0.0025875771768909	3.53895780481303	1.82332456053401	2.5871066881058478	Up	199317.308250388	56320.9055443705
GLYMA_02G219100_I1JH53		GLYMA_02G219100	0.002067167751217	5.35706799179965	2.42144360683032	2.6846242788290455	Up	159326.242439701	29741.3142195675
GLYMA_02G202700_I1JGN3		GLYMA_02G202700	0.0019358349557533	12.6749297271012	3.66390584348532	2.713131672265774	Up	329994.585291185	26035.2201074219
GLYMA_05G039400_K7KMS0		GLYMA_05G039400	0.0150580347891909	2.49617616366772	1.31971975370395	1.8222317038259703	Up	119163.34608602	47738.3558982987
LOC100786248 GLYMA_01G062100_I1J631	100786248;	LOC100786248 GLYMA_01G062100	0.001281294127571	2.71214712022325	1.43943543948446	2.892351164308016	Up	261974.342045283	96592.9687559569
GLYMA_01G119400_I1J7C8		GLYMA_01G119400	0.000910421824717	2.10199235603811	1.07175742290335	3.04075733987634	Up	12340089.1930324	5870663.21035119
GLYMA_03G050400_I1JL83		GLYMA_03G050400	0.0049413482548377	9.45038233206985	3.24037269731501	2.306154536957683	Up	766076.838973895	81063.0524835186
GLYMA_19G133100_I1N8V4		GLYMA_19G133100	0.0093632016883759	2.25932306985857	1.17589058235432	2.0285756215786575	Up	583073.007043034	258074.205863587
GLYMA_15G074400_A0A0R0G5K6		GLYMA_15G074400	0.0005253859983371	5.56039116818306	2.47518637873064	3.279521505447859	Up	519893.447693842	93499.4377137903
GLYMA_02G137000_K7K859		GLYMA_02G137000	0.0036231735484925	6.61616154970788	2.72599446185455	2.4409108629438006	Up	31532.746567025	4766.01823128356
LOC100800390 GLYMA_02G263500_I1JIE7	100800390;	LOC100800390 GLYMA_02G263500	0.0206610456021246	2.24814901431011	1.16873766504337	1.684847703738838	Up	722779.49963651	321499.818310891
GLYMA_11G213800_A0A0R0HKE1		GLYMA_11G213800	0.0043294519306451	4.4343193887739	2.14871268630932	2.363567077910308	Up	16746259.1307748	3776511.71748484
nan_P26690	547911;		9.54904729939981e-05	2.40752119004794	1.26754849615494	4.020039955458428	Up	18222738.2778665	7569087.38880241
GLYMA_19G114700_C6T1W3		GLYMA_19G114700	0.0432480425171637	11.6507954979611	3.54235655807442	1.3640335446901033	Up	433643.743372866	37220.0974129839
GLYMA_01G043800_I1J5M2		GLYMA_01G043800	0.025905501344601	3.56198410039383	1.83268107670507	1.5866079984709778	Up	156299.2016	43879.8145032199
GLYMA_17G027700_I1MRK1		GLYMA_17G027700	0.0002761727461191	2.26841283861884	1.18168322671172	3.5588191816375088	Up	1458916.55549329	643144.197853146
PG11 GLYMA_12G012200_Q2LAH5	732596;	PG11 GLYMA_12G012200	0.0199308682910071	5.11493475940601	2.35471583862521	1.700473780788781	Up	1650908.46442083	322762.36982005
GLYMA_06G052000_A0A0R0JK26		GLYMA_06G052000	0.0212516650797716	3.86767232870588	1.95146557408687	1.6726070370665176	Up	791094.189155912	204540.126960707
GLYMA_08G189200_I1KUQ0		GLYMA_08G189200	0.0474831437399309	15.5639197755398	3.9601335439365	1.323460535216463	Up	2377658.71740442	152767.345996034
GLYMA_12G089700_I1LRH3		GLYMA_12G089700	0.0315543743169823	2.57823438960177	1.36638342636239	1.5009404269097737	Up	992833.028209535	385082.53253223
GLYMA_19G077300_I1N7G1		GLYMA_19G077300	0.0009976689683792	2.00644854608697	1.00464415972769	3.0010135359216705	Up	3306679.33873962	1648025.98361587
GLYMA_10G033100_I1L8A9		GLYMA_10G033100	3.75077542601867e-05	100.678929134408	6.65361796632571	4.425878938024859	Up	15378893.9404623	152751.862506715
GLYMA_05G204800_I1K6M2		GLYMA_05G204800	0.0002020575519038	4.61981245666948	2.20783428598663	3.6945249131557203	Up	36145036.0286353	7823918.47453761
GLYMA_16G178800_I1MPI1		GLYMA_16G178800	0.0011481273176657	3.94941827345954	1.98164016827691	2.940009949661247	Up	1035359.51019855	262154.939920207
GLYMA_04G233100_K7KLV7		GLYMA_04G233100	0.0125525820319052	3.01270686771331	1.59106030749279	1.9012669318028599	Up	63615.0132279866	21115.5668378289
GLYMA_08G286700_I1KXF9		GLYMA_08G286700	9.0694922540339e-05	8.08630921006731	3.01548137146782	4.042417025778242	Up	382269.6327	47273.6847901983
LOC100780190 GLYMA_01G136100_I1J7R6	100780190;	LOC100780190 GLYMA_01G136100	0.0292850720835758	6.03293858182798	2.59286089512039	1.5333537026429982	Up	1088017.25700441	180346.15175458
GLYMA_02G241200_C6T857		GLYMA_02G241200	0.0062765631365908	2.32902910018562	1.21972866549605	2.202278098204561	Up	2357863.61156951	1012380.48566314
GLYMA_01G045800_A0A0R0L6I1		GLYMA_01G045800	0.0053110758210777	2.28840497377084	1.19434238513677	2.2748174985355587	Up	420947.511005099	183947.996892989
GLYMA_14G000800_I1M631		GLYMA_14G000800	0.0098166690680576	2.10778285961843	1.07572625052007	2.0080358493577606	Up	1096845.39311268	520378.742102135
GLYMA_18G267200_I1N4K4		GLYMA_18G267200	0.0248816854035658	2.02806322585379	1.02010262975933	1.6041202053044699	Up	601975.503221058	296822.848295389
GLYMA_10G162500_I1LBM1		GLYMA_10G162500	5.86934762883122e-05	11.1788703387289	3.48270250139968	4.231410167396948	Up	198439.70952876	17751.3204389955
LOC100804856 GLYMA_03G137100_K7KEW2	100804856;	LOC100804856 GLYMA_03G137100	0.0067544232720461	2.75539689485852	1.46226014347986	2.17041172739115	Up	3302663.7577983	1198616.34596488
GLYMA_05G238800_I1K5K5		GLYMA_05G238800	0.0035937007151257	4.43847861502517	2.15006524623993	2.4444580939442337	Up	243239.219312885	54802.3862251966
rpoC2_Q8HVY3	3989293;	rpoC2	0.0296353643616191	3.29629745132455	1.72084643432582	1.528189728817478	Up	450143.274633708	136560.271419931
GLYMA_08G353300_A0A0R0IX07		GLYMA_08G353300	0.0414669239745955	3.77689340746197	1.91720006821123	1.3822981794999043	Up	2054476.90376614	543959.461420631
LOC100816213 GLYMA_02G217100_A0A0R4J2Q8	100816213;	LOC100816213 GLYMA_02G217100	0.0233115905412189	4.83007409509028	2.27204532069653	1.6324280937162825	Up	2335812.60047674	483597.674588692
GLYMA_19G260500_I1NCR5		GLYMA_19G260500	7.44357362029042e-05	2.62645626024516	1.39311755873484	4.128218511905928	Up	6128709.70456661	2333452.03471789
GLYMA_10G007900_I1L7J3		GLYMA_10G007900	0.0383097091655267	3.62712182409094	1.8588252019005	1.4166911450225694	Up	429328.75384276	118366.234900412
LOC100794560 GLYMA_02G147000_C6TCH7	100794560;	LOC100794560 GLYMA_02G147000	0.0189443838244662	2.28000025977267	1.18903398876402	1.7225195158039315	Up	10547402.8994168	4626053.37618182
GLYMA_13G213600_A0A0R0GY62		GLYMA_13G213600	0.0353911538000488	3.32417235690588	1.73299518716447	1.4511052785372172	Up	482593.566444208	145177.059017903
GLYMA_16G039800_K7MF41		GLYMA_16G039800	0.0001034588885765	156.51334361305	7.29014184976798	3.9852321913791475	Up	11303097.6874605	72218.1088623686
GLYMA_20G238500_I1NJ40		GLYMA_20G238500	0.0149551706916522	5.48159898695203	2.45459678991177	1.82520862576074	Up	151069.643593948	27559.4117617036
GLYMA_11G032000_A0A368UK56		GLYMA_11G032000	0.0080412275657943	2.69034648138094	1.42779198496796	2.0946776472272455	Up	385122.341425869	143149.71848094
GLYMA_06G160800_I1KBT2		GLYMA_06G160800	0.0002469752864913	3.89882930167063	1.96304099212355	3.6073465021145577	Up	155285.812772425	39828.830850811
GLYMA_16G209800_A0A0R0FT50		GLYMA_16G209800	0.0363111802573392	3.32376942667318	1.7328203043306	1.4399596345649617	Up	3408026.65779405	1025349.90256686
GLYMA_18G026400_I1MZ16		GLYMA_18G026400	0.0143060695750873	2.49457695250064	1.31879517416842	1.844479667170589	Up	89313.9048150313	35803.2269661998
GLYMA_20G009300_A0A0R0EGI2		GLYMA_20G009300	0.0103226045813423	2.91869121742762	1.54532158917188	1.9862107084658742	Up	132783.49765833	45494.1916655914
GLYMA_08G204300_I1KV61		GLYMA_08G204300	0.0023338155617733	3.29357257134894	1.71965333915449	2.631933468628755	Up	43125.1264897116	13093.722866428
GLYMA_06G037600_A0A0R0JJF7		GLYMA_06G037600	0.0236363006223027	3.54438661611486	1.82553597938115	1.6264204950091365	Up	402792.814018301	113642.459935654
GLYMA_05G210600_K7KS04		GLYMA_05G210600	0.0051140210980804	8.35144207432551	3.06202533457425	2.2912374846082764	Up	117127.331641618	14024.803213531
GLYMA_07G074400_I1KIE8		GLYMA_07G074400	0.0002331673012938	3.30563230717321	1.72492625937938	3.632332353841693	Up	6415904.15323202	1940900.72852614
GLYMA_18G042700_K7MPV2		GLYMA_18G042700	0.0463532074117488	2.98869326377168	1.57951483761707	1.333920209458436	Up	667167.410440336	223230.47283828
GLYMA_15G206800_I1MI18		GLYMA_15G206800	9.40703726336693e-05	4.5077760128293	2.1724158311249	4.026547135634619	Up	35882351.4880795	7960100.80934743
LOC100788550 GLYMA_16G158400_I1MP04		LOC100788550 GLYMA_16G158400	0.0001656088007757	2.88890511265222	1.53052281873319	3.7809165876793784	Up	19543105.4338966	6764883.12070404
GLYMA_19G115400_A0A0R0ELH1		GLYMA_19G115400	7.35136313894752e-05	4.54167108433022	2.18322322735959	4.133632123659623	Up	296003.93047623	65175.1139569551
GLYMA_15G253800_K7MDW5		GLYMA_15G253800	0.0044143222910923	2.24489657567092	1.1666489802877	2.3551359620367953	Up	1544930.91277932	688196.921641075
GH3 GLYMA_05G101300_I1K297	100811309;	GH3 GLYMA_05G101300	0.0001713239000398	8.87843120209594	3.15030477827536	3.7661820478262173	Up	1412306.82785398	159071.664318419
GLYMA_05G035000_I1JZX7		GLYMA_05G035000	0.0005672324748436	2.89006175187501	1.53110031908307	3.246238913153548	Up	895300.642629453	309785.990575669
GLYMA_07G043600_A0A0R4J3N3		GLYMA_07G043600	0.0008113042776824	4.32947048602533	2.11419058756186	3.0908162341553114	Up	28708551.9016117	6630961.45227856
LOC100807922 GLYMA_05G204000_I1K6P0	100807922;	LOC100807922 GLYMA_05G204000	0.0284743232388485	2.38023513216037	1.25110409758616	1.5455465891848206	Up	503869.508534944	211688.963719151
GLYMA_17G128400_I1MUN3		GLYMA_17G128400	0.0012806902831488	5.68708280698808	2.50768881085974	2.892555885542266	Up	900836.280424147	158400.415643189
GLYMA_12G030200_I1LPN1		GLYMA_12G030200	0.0005493445764281	6.28146950074816	2.65110210584286	3.2601551588317763	Up	335157.438373203	53356.5335839462
LOC100792087 GLYMA_17G108200_I1MU24	100792087;	LOC100792087 GLYMA_17G108200	0.004317852195192	7.7206774038345	2.94872743353978	2.3647322281229464	Up	108731.559195143	14083.1631096439
GLYMA_15G254100_I1MJ53		GLYMA_15G254100	0.0008088636265522	3.82235451760754	1.93446159230673	3.092124693750291	Up	212383.605953244	55563.5551267959
GLYMA_06G017900_B0M1A4		GLYMA_06G017900	0.0457282692767753	3.07224052151337	1.61929116710437	1.3398152354828674	Up	6607832.0821549	2150818.60807562
GLYMA_18G034200_K7MPN5		GLYMA_18G034200	0.0070083139651206	6.63137886530413	2.72930888169621	2.1543864504665313	Up	1693056.74880443	255309.911135169
GLYMA_11G161500_I1LLV0		GLYMA_11G161500	0.0170071607549974	3.60307599790182	1.84922908213932	1.769368183233899	Up	92789.8488702118	25752.95357
GLYMA_04G003700_I1JSE0		GLYMA_04G003700	0.0018335837343037	4.09002417606731	2.03210937093948	2.7366992523160416	Up	262429.936709971	64163.4194354093
GLYMA_07G002200_C6TE07		GLYMA_07G002200	0.0001452078180329	2.36712804056323	1.24313774514712	3.8380100004600064	Up	2358278.47181636	996261.474413206
SGF14n GLYMA_12G229200_E9KNA3	547574;	SGF14n GLYMA_12G229200	0.0006240975444111	3.97945902199192	1.99257232038289	3.2047475262010545	Up	163098.214880361	40985.0218280982
GLYMA_10G187900_C6TBT3		GLYMA_10G187900	4.90223820384652e-05	8.12230521713465	3.02188924136875	4.309605589839817	Up	1188721.86422618	146352.769619944
GLYMA_13G232900_K7M1E8		GLYMA_13G232900	0.047396832538812	3.33769806923599	1.73885345328726	1.324250680622953	Up	56272.4233027249	16859.650614115
GLYMA_07G057300_I1KHX1		GLYMA_07G057300	0.0343521807095456	2.97432490476638	1.57256225091845	1.4640456882969726	Up	797199.707106705	268027.109556587
GLYMA_06G319600_A0A0R0JNZ6		GLYMA_06G319600	0.0046423783973385	2.10984179494125	1.07713482347712	2.3332594633677273	Up	358043.065885809	169701.380806981
GLYMA_14G127600 GLYMA_17G206600_C6T3I8		GLYMA_14G127600 GLYMA_17G206600	0.0003801410554796	5.97037039521867	2.57782043748154	3.420055223779236	Up	1293028.58990841	216574.266639121
GLYMA_19G068800_A0A0R0ETQ4		GLYMA_19G068800	0.0128709083843204	12.0312865156541	3.58871901425224	1.8903908010073442	Up	390015.41087309	32416.7669322508
GLYMA_12G074600_I1LR27		GLYMA_12G074600	0.0032673704964622	2.6591428424138	1.41096127719819	2.485801616841967	Up	435070.413766065	163613.028539352
GLYMA_11G254100_K7LRX9		GLYMA_11G254100	0.0422037497408991	6.66061369970597	2.73565511134042	1.3746489609000712	Up	444789.140058999	66779.0026733774
GLYMA_10G058500_A0A0R4J485		GLYMA_10G058500	0.040075978482006	2.08599852704369	1.06073813914842	1.3971158652520934	Up	1608198.95008545	770949.22610737
GLYMA_05G218300_I1K682		GLYMA_05G218300	0.0013330720963601	2.69262336553324	1.42901244496106	2.875146362060525	Up	3962858.79163025	1471746.41739969
PFK GLYMA_08G199800_I1KV07		PFK GLYMA_08G199800	0.0061262780255146	3.47073893253974	1.79524285035951	2.212803297733996	Up	772219.631402166	222494.30061197
GLYMA_09G091900_I1L288		GLYMA_09G091900	0.0007344483029391	4.86141748980185	2.2813770355055	3.134038768339945	Up	150245.108563506	30905.6173181354
GLYMA_03G128800_C6T5K6		GLYMA_03G128800	0.0177176043471122	4.35924497453512	2.12407828045635	1.7515950007991772	Up	432351.638586097	99180.3950252196
GLYMA_14G197600_K7M834		GLYMA_14G197600	0.0091534535462524	4.71757879692535	2.23804661511964	2.0384150181629273	Up	96578.0750439742	20471.9580109437
GLYMA_06G025900_I1K7L1		GLYMA_06G025900	0.0009635468566575	5.79435356561472	2.5346477190916	3.0161271610365605	Up	356372.966439176	61503.4899758259
GLYMA_08G136200_C6TFT8		GLYMA_08G136200	0.002074654645136	2.18634154852389	1.12851879527839	2.6830541872384597	Up	463647.067889351	212065.250373339
GLYMA_15G120300_K7MAX3		GLYMA_15G120300	0.0009801015227936	28.342003907302	4.8248698617855	3.0087289360366687	Up	429148.008236383	15141.7666033776
GLYMA_08G246300_I1KWF3		GLYMA_08G246300	0.0004714334982986	2.78278182874819	1.4765278052124	3.3265795613760667	Up	4166562.98658774	1497265.41389055
GLYMA_11G075500_I1LI02		GLYMA_11G075500	0.0002908158462082	16.445270364378	4.03960082152472	3.536381932980527	Up	1458169.65954208	88668.0259572145
LOC100804479 GLYMA_02G050700_I1JCK0	100804479;	LOC100804479 GLYMA_02G050700	0.0229542306181633	3.07033372839294	1.61839547713619	1.6391372593730609	Up	215448.401121525	70171.0042557145
GLYMA_18G220000_I1N3E1		GLYMA_18G220000	0.0120190419357777	2.50331775408456	1.32384142851977	1.9201301495203025	Up	3224756.60525739	1288193.07896318
GLYMA_05G029300_I1JZR9		GLYMA_05G029300	0.0038287688123971	2.90232392844879	1.53720854762187	2.416940856303509	Up	44530.7296458619	15343.1287284539
COI1 GLYMA_11G227300_Q45FY8	732662;	COI1 GLYMA_11G227300	0.009891797005375	9.51066343473335	3.24954598258065	2.0047248045984545	Up	1109407.2803809	116648.779340597
GLYMA_11G213900_I1LM96		GLYMA_11G213900	0.0256581797057011	3.94869732675386	1.98137678741682	1.5907741574626868	Up	2386178.50812733	604295.115748707
LOC100790207 GLYMA_03G243400_I1JRJ3	100790207;	LOC100790207 GLYMA_03G243400	0.0014225567499284	3.34354830642141	1.74137996102487	2.846930399316623	Up	92111.3316821665	27548.9758904524
GSTU1 GLYMA_01G040000_C6T188	100500281;	GSTU1 GLYMA_01G040000	0.0014602847207417	3.56571779814627	1.83419252816613	2.8355624588788784	Up	513878.781047255	144116.503362776
GLYMA_08G311200_I1KY39		GLYMA_08G311200	0.0158041743059493	2.18386890146759	1.12688625329101	1.8012281890833217	Up	2880369.98574483	1318929.89721553
GLYMA_17G067800_I1MSV8		GLYMA_17G067800	0.0106364433260664	3.09682659306802	1.63079060150631	1.9732035696056207	Up	256968.756587535	82978.0902691605
GLYMA_18G100500_I1N0S0		GLYMA_18G100500	0.0007300658091216	3.66866582867744	1.87525549840867	3.136637990221754	Up	3781290.54740732	1030699.09443632
LOC100780895 GLYMA_01G177000_K7K4G2	100780895;	LOC100780895 GLYMA_01G177000	0.0003748875509561	15.3383627330326	3.93907258796302	3.4260989811331	Up	299075360.830905	19498519.2380944
LOC100819571 GLYMA_01G062400_I1J635	100819571;	LOC100819571 GLYMA_01G062400	0.0005717681959084	5.39568988540063	2.43180743248717	3.2427800055461065	Up	66868.1974488702	12392.8911536963
GLYMA_18G158200_I1N1Z0		GLYMA_18G158200	0.0047007223093587	2.72685072176493	1.44723572377197	2.327835403582067	Up	1945366.48723168	713411.435288455
clpP_Q2PMR0	3989322;	clpP	0.0003936929769208	6.78014885045401	2.76131694643751	3.4048423325091037	Up	7951972.92226992	1172831.61441765
LOC100784539 GLYMA_03G215200_K7KGC2	100784539;	LOC100784539 GLYMA_03G215200	0.0022452740275067	4.04432480033565	2.01589886495033	2.6487306473682444	Up	121965.6196	30157.2266363666
GLYMA_07G010600_C6SX27		GLYMA_07G010600	0.02078394996516	3.36153221821223	1.74911897697755	1.6822719117811067	Up	460982.434847104	137134.617466873
GLYMA_13G277700_I1M390		GLYMA_13G277700	0.0311807702290794	5.65983788706838	2.50076073099498	1.506113161048798	Up	115942.789066125	20485.1784414235
ALDH11A1 GLYMA_02G202500_I1JGN1	100780041;	ALDH11A1 GLYMA_02G202500	0.0008802948201529	2.57449300510106	1.36428835033746	3.0553718536198446	Up	9196932.9099183	3572327.79102358
GLYMA_19G094800_I1N7U4		GLYMA_19G094800	0.0012496166718833	4.98956107110442	2.31891290806894	2.903223189245728	Up	324716.187218353	65079.108681293
LOC732572 GLYMA_05G141900_I1K3G1	732572;	LOC732572 GLYMA_05G141900	0.0007875159310902	3.44485839559008	1.78444468070062	3.1037406518690513	Up	228752.096341032	66403.9185569626
GLYMA_18G180800_I1N2G8		GLYMA_18G180800	0.0020788320193553	7.37958034293018	2.8835387763957	2.6821806025465866	Up	209954.265104769	28450.7052363636
LOC100818610 GLYMA_05G138400_K7KQ44		LOC100818610 GLYMA_05G138400	0.0163380486656969	2.20003099172086	1.13752384706224	1.786799814653418	Up	141140.518806803	64153.8775307904
GLYMA_01G178200 GLYMA_11G064000_C6SV99		GLYMA_01G178200 GLYMA_11G064000	0.0029164012037639	3.09656435195139	1.63066842805978	2.5351527311787345	Up	6935986.98344128	2239897.57521763
GLYMA_18G231800_I1N3P4		GLYMA_18G231800	0.0046176210285997	3.94002098845647	1.97820331492566	2.335581712809396	Up	835590.246853316	212077.61311461
GLYMA_12G082700_I1LRA5		GLYMA_12G082700	0.0077780793614771	2.8485972159426	1.51025164284715	2.1091276299625696	Up	4645038.25828588	1630640.59470719
GLYMA_14G117100_A0A0R0GC05		GLYMA_14G117100	0.037816022735239	3.45429782899654	1.78839247716113	1.4223241496043948	Up	161141.414668993	46649.5428727416
GLYMA_17G208200_I1MWQ0		GLYMA_17G208200	0.000203377318479	3.62632051159161	1.85850644302156	3.69169748311767	Up	538778.036876933	148574.301459211
GLYMA_13G243400_I1M292		GLYMA_13G243400	0.0490665098351522	2.272770266	1.18445186246511	1.309214832853444	Up	3315568.16552203	1458822.39616131
GLYMA_15G022900_K7M946		GLYMA_15G022900	0.0206381308093948	2.68879190010519	1.426958102	1.685329639211768	Up	125196.875603786	46562.5010246749
LOC100816589 GLYMA_02G101800_K7K7H5	100816589;	LOC100816589 GLYMA_02G101800	0.0006200917824602	2.67054618571858	1.41713483511227	3.207544023943869	Up	1473333.44903999	551697.42314101
GLYMA_13G192600_A0A0R0GQW5		GLYMA_13G192600	0.0145496240238659	3.74742573217494	1.90589988660953	1.8371482291158787	Up	71374.9982201489	19046.407673228
GLYMA_10G091000_K7LI90		GLYMA_10G091000	0.0029960524591655	2.37589507885576	1.24847112715016	2.523450586657937	Up	14122630.9640256	5944130.7361212
GLYMA_07G103600_I1KJ68		GLYMA_07G103600	0.0135646170687482	3.0301514337117	1.59938989508623	1.8675924619301765	Up	224083.721284014	73951.3275775558
GLYMA_15G022300_I1MCX3		GLYMA_15G022300	0.0033667271954153	2.18636426076608	1.12853378226384	2.4727920728978448	Up	280048.266118895	128088.567465318
LOC100306134 GLYMA_16G212400_C6SY46	100306134;	LOC100306134 GLYMA_16G212400	0.002466408784736	4.21476713042115	2.07545292320355	2.6079349414296282	Up	11749828.6643778	2787776.47751175
LOC100799878 GLYMA_03G222900_I1JQV7	100799878;	LOC100799878 GLYMA_03G222900	0.0045467401666356	3.88640075261015	1.95843467446755	2.3422998637893224	Up	37473.6331317341	9642.24626257762
GLYMA_16G107300_I1MMH6		GLYMA_16G107300	0.0220442806076425	2.22276620223522	1.15235620899725	1.6567040693588204	Up	10493865.0863681	4721083.61006002
GLYMA_01G001000_I1J496		GLYMA_01G001000	0.0007520380729827	2.71425172135199	1.44055452337503	3.123760172084238	Up	293463.364879551	108119.435854452
GLYMA_08G187000_I1KUM4		GLYMA_08G187000	0.0176113578839771	7.4720036150221	2.90149515303649	1.7542071574465128	Up	2398267.4760184	320967.119340895
GLYMA_05G147200_I1K3L8		GLYMA_05G147200	0.0011830106631062	9.1722207897393	3.19727108326892	2.927011340826582	Up	6901436.54043302	752428.086789347
GLYMA_04G030300_K7KHT8		GLYMA_04G030300	0.0390273783330453	2.00531949815746	1.00383211283272	1.4086306215020694	Up	457692.771679065	228239.326501141
GLYMA_06G149100_K7KV50		GLYMA_06G149100	3.22375719549493e-05	6.25617634986288	2.64528118008241	4.491637675498363	Up	3939509.2643139	629699.203475978
GLYMA_16G142600_A0A0R0G0K3		GLYMA_16G142600	0.011227606797175	3.02012848213822	1.59460992590823	1.949712805229559	Up	3878056.57347782	1284070.06404317
LOC100526908 GLYMA_07G068300_C6T2Q2	100526908;	LOC100526908 GLYMA_07G068300	0.0032840296048201	8.19597443059188	3.03491548350535	2.483592936463664	Up	119876.425134112	14626.2566030791
GLYMA_11G145600_A0A0R0HTH9		GLYMA_11G145600	0.001136592181364	5.16878827956059	2.36982610878746	2.9443953357997787	Up	396026.731204161	76618.872699856
GLYMA_17G091000_I1MTI7		GLYMA_17G091000	0.0496025379612316	4.45535126901379	2.15553918126148	1.3044961018493277	Up	829807.803256372	186249.692370508
LOC102670317 GLYMA_03G246700_I1JRM5	102670317;	LOC102670317 GLYMA_03G246700	0.0007563883661818	5.4411806793871	2.44391973520311	3.121255159549239	Up	5535589.87348061	1017350.86549343
LOC100786656 GLYMA_04G075200_I1JUM3	100786656;	LOC100786656 GLYMA_04G075200	5.062984437822e-05	12.956668116836	3.69562286331633	4.295593407509154	Up	94141.1273520432	7265.84384991043
GLYMA_18G034600_I1MZ94		GLYMA_18G034600	0.0132829802266679	2.67364375189904	1.41880724717845	1.876704473854378	Up	27974.8567891801	10463.195318864
GLYMA_09G151800_I1L3I9		GLYMA_09G151800	0.0222704518594037	2.50790974286581	1.3264854279394	1.6522709711987957	Up	1253251.40346602	499719.500285491
GLYMA_20G168400_I1NH38		GLYMA_20G168400	0.0180855151388969	2.4614670608977	1.29951843370339	1.7426691164962729	Up	258005.713825479	104817.861641985
GLYMA_07G100500_I1KJ35		GLYMA_07G100500	0.001323399776389	2.85851427508802	1.51526549494099	2.878308943073889	Up	8589207.23165097	3004780.24773428
GLYMA_02G173300_I1JG18		GLYMA_02G173300	0.0283205220413749	3.55187071879352	1.8285790713418	1.547898745417338	Up	119495.299426686	33642.9191508623
GLYMA_13G174300_I1M058		GLYMA_13G174300	0.0020139403539867	2.90476286018396	1.53842038930923	2.6959533959065483	Up	110190.210356918	37934.3222358399
GLYMA_11G059100_Q9ZTZ3		GLYMA_11G059100	2.65166378817572e-05	2.37562333698087	1.24830611015079	4.576481542181467	Up	49920561.5385077	21013668.6070573
GLYMA_13G364900_I1M5T2		GLYMA_13G364900	0.0004768817421965	6.68435311708544	2.7407879492596	3.3215893045636142	Up	191855.424392264	28702.167738846
GLYMA_07G107800_I1KJQ4		GLYMA_07G107800	0.0041443259120118	3.01701671041088	1.59312268719066	2.3825460987689278	Up	519405.024007003	172158.484311566
GLYMA_01G104900_K7K318		GLYMA_01G104900	0.0084887462880268	2.7033572085108	1.43475215519415	2.071156446434175	Up	2397139.587	886726.911039074
GLYMA_13G035500_I1LXC7		GLYMA_13G035500	0.0013590226074596	3.49504396575609	1.80531060403543	2.866773318680832	Up	232873.868440352	66629.739345775
GLYMA_01G017900_I1J4V3		GLYMA_01G017900	0.0379394085746585	3.6544973488372	1.86967298696873	1.4209094434727716	Up	145010.889767381	39680.119021983
GLYMA_03G151500_I1JNS2		GLYMA_03G151500	0.0003082532083572	9.24269433138712	3.20831347197823	3.511092394490295	Up	765680.031666102	82841.6481399738
GLYMA_02G250900_K7KAN2		GLYMA_02G250900	0.0015534287851572	2.24528745890513	1.16690016166497	2.808708651596118	Up	465900.214394134	207501.365825702
HIR4 GLYMA_16G204900_C6TN05	100788194;	HIR4 GLYMA_16G204900	0.000836455256871	2.48524336530438	1.31338713336765	3.0775572850826176	Up	1671596.83068971	672608.909866252
GLYMA_15G157800_I1MGV2		GLYMA_15G157800	0.0340318323234783	3.21437904371803	1.68454006350234	1.4681146672264753	Up	459279.409222201	142882.778594449
GLYMA_02G140900_I1JF32		GLYMA_02G140900	0.0019318207556394	2.17616565039736	1.12178837915757	2.714033172148286	Up	3956298.09546734	1818013.30001921
GLYMA_08G014100_I1KPA0		GLYMA_08G014100	0.0439997533362362	2.79298118280425	1.48180585375877	1.3565497581731711	Up	159537.705466314	57120.9381747903
GLYMA_06G037000_I1K7X2		GLYMA_06G037000	0.0005600198207571	2.77800117044553	1.4740472071651	3.251796601756118	Up	816660.923707164	293974.290722199
GLYMA_17G257100_A0A0R0FS92		GLYMA_17G257100	0.007151462703676	4.84555514256905	2.27666196090372	2.1456051219518133	Up	67583.2489277152	13947.4728775625
GLYMA_17G190800_K7MMK0		GLYMA_17G190800	0.0356005554305774	3.80797589796321	1.9290243473436	1.4485432262250713	Up	1651233.52305938	433624.993252343
GLYMA_13G327000_I1M4L7		GLYMA_13G327000	0.0007524489074144	4.80462856003401	2.26442490231842	3.1235229840813865	Up	6039969.25163701	1257114.71264997
GLYMA_14G082800_C6T1B1		GLYMA_14G082800	0.0060807358311953	5.62208900545342	2.49110629375913	2.2160438634753756	Up	5148196.66013729	915708.850419043
GLYMA_13G207000_C6T073		GLYMA_13G207000	6.17985362056465e-05	2.04335124058545	1.03093721655083	4.209021811728972	Up	9461214.55626384	4630243.87014005
GLYMA_18G024300_I1MYZ6		GLYMA_18G024300	0.0154818223523679	2.27157759047461	1.18369458449708	1.8101779202037782	Up	359035.763530851	158055.690035151
GLYMA_04G051600_I1JTX2		GLYMA_04G051600	0.0077504697782591	2.13397285678707	1.09354182582132	2.1106719728585497	Up	2918688.55575039	1367725.24845737
GLYMA_20G052500_K7N1Q0		GLYMA_20G052500	0.026438875177193	2.53304374527707	1.34087199238769	1.577757025537743	Up	3941286.45616774	1555948.83172325
GLYMA_07G057200_I1KHX0		GLYMA_07G057200	0.0201496429332923	2.0350628469324	1.02507334857392	1.6957326454769568	Up	833103.187184412	409374.672846203
GLYMA_17G002400_K7MJ68		GLYMA_17G002400	0.0002889021434286	8.8869615172377	3.15169024095468	3.539249236017485	Up	4546422.2404294	511583.428330468
PM30 GLYMA_13G363300_Q9XET0	547996;	PM30 GLYMA_13G363300	0.0019722466395482	2.03800566206184	1.0271580596574	2.7050387752482896	Up	848957472.381915	416562862.501093
GLYMA_09G186200_A0A0R0IG49		GLYMA_09G186200	0.0012698516656126	5.49599357698859	2.45838031812033	2.896247007050619	Up	225010.606055766	40940.8422524133
GLYMA_04G134700_I1JW34		GLYMA_04G134700	0.0023305023750578	2.45898138329774	1.29806081247539	2.632550450133682	Up	473837.918570243	192696.830398439
GLYMA_U033300_I1LK85		GLYMA_U033300	8.86192896243195e-05	2.30988868444474	1.20782332858112	4.052471735611952	Up	2494213.93569231	1079798.32642536
GLYMA_02G102500_I1JDZ7		GLYMA_02G102500	0.0210914919334855	4.98679624053983	2.31811325598713	1.6758926988018505	Up	1045022.38306767	209557.866947165
GLYMA_05G047300_I1K0A3		GLYMA_05G047300	0.0309735014479587	5.28226725016142	2.4011572948274	1.5090096963683917	Up	145232.645796902	27494.376736138
GLYMA_08G046600_I1KQC4		GLYMA_08G046600	0.0436819991589266	6.35095162189899	2.66697278044105	1.3596974938421855	Up	3617377.88037782	569580.449629718
LOC100798486 GLYMA_03G248500_I1JRP8	100798486;	LOC100798486 GLYMA_03G248500	0.0013757267641965	6.48978330838991	2.69817030794239	2.8614678136187224	Up	2236968.51917616	344690.787485036
GLYMA_13G048500_A0A0R0GIC4		GLYMA_13G048500	8.5265421944318e-05	238.993783353539	7.90082928144659	4.06922705445185	Up	2661145.25282199	11134.788593582
GLYMA_06G201700_K7KW48		GLYMA_06G201700	0.0001431508169142	5.92617194865373	2.56710048689169	3.844206169260846	Up	221939.688720473	37450.7676529521
GLYMA_18G045800_I1MZJ7		GLYMA_18G045800	0.0392580016687255	7.86061478870746	2.97464215191565	1.4060718108575967	Up	1437294.65142335	182847.613075781
GLYMA_12G001900_I1LNP2		GLYMA_12G001900	0.0003992294357859	2.269790527	1.18255916099956	3.3987774450197095	Up	3272027.17597265	1441554.68856726
GLYMA_16G201000_K7MIN9		GLYMA_16G201000	0.0165771263777003	2.64003546632414	1.40055731092701	1.780490751618736	Up	84405.0526188987	31971.18133
GLYMA_19G235100_A0A0R0F3E9		GLYMA_19G235100	0.0321502536336537	3.41741427817771	1.77290514997502	1.4928155965729868	Up	278053.714974239	81363.7716532592
GLYMA_06G039200_K7KSY5		GLYMA_06G039200	0.0018744746245401	5.81356979777159	2.53942431647159	2.7271204344085036	Up	109735.538404986	18875.7583072365
GLYMA_19G076200_I1N7F0		GLYMA_19G076200	0.0459621673792953	2.68452551943811	1.42466711940462	1.3375995000300014	Up	436173.884315965	162477.086232825
LOC100790366 GLYMA_02G109900_I1JE70	100790366;	LOC100790366 GLYMA_02G109900	0.0012932588461969	3.27610641113157	1.71198221788202	2.888314542231573	Up	2520049.04800852	769220.755298387
GLYMA_13G185300_I1M0G8		GLYMA_13G185300	0.0173771853267164	3.84391024531299	1.9425746498074	1.7600205671318343	Up	1078876.95020104	280671.733039697
GLYMA_09G248300_I1L681		GLYMA_09G248300	0.0303055502611589	3.7124014700221	1.89235273619035	1.5184778260504288	Up	335667.175340204	90417.8004590129
GLYMA_20G105400_A0A0R0ELK1		GLYMA_20G105400	0.0422182504593159	2.83970822520544	1.50574270308421	1.374499767987346	Up	5187693.70308029	1826840.39755704
GLYMA_18G245200_K7MUI2		GLYMA_18G245200	0.0101816735395261	3.47452876113169	1.79681732313701	1.9921808320929582	Up	1008579.81663652	290278.160284393
GLYMA_16G219400_I1MQN4		GLYMA_16G219400	0.0054752872879019	4.1279899279646	2.04543945068044	2.2615930884920115	Up	5863944.19596235	1420532.58324051
GLYMA_07G119000_K7L138		GLYMA_07G119000	0.0157430202703034	5.33573935935277	2.41568819535437	1.8029119453634728	Up	317952.326716222	59589.1788002908
GIP1 GLYMA_03G151900_I1JNS6	100800584;	GIP1 GLYMA_03G151900	0.0026439157887991	2.48886150532767	1.31548595264276	2.5777523816532253	Up	1133516.74558666	455435.846132959
GLYMA_09G042000_I1L0W9		GLYMA_09G042000	0.0099952710337882	6.6285945916747	2.72870301957594	2.0002054249693053	Up	2265665.39425965	341801.774557951
HIDH Glyma01g45020_Q5NUF3	547489;	HIDH Glyma01g45020	0.0008914549717062	2.78950026741873	1.48000668969166	3.049900588588911	Up	4694849.02574944	1683043.0455896
GLYMA_05G174400_K7KQU4		GLYMA_05G174400	0.0250726891839649	3.67771115363952	1.87880817535185	1.6007990830691945	Up	1588850.8198742	432021.644305005
GLYMA_14G131900_K7M6I8		GLYMA_14G131900	0.0138567736151389	3.85431468040698	1.94647436336417	1.8583378782563564	Up	40804.0881477062	10586.6000913547
GLYMA_06G277000_A0A0R0JLX5		GLYMA_06G277000	0.0116101110726988	2.75006156054015	1.45946391394345	1.9351636253923967	Up	135269.034816945	49187.6388361199
LOC100819389 GLYMA_01G166400_K7K483	100819389;	LOC100819389 GLYMA_01G166400	0.0354489627800239	2.7857731777251	1.4780777960968	1.450396467547267	Up	305473.387823847	109654.795396264
GLYMA_19G249200_I1NCE2		GLYMA_19G249200	0.0086453513327383	3.09166775566618	1.62838528918283	2.0632173530240463	Up	710732.219791335	229886.351303033
GLYMA_07G021700_K7KZ58		GLYMA_07G021700	0.0007285619588209	4.6923595651005	2.23031356812171	3.1375335087810052	Up	684204.960867737	145812.560051135
LOC100794961 GLYMA_04G093400_I1JV52		LOC100794961 GLYMA_04G093400	0.0178931497439107	4.8234545679155	2.27006677774954	1.747313203535751	Up	3855896.9912941	799405.682587462
GLYMA_13G229200_A0A368UHE3		GLYMA_13G229200	0.0492424157896546	2.50585047847315	1.32530033309518	1.3076606491123606	Up	3598868.91917067	1436186.61611586
WBb225L1.19 GLYMA_12G040500_I1LQ06		WBb225L1.19 GLYMA_12G040500	0.0081763815758255	3.94486025785647	1.97997419532917	2.0874388490576314	Up	1519442.10956159	385170.072003313
GLYMA_18G268200_I1N4L2		GLYMA_18G268200	0.0151232804629525	5.30297578411012	2.40680216046734	1.8203539937270503	Up	268522.88006481	50636.2636747115
GLYMA_19G128300_C6TFY7		GLYMA_19G128300	0.0004066083987056	2.10472398740794	1.07363105129325	3.390823655029445	Up	2001787.87665517	951092.821971616
GLYMA_08G329200_K7LAB8		GLYMA_08G329200	0.0001633238549167	8.53143509164837	3.09278844089425	3.7869503780186142	Up	693332.137750764	81267.937961514
GLYMA_06G319700_C6ZS00		GLYMA_06G319700	0.0009951954844626	80.7519608334748	6.33542538689682	3.002091603189254	Up	61009123.5550099	755512.595921006
GLYMA_14G216300_I1MC68		GLYMA_14G216300	0.0055780580488889	2.97734271039814	1.57402529417756	2.2535169704964746	Up	976986.942955847	328140.572982678
GLYMA_04G166700_C6TKN5		GLYMA_04G166700	0.027359450027102	4.40533247437721	2.13925090473811	1.5628926369444447	Up	528458.924424995	119958.919672619
GLYMA_10G017500_A0A0R0HZ32		GLYMA_10G017500	0.0090801582268735	2.51074238937671	1.32811401083383	2.0419065835869183	Up	174622.424178981	69550.1159011102
GLYMA_01G080600_I1J6J7		GLYMA_01G080600	0.0359379651812002	17.8892999197014	4.16102502491902	1.444446516419976	Up	619171.266702411	34611.2631283308
GLYMA_15G250800_I1MJ29		GLYMA_15G250800	0.0014702738076394	2.52762892439149	1.33778468019422	2.832601779487424	Up	1149323.68567309	454704.278219868
GLYMA_18G029900_I1MZ48		GLYMA_18G029900	3.22924540944106e-05	4.94506471858891	2.30598940239516	4.490898949124636	Up	3640749.12473466	736238.923435882
LOC100810550 GLYMA_03G207600_I1JQF2	100810550;	LOC100810550 GLYMA_03G207600	0.0001259300617104	24.7582111622322	4.62983517516625	3.8998705838197387	Up	469570.150150423	18966.239001416
GLYMA_13G302300_I1M3Y1		GLYMA_13G302300	0.0001667120055372	3.17437596004349	1.66647300516411	3.7780331239223464	Up	4323156.78732234	1361891.86212937
GLYMA_11G254300_I1LN34		GLYMA_11G254300	0.0014973926373738	4.74491477473321	2.24638217467021	2.82466430661321	Up	234507.322260452	49422.8734115962
GLYMA_10G255700_K7LLE8		GLYMA_10G255700	0.0001320264013374	2.87940452999425	1.52577048859517	3.8793392141831884	Up	644465.458835159	223819.005673526
GLYMA_09G286000_I1J414		GLYMA_09G286000	0.0007938259348182	2.75721744248486	1.46321304711759	3.1002747165091766	Up	2109674.89936818	765146.363453617
GLYMA_02G029800_K7K653		GLYMA_02G029800	0.0328733634317506	2.24044615921033	1.16378605709806	1.4831558588900713	Up	1723286.01639263	769170.912368642
GLYMA_07G140400_I1KK66		GLYMA_07G140400	0.0007396850783973	2.8462565086027	1.50906568541086	3.130953142194506	Up	132000.370390989	46376.8356759212
GLYMA_17G134500_I1MUU1		GLYMA_17G134500	0.002996795206755	5.73971349170753	2.52097872393773	2.523342934603621	Up	62798.3885018004	10941.0319160579
GLYMA_07G132000_K7L1G3		GLYMA_07G132000	0.004599426612919	4.21210789063503	2.07454239061117	2.337296306224205	Up	249523.427222998	59239.5621626346
GLYMA_17G053700_K7MK25		GLYMA_17G053700	0.0026120532238295	8.13209747585828	3.02362750823411	2.583017978017194	Up	74797.3244833881	9197.78995584332
GLYMA_13G261200_I1M2S6		GLYMA_13G261200	0.0032044686984095	3.29332515048875	1.71954495646411	2.4942439662938085	Up	2887613.05282793	876807.761419912
GLYMA_03G181500_A0A0R0KSV6		GLYMA_03G181500	0.0025454664146031	3.33752438758165	1.73877837873714	2.594232628757765	Up	184717.245669386	55345.5867938183
fusA1_P34811		fusA1	0.0007273578304901	3.34033827149601	1.73999420985449	3.1382518813351044	Up	2728307.02306105	816775.668004169
TIR1C GLYMA_19G206800_I1NB13	100779021;	TIR1C GLYMA_19G206800	0.0333077122491448	3.09920599185106	1.6318986482915	1.4774551959396551	Up	360935.802539807	116460.733326161
GLYMA_17G110600_K7ML24		GLYMA_17G110600	0.0439510111826132	4.51603458128438	2.17505653351049	1.3570311286453336	Up	249618.888318135	55273.9098483924
GLYMA_12G076900_I1LR48		GLYMA_12G076900	0.0409716382848175	2.82339131443889	1.49742909629601	1.387516670075881	Up	291980.413355746	103414.787692571
GLYMA_17G202200_I1MWJ6		GLYMA_17G202200	0.0074243396929474	2.56345319661195	1.35808855732864	2.129342165641891	Up	167854.167664232	65479.7083426688
GLYMA_07G195500_I1KLI7		GLYMA_07G195500	0.0011445353910484	8.33469474877005	3.05912936267901	2.9413707736321726	Up	87345.5309653849	10479.7516403674
GLYMA_06G050400_A0A0R0JC82		GLYMA_06G050400	0.0193995921074109	10.3232927639396	3.36783130755868	1.712207401377143	Up	2957496.45656005	286487.705443259
GLYMA_14G202100_K7M864		GLYMA_14G202100	0.0129949950298628	2.41262941170206	1.27060632957799	1.8862238822655906	Up	541448.462184098	224422.557214089
GLYMA_10G276500_A0A0R0I6T9		GLYMA_10G276500	0.0379623119822703	2.1159820850117	1.08132741290837	1.4206473460190776	Up	802933.28807479	379461.288336167
GLYMA_08G324600_I1KYF3		GLYMA_08G324600	0.0001342096318673	2.00344724719595	1.0024845226408	3.8722163148919786	Up	5095629.72338797	2543430.94409892
GLYMA_08G302600_C6TK73		GLYMA_08G302600	0.008056933526764	13.5349588020475	3.75861859114566	2.0938302194611618	Up	4628079.16120638	341935.223364423
GLYMA_19G014600_K7MVY3		GLYMA_19G014600	0.01741127837641	3.3009695	1.7228898085548	1.7591693408046434	Up	986196.976654053	298759.796672765
GLYMA_20G070600_I1NED8		GLYMA_20G070600	0.0092618294888047	8.04050784680401	3.00728662639514	2.0333032186728177	Up	796432.284797653	99052.4852375119
GLYMA_13G030400_I1JFT5		GLYMA_13G030400	0.0073002300299798	3.34246101673751	1.74091073420421	2.136663455060784	Up	321478.430005802	96180.1583910734
GLYMA_13G099300_K7LWU2		GLYMA_13G099300	0.0038525672599395	6.86903543341331	2.78010752653525	2.414249770425094	Up	63505.097684866	9245.12594242209
LOC100817318 GLYMA_03G040400_C6TFC1	100817318;	LOC100817318 GLYMA_03G040400	0.0017835950534853	5.32611617065556	2.41308389625429	2.7487037407668224	Up	24094788.7087886	4523894.6986436
GLYMA_10G277900_C6TBX7		GLYMA_10G277900	0.0042807444221626	2.24383849897333	1.16596884122519	2.368480700537069	Up	10245247.6523034	4565946.99529002
LOC100807662 GLYMA_02G152000_I1JFF3	100807662;	LOC100807662 GLYMA_02G152000	0.0031209593374251	3.98586319924479	1.99489219558641	2.5057118896643504	Up	106370.702497581	26686.9927993855
GLYMA_14G030500_A0A0R0G8H3		GLYMA_14G030500	0.0008941849864306	3.12271400705886	1.64280044656268	3.0485726263099493	Up	95081.1236481094	30448.2329900144
GLYMA_07G021300_I1KGQ7		GLYMA_07G021300	0.0006176149118346	4.78592778633897	2.25879862857791	3.2092822268411987	Up	125295.426316881	26179.9659147649
RAR1-2 GLYMA_20G151900_C6TET2	100819671;	RAR1-2 GLYMA_20G151900	0.0414954127685098	2.93445888035826	1.55309449222876	1.381999910985176	Up	522964.250586504	178214.884552295
GLYMA_10G220100_A0A0R4J4C5		GLYMA_10G220100	3.7837670390709e-05	2.93108732298555	1.55143594945413	4.422075610314774	Up	6504680.30313074	2219203.86067011
GLYMA_04G225600_I1JYE9		GLYMA_04G225600	0.0221484444137469	2.98069895816449	1.57565067472709	1.6546567708517428	Up	324146.862956822	108748.608130635
GLYMA_19G152700_I1N9E1		GLYMA_19G152700	0.0195797167856802	3.30043578461094	1.72265652834645	1.7081935944177558	Up	249616.183716466	75631.2802328588
GLYMA_09G051800_I1L164		GLYMA_09G051800	0.0037152678898996	6.0043166082117	2.58600005241729	2.4300098659113236	Up	424969.507755153	70777.3316240438
GLYMA_05G053500_I1K0I4		GLYMA_05G053500	0.0287216496505249	3.5583092196805	1.8311918873098	1.5417906196684155	Up	59171.0993710761	16628.9930745223
GLYMA_12G120300_I1LS94		GLYMA_12G120300	1.69191488244794e-06	2.0979152089219	1.0689563699362	5.771621489413431	Up	5517795.06291962	2630132.54275189
GLYMA_08G152600_I1KTK9		GLYMA_08G152600	0.0022966390345228	9.59352438017063	3.26206091656898	2.638907258019495	Up	198754.756081111	20717.5953492054
GLYMA_13G094600_K7LWW1		GLYMA_13G094600	0.0101091125415713	4.86420088960854	2.28220281275706	1.99528696856484	Up	1230498.83780534	252970.398577508
HOP1 STI Glyma17g137700_Q43468	547932;	HOP1 STI Glyma17g137700	0.0490109936403867	2.13221329628444	1.09235176553602	1.309706492587095	Up	713855.361188781	334795.473995371
GLYMA_14G042000_I1M7A9		GLYMA_14G042000	0.0384269461338571	3.19234986221416	1.67461877086536	1.4153641284139724	Up	111921.268670542	35059.2113963708
GLYMA_11G221100_K7LRK7		GLYMA_11G221100	0.0412602731260268	3.79384599964457	1.92366111784841	1.3844679015026224	Up	4701550.12604744	1239256.97734908
GLYMA_12G095400_I1LRL9		GLYMA_12G095400	0.0004123802534502	2.65053682519527	1.40628458481274	3.3847021387884606	Up	108495.69661806	40933.4801866285
GLYMA_01G228400_I1JAH2		GLYMA_01G228400	0.001198017189074	3.34418268618458	1.74165366119078	2.921536950672557	Up	627769.544022718	187719.871469985
GLYMA_10G163300_I1LBM9		GLYMA_10G163300	0.000639477825542	2.47390329313744	1.30678910531107	3.1941745104686974	Up	1248608.24700762	504711.825426334
GLYMA_07G073500_K7L083		GLYMA_07G073500	1.11841775373071e-05	2.89869407379166	1.53540308037649	4.951395947565773	Up	1957678.50900401	675365.685087026
GLYMA_16G103700_A0A0R0FNZ5		GLYMA_16G103700	0.0193522347498114	4.26844780137408	2.09371153673697	1.7132688764604922	Up	238569.959484064	55891.5021538426
GLYMA_20G148100_A0A0R0EBB0		GLYMA_20G148100	0.0411810801827801	4.21381890345566	2.07512831303975	1.385302265992191	Up	1450751.14277792	344284.169779625
GLYMA_11G107500_I1LJ18		GLYMA_11G107500	0.0071544512222879	2.90096176682446	1.53653128168681	2.1454236729136307	Up	162410.152359332	55984.9337611625
GLYMA_14G126300_C6SXJ9		GLYMA_14G126300	0.0147386956383643	2.67278214550911	1.41834225044958	1.8315409494570496	Up	2019590.31087182	755613.514653706
LOC100791107 GLYMA_04G216900_K7KLJ9	100791107;	LOC100791107 GLYMA_04G216900	0.0003373656000309	3.30730600223574	1.72565653433591	3.471899202951419	Up	39774772.6227825	12026335.8140719
GLYMA_17G206700_I1MWN9		GLYMA_17G206700	0.0200304907287284	2.88796531666254	1.53005341612418	1.6983084107579365	Up	90347.6948332514	31284.2035574239
GLYMA_07G127300_I1KJT5		GLYMA_07G127300	0.0026217641662671	2.83871902967505	1.50524006126578	2.5814063766792	Up	862545.723106617	303850.333227714
SGF14e GLYMA_01G058000_E9KNA7	100529130;	SGF14e GLYMA_01G058000	0.0472837312814497	3.50987779718499	1.81142080133773	1.3252882594744233	Up	213611.681332948	60860.1477533691
GLYMA_14G065800_I1M828		GLYMA_14G065800	0.0478608352503536	5.38949541093274	2.43015020763051	1.3200197265028926	Up	1159689.05405267	215175.812507459
GLYMA_08G141800_C6SZF9		GLYMA_08G141800	0.0039117722384599	2.59638051814879	1.37650183611687	2.4076264397892575	Up	2159115.61263746	831586.740674243
GLYMA_09G280800_K7LGJ7		GLYMA_09G280800	0.0103306945173326	10.3951402036182	3.37783731144831	1.9858704805223926	Up	3708172.70719878	356721.759838128
LOC100797166 EFTS GLYMA_01G145400_I1J7Z7	100797166;	LOC100797166 EFTS GLYMA_01G145400	0.0429448983338513	2.16750473863608	1.11603514749523	1.3670884210540426	Up	719313.663776244	331862.556493822
GLYMA_16G055800_I1MLH0		GLYMA_16G055800	0.0007750432663568	4.26062021836592	2.09106345881511	3.1106740525704377	Up	169750.957782293	39841.8420516714
GLYMA_03G098900_I1JMF7		GLYMA_03G098900	0.0019052193922153	4.43941485070133	2.15036953071402	2.7200550066853078	Up	2276361.81408096	512761.679328378
GLYMA_10G150900_A0A368UKD6		GLYMA_10G150900	0.0092406695857222	3.18062302823902	1.66930939183402	2.034296558341759	Up	408228.942869578	128348.73521481
GLYMA_07G054900_K7KZU4		GLYMA_07G054900	0.0031861432133188	6.20525740910279	2.6334910580806	2.496734707079698	Up	5295158.171	853334.168346873
GLYMA_10G137400_I1LAT2		GLYMA_10G137400	0.0014467572324361	8.75959492430274	3.13086415587533	2.8396043378918474	Up	511119.104801437	58349.6279472218
GLYMA_05G223100_C6SYF3		GLYMA_05G223100	0.0003030428255563	2.10128492597359	1.07127179904985	3.518495993317698	Up	2237867.56748455	1064999.58183808
GLYMA_12G059700_I1LQL7		GLYMA_12G059700	3.568350919036e-05	9.85853890101803	3.30137384574604	4.44753244277492	Up	605818.628982013	61451.1577288044
GLYMA_12G098800_I1LRQ2		GLYMA_12G098800	0.0017392168299399	4.56011572073621	2.18907043570886	2.7596462706849514	Up	521638.583942827	114391.523349019
GLYMA_18G267100_I1N4K3		GLYMA_18G267100	0.0301627459595283	3.42835242043992	1.77751542015274	1.520529123651566	Up	4560839.12386405	1330329.7224265
GLYMA_03G013000_I1JKA6		GLYMA_03G013000	0.0235878441227729	2.67697485895923	1.42060358984714	1.6273117508638455	Up	631010.73947623	235717.842983986
GLYMA_07G074600_A0A0R0J065		GLYMA_07G074600	0.0108521812026567	7.19789391094361	2.84757483867783	1.964482963283377	Up	1025530.92647651	142476.52704596
GLYMA_17G046500_I1MS47		GLYMA_17G046500	0.0004742966436902	3.68451760310817	1.88147574627816	3.323949948576008	Up	620331.167408664	168361.569743993
LOC100810854 GLYMA_02G296300_K7KBJ8	100810854;	LOC100810854 GLYMA_02G296300	0.00463759840272	3.02993046844449	1.5992846867737	2.3337068622168107	Up	4194201.48886809	1384256.67933605
GLYMA_09G087900_I1L252		GLYMA_09G087900	0.0317217055058431	2.15151133879949	1.10535044353358	1.4986434710434424	Up	237161.092182843	110229.99874831
GLYMA_04G197600_I1JXM1		GLYMA_04G197600	0.0007081926075212	3.7617225337285	1.91139343897895	3.149848610943492	Up	271317.730821087	72125.9285841493
GLYMA_13G345600 GLYMA_15G028700_A0A0R0H8Q8		GLYMA_13G345600 GLYMA_15G028700	0.0078167832150375	13.8246913196608	3.78917536293749	2.1069719322821663	Up	8067530.05440477	583559.507251456
GLYMA_19G250600_I1NCF6		GLYMA_19G250600	0.0033018774687791	3.04397108116961	1.6059546527799	2.481239047251442	Up	221177.239881561	72660.7559611166
GLYMA_08G045900_I1KQB7		GLYMA_08G045900	0.0382926502346887	7.14285574859513	2.83650098610781	1.4168845750868806	Up	504935.448714045	70690.9766186104
TIC214 ycf1-A; TIC214 ycf1-B_Q2PMP0		TIC214 ycf1-A; TIC214 ycf1-B	0.0013314271035059	190.915399117165	7.57678966409316	2.875682606477601	Up	3202370.46490189	16773.7672273182
GLYMA_15G060100_I1ME27		GLYMA_15G060100	1.09639930734849e-05	4.54236909401415	2.18344493820449	4.960031247498486	Up	43818.1539098836	9646.54192624424
GLYMA_03G108200_A0A0R0KMM9		GLYMA_03G108200	0.012370441448345	4.32955143462934	2.11421756154359	1.907614801974806	Up	371304.926266118	85760.5994229068
GLYMA_18G005800_K7MP81		GLYMA_18G005800	0.0069238325330998	2.43085944073765	1.28146647501477	2.1596534449604525	Up	56971.0603843624	23436.5917788625
GLYMA_17G165500_I1MVR2		GLYMA_17G165500	0.0001607038288461	11.8336883574317	3.56482790192349	3.793973775838248	Up	1425400.50791054	120452.767121873
GLYMA_11G223000_I1LMJ3		GLYMA_11G223000	0.0094207935294646	2.78529644689323	1.47783088580668	2.0259125143033963	Up	96958.536388672	34810.8498457395
GLYMA_17G095700_I1MTN7		GLYMA_17G095700	0.0043233244924855	4.92657527770393	2.30058510161518	2.364182166731655	Up	68148.587861649	13832.8522391746
GLYMA_20G242900_I1NJ79		GLYMA_20G242900	0.0338807412194725	3.24839546322376	1.69972727849037	1.4700470970424664	Up	234904.800887836	72314.1020073685
GLYMA_06G157300_I1KBP5		GLYMA_06G157300	0.0111839430437662	11.6084536746909	3.53710390305705	1.9514050533152245	Up	3175019.06486931	273509.216114768
GLYMA_17G115500_I1MU98		GLYMA_17G115500	0.0045207541632232	4.72233703030551	2.23950100950364	2.3447891090812765	Up	489133.691674878	103578.734117424
Pti1a GLYMA_07G234300_Q9LKY4	547595;	Pti1a GLYMA_07G234300	0.0007506335250715	3.80067878078853	1.92625709914195	3.1245720428693575	Up	463327.535812867	121906.523159724
GLYMA_03G226800_A0A0R0KN84		GLYMA_03G226800	0.0482195676641642	9.13260609512691	3.19102660873231	1.3167766878181575	Up	596819.712247687	65350.4274717537
GLYMA_20G095500_A0A0R0EKI3		GLYMA_20G095500	0.0018028027833471	3.84089255391021	1.94144160612124	2.74405178009332	Up	422464.278335727	109991.173251029
GLYMA_08G179200_I1KUD5		GLYMA_08G179200	0.0269416383556932	5.35019945146578	2.41959267511696	1.5695759978037525	Up	907134.836714456	169551.592411369
GLYMA_07G082200_K7L0E8		GLYMA_07G082200	0.0098568786466677	3.39933743397108	1.76525357757661	2.0062605902454775	Up	150785.357546244	44357.278580049
GLYMA_17G230300_I1MXD1		GLYMA_17G230300	0.028677111283043	2.67175502721126	1.41778773339972	1.542464598367531	Up	1474594.98229971	551919.980417843
GLYMA_08G295700_I1KXP5		GLYMA_08G295700	0.0089371809563517	3.44574921170691	1.78481770324798	2.0487994485608305	Up	193554.948860229	56172.0940695937
GLYMA_05G184300_K7KR19		GLYMA_05G184300	0.0187291166667973	4.4947799993747	2.16825050359767	1.7274827050477253	Up	415281.346672725	92391.9183431665
GLYMA_04G223400_I1JYC8		GLYMA_04G223400	0.0017086843734026	5.94331734193374	2.57126841534382	2.7673381523459613	Up	525132.910458221	88356.8687731155
GLYMA_08G322600_I1KYD6		GLYMA_08G322600	0.0053194660139602	2.30759246506266	1.20638845771489	2.2741319614699753	Up	436599.166477906	189201.157954922
LOC100789045 GLYMA_14G210200_C6TBD1	100789045;	LOC100789045 GLYMA_14G210200	0.0043651604588571	3.4360607883682	1.78075555984704	2.3599997874417116	Up	189672.037650693	55200.4313464922
GLYMA_13G105000_K7LYV1		GLYMA_13G105000	0.0024639070162062	3.43987337949457	1.78235546081769	2.608375685757014	Up	714986.298175662	207852.504815371
GLYMA_06G107500_K7KUE8		GLYMA_06G107500	0.0314428958317799	2.2569251369523	1.17435856459137	1.5024774630827749	Up	1047171.25864666	463981.388439288
GLYMA_10G294700_K7LM54		GLYMA_10G294700	0.0214952379215412	3.01238187643741	1.59090467051466	1.667657743501586	Up	219570.156470279	72889.2170636589
GLYMA_15G091600_I1MF04		GLYMA_15G091600	0.0319411734702237	31.2679615797059	4.96661326507112	1.495649132584475	Up	3423326.68467389	109483.526003043
LOC100777777 GLYMA_04G254600_C6TI98	100777777;	LOC100777777 GLYMA_04G254600	0.049645149018055	2.53634600487591	1.34275156940017	1.3041231813602607	Up	468671.292075321	184782.08066815
GLYMA_10G120400_I1LAF8		GLYMA_10G120400	0.0415985962093691	2.90473466247127	1.53840638441462	1.3809213248735321	Up	66910.9518265263	23035.1338767722
GLYMA_10G172700_A0A0R0I5R9		GLYMA_10G172700	0.0065837394302593	3.43718056566831	1.78122564290941	2.181527365863815	Up	156453.156692939	45517.8753934677
GLYMA_15G029400_A0A0R0G4B3		GLYMA_15G029400	0.0045842558963828	3.39015742052008	1.76135226584855	2.3387311477411177	Up	116501.459855212	34364.6165661946
GLYMA_02G147200_K7K8E5		GLYMA_02G147200	0.0416993449795674	2.5576387764051	1.35481252212099	1.3798707669445558	Up	479402.359597606	187439.432034039
GLYMA_14G005200_I1M675		GLYMA_14G005200	0.0114166147799531	2.30332339040175	1.20371698211421	1.9424626526866569	Up	2338232.84197684	1015156.12254908
GLYMA_08G214600_I1KVH4		GLYMA_08G214600	0.0025690577139714	2.75223182657214	1.46060199655151	2.5902261391833368	Up	407917.968963505	148213.520759826
GLYMA_06G285400_I1KEV4		GLYMA_06G285400	0.0177194318751181	2.42953852557508	1.28068230967909	1.7515502066846687	Up	378256.057814043	155690.495883167
GLYMA_17G111200_A0A0R0FMN0		GLYMA_17G111200	0.0011876389358825	3.27968893773634	1.71355898884756	2.9253155728124955	Up	347271.740091114	105885.572285646
GLYMA_18G231500_C6SVG7		GLYMA_18G231500	0.0084201620590523	8.96819768136627	3.16481807907817	2.074679549750368	Up	199101.38881376	22200.825169972
GLYMA_09G097600_K7LCU5		GLYMA_09G097600	0.0385523190257232	4.09811485290227	2.03496041758259	1.413949492845624	Up	117204.301169355	28599.5647697261
GLYMA_06G314900_K7KYH7		GLYMA_06G314900	0.0280152816968477	2.11975444726617	1.0838971524162	1.5526050062939871	Up	1621467.04467217	764931.545143527
LOC100808591 GLYMA_03G121000_I1JMZ6	100808591;	LOC100808591 GLYMA_03G121000	3.50512260249895e-05	12.5591787097352	3.65067021913817	4.455296786639537	Up	271359.214036503	21606.4457961857
GLYMA_15G133700_I1MG74		GLYMA_15G133700	0.0008938207158386	4.76927886627885	2.25377114155703	3.0487495840344274	Up	398600.72977628	83576.7295124183
GLYMA_15G052200_I1MDV5		GLYMA_15G052200	0.0114345466271697	4.53032908176792	2.17961585102004	1.9417810502283583	Up	834772.273590174	184263.05429989
GLYMA_20G084500_I1NEN5		GLYMA_20G084500	0.0123839052158556	11.0635540707483	3.46774300817992	1.9071423806589554	Up	6468893.009	584702.977651872
GLYMA_03G157900_I1JNY3		GLYMA_03G157900	0.0007521796880931	6.99237251385851	2.80578204547647	3.1236783984703713	Up	267944.990314504	38319.6103730817
GLYMA_02G184600_K7K9D0		GLYMA_02G184600	0.0043700185850163	2.9284026343076	1.5501139274552	2.3595167160380766	Up	6761250.01599335	2308852.59314486
GLYMA_05G062000_I1K0S6		GLYMA_05G062000	0.0021683755065564	3.50499981643491	1.80941436867857	2.66386550704883	Up	352408.552843404	100544.528188265
GLYMA_10G268500_I1LEQ8		GLYMA_10G268500	0.0001349719118492	4.29616712187085	2.10305011557768	3.869756600379739	Up	3301405.33364351	768453.656478299
GLYMA_05G194400_I1K517		GLYMA_05G194400	3.23500997409238e-05	30.1172166695828	4.91251654210392	4.490124375988603	Up	1247922.39365161	41435.5153513225
GLYMA_20G015600_I1ND84		GLYMA_20G015600	0.0012699485890343	3.07796941869779	1.62197889777651	2.896213860107544	Up	10017052.8521217	3254435.47010928
GLYMA_10G055100_I1L8X8		GLYMA_10G055100	0.0354526357475873	2.80152654479728	1.486213162	1.4503514713954297	Up	494556.665456931	176531.136703085
GLYMA_14G179500_I1MAY4		GLYMA_14G179500	0.0443155192606906	2.44659402717462	1.29077472929939	1.3534441575470357	Up	2460038.594	1005495.2177791
GLYMA_18G224900_I1N3I1		GLYMA_18G224900	0.0010615974075302	3.83671329641109	1.93987096163085	2.974040150709468	Up	166255.816631771	43332.8747256899
LOC100805927 GLYMA_03G200900_I1JQ75	100805927;	LOC100805927 GLYMA_03G200900	0.0012028796933872	2.06306735536165	1.0447909233378	2.9197778066674855	Up	605790.312550832	293635.741448994
GLYMA_06G158200_I1KBQ2		GLYMA_06G158200	0.01565929044936	2.99018019189293	1.58023242559976	1.8052279204970398	Up	211746.838925693	70814.0731785288
GLYMA_19G154100_I1N9F3		GLYMA_19G154100	0.0075961708167709	2.66560733282317	1.41446427453349	2.1194052777492765	Up	309045.632617797	115938.168691367
RPL37 GLYMA_07G004900_Q6SPR2	547747;	RPL37 GLYMA_07G004900	0.0003879755015225	4.65693999222914	2.21938229219234	3.411195696801412	Up	1424627.94512596	305915.031652369
GLYMA_01G225800_I1JAE3		GLYMA_01G225800	1.21978332109503e-05	2.07456764337317	1.0528106985053	4.913717309333717	Up	44126394.1393499	21270164.0654156
GLYMA_20G078300_I1NEI7		GLYMA_20G078300	0.0011302800491059	4.42056324429552	2.1442302017393	2.946813938186697	Up	104692.801027773	23683.1361168452
GLYMA_07G195000_I1KLI2		GLYMA_07G195000	0.0181635353843764	2.53468146934083	1.34180445670544	1.7407996156998442	Up	812054.341642808	320377.274803683
GLYMA_20G099600_A0A368UGD8		GLYMA_20G099600	0.0116521139367287	2.42292311812673	1.27674862729977	1.933595277404254	Up	307407.465012163	126874.626236524
LOC100306073 GLYMA_17G087500_I1MTF2	100306073;	LOC100306073 GLYMA_17G087500	0.0002691714132854	2.0265510323367	1.0190265055955	3.569971065219379	Up	2593654.17054637	1279836.59387831
GLYMA_15G103700_I1MFD9		GLYMA_15G103700	0.0017638643585666	8.40055461870714	3.07048458018239	2.7535348152308514	Up	2680083.93818122	319036.546969525
GLYMA_16G107500_I1MMH4		GLYMA_16G107500	0.0411349661560641	3.79332842440716	1.92346428482792	1.3857888556749292	Up	29023926.4728152	7651308.62017338
GLYMA_11G241500_A0A0R0HLF5		GLYMA_11G241500	0.0009090673325703	3.08731606460351	1.62635318670896	3.04140394837236	Up	1232929.41446632	399353.156161112
GLYMA_14G048200_A0A0R0GJF4		GLYMA_14G048200	0.0340735301859718	3.50005820019035	1.80737891189414	1.46758286904837	Up	830848.297757653	237381.280606268
GLYMA_13G278000_I1M396		GLYMA_13G278000	0.0023870374393538	2.62495724974639	1.39229392712882	2.622140769272572	Up	16101492.8588572	6134001.93866504
GLYMA_17G166000_I1MVR8		GLYMA_17G166000	0.0354867262687431	6.21867731252183	2.63660775759255	1.4499340634587905	Up	384840.903605893	61884.6877343166
GLYMA_04G002300_I1JSC6		GLYMA_04G002300	0.0015339896605453	5.41292908975718	2.43640948863897	2.814177567625144	Up	1861445.03113891	343888.678434989
GLYMA_10G154400_I1LBC5		GLYMA_10G154400	5.38456135032861e-05	23.2787656893063	4.54094265909895	4.2688496704330685	Up	1339199.0909974	57528.7843381057
GLYMA_19G169000_K7MYS3		GLYMA_19G169000	0.0005101152262903	10.4356942204704	3.38345467191754	3.2923317131377683	Up	254713.348052859	24407.8968463084
GLYMA_12G030000_K7LST0		GLYMA_12G030000	0.0001882670760813	3.42309723753144	1.77530227455982	3.725225622237232	Up	630533.804783945	184199.793646135
GLYMA_08G128100_C6SXA9		GLYMA_08G128100	0.0111845494170721	8.02254186551852	3.0040594132099	1.951381507286698	Up	905742.830911445	112899.73254043
GLYMA_20G212500_K7N4U9		GLYMA_20G212500	0.0007646511477668	15.0221526797132	3.90901966125587	3.1165366552446097	Up	178530.440130779	11884.4778066912
GLYMA_17G146400_I1MV63		GLYMA_17G146400	0.0180817475904951	3.34274026671154	1.74103126088272	1.7427595975204724	Up	103344.388199988	30916.0688400281
GLYMA_13G277100_I1M382		GLYMA_13G277100	0.0001989155486767	4.14529001867687	2.05147304113475	3.7013312679536705	Up	2156446.37971239	520216.045197412
IFR2 GLYMA_04G012300_Q9SDZ0	548027;	IFR2 GLYMA_04G012300	0.0022928731262157	3.31674391962096	1.72976762829877	2.6396199758452283	Up	110924082.921559	33443668.1304703
GLYMA_09G160400_I1L3R4		GLYMA_09G160400	7.31045495005984e-05	2.58349056407302	1.36932161448082	4.136055594840723	Up	506120.501380102	195905.689929122
GLYMA_03G000800_I1JJY4		GLYMA_03G000800	0.0458077421422616	2.42529922756389	1.27816275451244	1.33906111401572	Up	264856.006081803	109205.496407072
GLYMA_08G288600_I1KXI0		GLYMA_08G288600	0.0392017830386533	3.64741270457917	1.86687344978736	1.4066941792489955	Up	131521.811767851	36058.9333920812
GLYMA_08G172000_I1KU45		GLYMA_08G172000	0.0002612377332383	3.28488475382211	1.71584275623835	3.582964093271291	Up	394996.395964947	120246.652642943
GLYMA_13G280700_K7M2D8		GLYMA_13G280700	0.0021968252401095	3.97518610488337	1.99102240412209	2.6582044903143	Up	1381259.65375616	347470.43718515
GLYMA_19G145200_A0A0R0EYN3		GLYMA_19G145200	0.0073789338206801	2.27904957961753	1.18843231007504	2.1320063846872124	Up	1752276.30173726	768862.738840163
GLYMA_08G336400_I1KYS4		GLYMA_08G336400	0.0414851323506914	16.385895725057	4.03438263397352	1.3821075200336974	Up	861095.053308975	52550.990666455
GLYMA_13G321200_A0A0R0H625		GLYMA_13G321200	0.0001370071601726	9.10325686982012	3.18638279029124	3.8632567354553324	Up	197296.198652758	21673.144180612
GLYMA_05G180100_I1K4K8		GLYMA_05G180100	0.000528509559896	3.82047248797278	1.93375107121976	3.2769471525901777	Up	1140662.34194049	298565.778324908
GLYMA_06G222100_K7KWK9		GLYMA_06G222100	0.0372096274345408	3.18141358110004	1.66966793321567	1.4293446783776358	Up	2173425.02630518	683163.308039211
GLYMA_19G193200_K7MZ77		GLYMA_19G193200	0.0499442879763393	2.53004179385071	1.33916121704731	1.3015141739486533	Up	328752.191661649	129939.431222316
GLYMA_17G041100_I1MRY9		GLYMA_17G041100	1.68311064997967e-05	8.90951025143818	3.15534613014893	4.773887331976661	Up	2648479.45786406	297264.314549337
GLYMA_09G184900_I1M2R5		GLYMA_09G184900	0.0160081863316397	3.52303776935401	1.81681994158498	1.7956578692536564	Up	145582.686176668	41323.0557568965
GLYMA_11G077000_I1LI15		GLYMA_11G077000	0.0388496094512323	2.6768080795504	1.42051370505768	1.4106133427324947	Up	275254.095970095	102829.223384714
GLYMA_07G049700_I1KHP6		GLYMA_07G049700	0.0049311151078852	4.65141884646929	2.21767085612076	2.307054859538242	Up	56817.7363049539	12215.1408377429
GLYMA_15G191200_I1MHR5		GLYMA_15G191200	0.0177985185196207	5.33585608463019	2.41571975557979	1.7496161451927945	Up	81418.5126743119	15258.7534939025
GLYMA_04G066400_I1JUC2		GLYMA_04G066400	0.0419065335519963	2.75815459372547	1.46370332173607	1.3777182618934953	Up	506507.370586789	183639.949602188
GLYMA_06G059200_A0A0R0JI14		GLYMA_06G059200	0.0007722921926758	7.66027854615373	2.93739685296594	3.112218355547433	Up	474603.162073123	61956.3843812735
VSPB VSP27_P10743	547820;	VSPB VSP27	0.0231089846729277	3.62061680360626	1.85623549391124	1.6362191354655726	Up	173625.544384897	47954.6866743698
GLYMA_09G070700_A0A0R0IB61		GLYMA_09G070700	0.0049221708262102	2.43640187654467	1.28475212071492	2.3078433179812334	Up	4919383.3531118	2019118.1924751
GLYMA_02G255700_I1JI73		GLYMA_02G255700	0.0376551570551452	3.12434106456598	1.64355195197537	1.4241755366686484	Up	318897.756597275	102068.804271717
GLYMA_14G060500_A0A0R0GJU4		GLYMA_14G060500	0.0378803780429617	5.3184827469184	2.41101473337766	1.4215856954250228	Up	401793.190759533	75546.5815870771
GLYMA_12G009700_A0A0R0HCH3		GLYMA_12G009700	0.0077940298904037	4.0952637418151	2.03395636682503	2.108237933004132	Up	498738.478995941	121784.214751183
GLYMA_20G071200_A0A368UG72		GLYMA_20G071200	0.0458613924402672	3.07479588363101	1.62049064217631	1.3385527633883747	Up	718465.898192762	233662.956951904
GLYMA_15G002200_I1MC96		GLYMA_15G002200	0.010958709536699	32.1544120388615	5.00694480413161	1.960240583998303	Up	2799581.61828033	87066.7955270581
GLYMA_09G199500_I1L4S0		GLYMA_09G199500	0.0005010949770438	4.05517557851011	2.01976438072171	3.3000799505863876	Up	576878.676330606	142257.385694395
GLYMA_15G167100_I1MH45		GLYMA_15G167100	0.0038030806030342	3.27294914223201	1.71059118477812	2.419864469991515	Up	115298.933689929	35227.841521332
GLYMA_13G068500_A0A0R0GJG3		GLYMA_13G068500	0.0008194518496687	2.21456999243454	1.1470265949394	3.0864765601380735	Up	759159.726484394	342802.317866607
GLYMA_17G101400_K7MKX0		GLYMA_17G101400	0.0163011232192261	2.4703578489369	1.30472004160444	1.7877824697613538	Up	4017241.85340456	1626178.10821754
LOC100816609 GLYMA_03G253900_I1JRV7	100816609;	LOC100816609 GLYMA_03G253900	0.0011726089679106	4.51875768550362	2.17592619580174	2.9308467887294283	Up	2304107.06924634	509898.345874579
GLYMA_13G234600_I1M1Y5		GLYMA_13G234600	0.0262897843890234	5.91988195239776	2.56556840754538	1.5802129756677474	Up	335737.995015373	56713.6300546309
GLYMA_19G186600_K7MZ38		GLYMA_19G186600	0.0002396042122479	8.05351474399544	3.00961854684015	3.6205055513080215	Up	704167.696096595	87436.0721350402
GLYMA_12G190100_I1LU10		GLYMA_12G190100	0.0001880259760719	4.07064196801968	2.02525633528842	3.7257821481544586	Up	297557.895989088	73098.5182010116
GLYMA_14G057100_I1M7R2		GLYMA_14G057100	0.0020752202683522	3.79535633757841	1.92423534343344	2.6829357995529155	Up	54222.3155735684	14286.4887380152
GLYMA_12G033600_I1LPU0		GLYMA_12G033600	0.0338615196346745	3.57892319867338	1.83952558480434	1.4702935555553647	Up	409768.679983881	114494.963215688
GLYMA_08G212000_A0A0R4J3X4		GLYMA_08G212000	0.0178443960065428	2.11377412949876	1.07982122361669	1.748498147370122	Up	6807052.82880986	3220331.22357497
GLYMA_13G027600_A0A0R0GRJ6		GLYMA_13G027600	0.0003900329990833	4.28553101750452	2.0994739788664	3.408898647554242	Up	352008.585680682	82138.8491281201
GLYMA_15G230600_I1MIM3		GLYMA_15G230600	0.0370256490639327	9.57920875914805	3.25990649454219	1.4314973195072638	Up	423690.802843204	44230.2504827012
LOC100791264 GLYMA_03G214600_I1JQM3	100791264;	LOC100791264 GLYMA_03G214600	0.0043951699423475	2.8580152168442	1.51501359775186	2.357024327962933	Up	8694680.30087556	3042209.24004602
GLYMA_20G244900_I1NJA0		GLYMA_20G244900	0.001387691984236	3.07833875276484	1.62215200036097	2.8577069203303473	Up	219742.473062208	71383.4605970003
ALDH3H2 GLYMA_06G114300_I1KAB0	100783726;	ALDH3H2 GLYMA_06G114300	0.0020935857522776	5.26633520326465	2.39679935212776	2.6791092459128225	Up	258929.746233349	49166.9702439062
GLYMA_19G050300_K7MWN2		GLYMA_19G050300	0.003905312472611	2.0413437878528	1.02951917074069	2.4083442115430125	Up	8779574.73016777	4300880.02932745
GLYMA_13G179100_I1M0A4		GLYMA_13G179100	0.0117783499492661	5.10957564412146	2.35320347872778	1.9289155464013545	Up	45883.6634152709	8979.93622387406
GLYMA_15G023600_I1MCY7		GLYMA_15G023600	0.0355508615271884	5.89871246281658	2.56040008562371	1.4491498702655705	Up	465978.004696478	78996.5619843042
LOC100801664 GLYMA_02G098300_I1JDV6	100801664;	LOC100801664 GLYMA_02G098300	0.0214577697836146	5.09382761620452	2.34875013718278	1.668415418483868	Up	691487.378666711	135750.054922736
GLYMA_06G170500_I1KC34		GLYMA_06G170500	0.0054276022030692	4.36143861679709	2.1248040852276	2.2653919899258534	Up	239711.347250056	54961.5318044056
GLYMA_06G321400_K7KYN1		GLYMA_06G321400	0.0016911594187816	4.29095551025286	2.10129894292496	2.7718154512823174	Up	1271582.99749557	296340.289349827
GLYMA_05G149500_A0A0R0JVQ5		GLYMA_05G149500	0.0333258601217391	2.9647899302715	1.56792988646026	1.4772186328727077	Up	13516812.5626189	4559113.08406969
GLYMA_17G043800_I1MS22		GLYMA_17G043800	0.010043668563356	6.78042016209519	2.76137467557247	1.9981076272494935	Up	1331881.53623963	196430.531500879
LOC100789099 GLYMA_01G231400_I1JAK5	100789099;	LOC100789099 GLYMA_01G231400	0.0086432261684418	5.63445990273872	2.49427732592818	2.0633241226101147	Up	67775.634702417	12028.7722110638
GLYMA_09G112100_I1L2M6		GLYMA_09G112100	0.0031912675789174	2.54936576465172	1.35013837571123	2.4960367798944545	Up	714273.112955755	280176.788619163
GLYMA_17G037700_C6T883		GLYMA_17G037700	0.0357688188288346	2.12624302542244	1.08830650351713	1.4464954010472582	Up	1546092.87570458	727147.770606985
LOC547748 GLYMA_11G095100_I1LIL5	547748;	LOC547748 GLYMA_11G095100	0.0003024316410051	2.46250700228914	1.30012782696635	3.51937277403373	Up	19648063.2779388	7978886.25684071
WBb225L1.16 GLYMA_12G040200_I1LQ02		WBb225L1.16 GLYMA_12G040200	0.0013919722975068	9.59185399043825	3.26180969786036	2.8563694077999173	Up	1345937.10937389	140320.850454521
GLYMA_02G157200_A0A0R0L6W1		GLYMA_02G157200	0.0097062374006524	5.70177905198178	2.51141213489386	2.0129490906703866	Up	61898.1336599071	10855.9334017675
GLYMA_08G229600_K7L895		GLYMA_08G229600	0.00111209745262	4.30483023239897	2.10595634384616	2.9538571540483143	Up	273094.259461353	63439.0312087092
PER1 GLYMA_18G055300_I1MZT0		PER1 GLYMA_18G055300	0.0081567741978615	5.93166703693642	2.5684376170706	2.088481560002521	Up	2059806.47727977	347255.917173601
GLYMA_20G058300_A0A0R0E8A2		GLYMA_20G058300	0.0076933795956118	2.98106889095319	1.57582971564713	2.1138828387032325	Up	119027.408346612	39927.7617192381
GLYMA_04G216100_K7KLJ4		GLYMA_04G216100	0.0060987862751425	2.15017593585012	1.10445471162583	2.2147565857196256	Up	95095.3025748774	44226.7541875726
LOC548030 GSTU51 GLYMA_15G251900_Q9FQE2	548030;	LOC548030 GSTU51 GLYMA_15G251900	0.0463675838126428	5.61047082636352	2.48812184576411	1.3337855343430605	Up	2112229.0091089	376479.813277626
GLYMA_11G068300_I1LHS2		GLYMA_11G068300	0.0002421253522802	5.22739272959573	2.38609155182812	3.6159597343957626	Up	128434.728857784	24569.5579998476
SEOc Glyma04g36440 GLYMA_04G190300_E2FKH3	100811452;	SEOc Glyma04g36440 GLYMA_04G190300	0.0113294571443741	6.63449050186747	2.72998567755438	1.9457908990378348	Up	368373.5614	55524.0166930091
GLYMA_07G201300_I1KLP7		GLYMA_07G201300	0.0006054441025681	2.79988072837211	1.48536537136629	3.217925946768372	Up	522462.948103177	186601.858718083
GLYMA_13G191400_I1M0M1		GLYMA_13G191400	0.0471413442667405	8.4667021335723	3.08180013460716	1.3265980374395334	Up	296755.919534724	35049.7649324432
GLYMA_18G243300_A0A0R4J5T8		GLYMA_18G243300	0.001687344260796	2.29799980064811	1.20037867282998	2.772796301340313	Up	520278.335185431	226404.865239195
GLYMA_13G355300_I1M5H3		GLYMA_13G355300	0.0018171668869144	2.20725548193649	1.14225362607921	2.740605185659624	Up	421774.405676347	191085.449386363
GLYMA_13G192500_K7M0M2		GLYMA_13G192500	0.0061315280342147	2.39257226145902	1.25856249824285	2.212431281740807	Up	2999068.01547143	1253491.09148434
GRP GLYMA_12G043000_Q9SWA8	547560;	GRP GLYMA_12G043000	0.0005871443776344	2.50204803906372	1.32310948936531	3.231255093471126	Up	4394976.79086026	1756551.72172669
GLYMA_07G106600_C6THM2		GLYMA_07G106600	0.0023198382065358	2.60649970483315	1.38211369655937	2.6345423032379576	Up	2787774.39810665	1069547.17583024
GLYMA_13G301100_K7M2S2		GLYMA_13G301100	0.007150866763034	8.08772605386799	3.01573413133842	2.1456413137809993	Up	414375.945503446	51235.1608775459
GLYMA_07G233100_A0A0R0JCZ6		GLYMA_07G233100	0.0002707332209702	18.4048823073247	4.20201661911725	3.5674584498120083	Up	613519.917278894	33334.628661805
GLYMA_17G119300_I1MUE0		GLYMA_17G119300	0.0030727111830591	5.32810751414987	2.41362319437724	2.5124782589751375	Up	44714.6311531069	8392.21637971045
GLYMA_02G241900_I1JHT5		GLYMA_02G241900	0.0290579395802015	3.80938281995224	1.92955727731966	1.5367351835917857	Up	99597.1627955074	26145.2228623103
GLYMA_08G136500_I1KT31		GLYMA_08G136500	0.0231702182978874	3.51914563303152	1.81522521846522	1.6350698744913665	Up	32607.9023853105	9265.85762159008
GLYMA_17G218200_I1MWZ7		GLYMA_17G218200	0.0175587220875087	3.26043191182112	1.70506309199262	1.7555070949526246	Up	277711.532348752	85176.3017475915
GLYMA_15G172100_I1MHA4		GLYMA_15G172100	0.0041657710163281	6.31584934631736	2.658976759	2.380304605986516	Up	105817.476999607	16754.2750305321
GLYMA_04G112500_I1JVM6		GLYMA_04G112500	0.0006284465923776	2.83044510379171	1.50102894300045	3.2017316242966443	Up	778688.266560817	275111.594822197
GLYMA_18G021100_A0A0R0EUL8		GLYMA_18G021100	0.001581111272162	2.13770760723161	1.09606453666713	2.801037565118106	Up	307373.237822966	143786.379757063
CBP GLYMA_09G231200_A0A0R4J460	100820124;	CBP GLYMA_09G231200	0.0006613896945437	2.5368523815876	1.34303957200427	3.1795425763374547	Up	26669982.2900421	10513020.97
GLYMA_06G319500_A0A0R0JNC7		GLYMA_06G319500	0.0078813236205305	2.8005129286826	1.48569108856137	2.103400839259266	Up	5564742.94954576	1987044.19199503
GLYMA_20G090300_A0A0R0E9G0		GLYMA_20G090300	0.0096154234735576	8.37323013378418	3.0657842773772	2.017031584209756	Up	140660.703872097	16798.8579824841
GLYMA_09G123800_C6TFE2		GLYMA_09G123800	0.0001363419521308	2.67103858158357	1.41740081500608	3.865370492106926	Up	42958795.9989279	16083180.6380944
GLYMA_09G216700_K7LFA6		GLYMA_09G216700	0.0307540680722003	3.06865051515916	1.61760434839253	1.51209742868683	Up	338088.383118334	110174.938934289
GLYMA_13G322800_K7M352		GLYMA_13G322800	0.0051477998166977	5.95383956558579	2.57382034669314	2.2883783499172106	Up	131155.019390272	22028.6452037389
GLYMA_05G166600_I1K478		GLYMA_05G166600	0.0085182761070773	3.90146474508337	1.96401586339481	2.0696482870332624	Up	883147.431178595	226363.042826809
GLYMA_11G040200_I1LGX2		GLYMA_11G040200	0.0006413854902858	3.74862164068755	1.90636021755711	3.192880869103693	Up	218720.182252453	58346.8280389952
GLYMA_13G220900_I1M1I9		GLYMA_13G220900	0.0342959585615377	7.80910028460382	2.96515633969735	1.4647570542381045	Up	1641281.36719245	210175.47571112
GLYMA_06G159800_I1KBS3		GLYMA_06G159800	0.0024384881257832	5.07169029771483	2.34246665013174	2.6128793548640443	Up	128860.261442827	25407.7543932224
GLYMA_09G104000_K7LD07		GLYMA_09G104000	0.0033339046951682	2.46839032141046	1.30357054288231	2.477046819311297	Up	380131.797867146	153999.873751707
GLYMA_08G162300_A0A0R0IMY2		GLYMA_08G162300	0.0126063691982881	3.56633540213153	1.83444239007377	1.8994099779948472	Up	48086.3449575199	13483.4051022738
GLYMA_11G079200_I1LI35		GLYMA_11G079200	0.041935851487357	2.57633806746221	1.36532191653092	1.3774145344157778	Up	975698.558806885	378715.266885757
LOC100809988 GLYMA_02G213000_I1JGY9	100809988;	LOC100809988 GLYMA_02G213000	6.34280993600717e-05	2.52318177311568	1.33524414358182	4.197718302157637	Up	86846532.6337123	34419451.4874258
LOC100306506 GLYMA_14G070500_I1M877		LOC100306506 GLYMA_14G070500	0.0007662119590298	4.01554978849794	2.00559752767737	3.1156510738354277	Up	1139467.11646096	283763.662879944
GLYMA_18G011900_I1MYL3		GLYMA_18G011900	0.027309811714049	2.89730224506443	1.53471019365584	1.5636812940686673	Up	683087.129979562	235766.610523015
GLYMA_20G216900_I1NIG8		GLYMA_20G216900	0.000309816203831	12.3482599746896	3.62623585712272	3.50889587175965	Up	1466399.56886821	118753.538706984
GLYMA_09G196100_I1L4N6		GLYMA_09G196100	9.66949327938621e-05	4.23606366769978	2.08272427308484	4.014596284110639	Up	262600.554002128	61991.6447442637
GLYMA_13G225000_I1M1P1		GLYMA_13G225000	0.0009931934729279	2.12830156153304	1.08970258246721	3.0029661432059855	Up	8860267.35398194	4163069.51708469
GLYMA_02G288500_I1JJ62		GLYMA_02G288500	0.0400303173273272	2.41845574238114	1.27408613677841	1.3976109671529282	Up	2239067.74679511	925825.396577484
GLYMA_05G188600 GLYMA_05G188700 GLYMA_07G202500 GLYMA_08G227400 GLYMA_08G245000 GLYMA_11G130900 GLYMA_12G055200 GLYMA_13G173100 GLYMA_13G342000 GLYMA_15G032300 GLYMA_15G222200 GLYMA_18G266200_C6SZA4		GLYMA_05G188600 GLYMA_05G188700 GLYMA_07G202500 GLYMA_08G227400 GLYMA_08G245000 GLYMA_11G130900 GLYMA_12G055200 GLYMA_13G173100 GLYMA_13G342000 GLYMA_15G032300 GLYMA_15G222200 GLYMA_18G266200	0.0022005947054148	2.60808305461258	1.382989813	2.6574599362789506	Up	7975955.26839527	3058167.66620573
LOC100815037 GLYMA_04G208500_A0A0R0KAT4	100815037;	LOC100815037 GLYMA_04G208500	0.0285590622545361	10.6069849291847	3.4069427185405	1.5442560568526749	Up	1053973.70954312	99366.0042490638
GLYMA_06G284800_A0A368UJ51		GLYMA_06G284800	0.0043649171880775	4.14319985662524	2.05074541365717	2.3600239913861643	Up	70120.3333548551	16924.1976687966
GLYMA_07G238900_K7L3J1		GLYMA_07G238900	0.0214805132839559	2.75293830196138	1.46097227704143	1.6679553452384808	Up	226998.827667294	82456.925208082
LOC100791934 GLYMA_02G186100_I1JGA0	100791934;	LOC100791934 GLYMA_02G186100	0.034281959202209	7.30446781951635	2.86877916664784	1.4649343662589225	Up	1805262.2441261	247144.937691797
GLYMA_13G182500_K7M0E5		GLYMA_13G182500	0.0020896907869385	4.89484350225675	2.29126273477742	2.679917972004406	Up	92056.8818483064	18806.9101301939
GLYMA_04G237300_I1JYT8		GLYMA_04G237300	0.0062333557708555	55.2182352465279	5.78707287557382	2.20527808489848	Up	1105777.64354616	20025.5882610029
GLYMA_18G092600_K7MQT1		GLYMA_18G092600	0.0281178482326505	4.46995592296539	2.16026060545048	1.551017917522856	Up	84484.2466671785	18900.4652670336
GLYMA_20G218100_I1NII0		GLYMA_20G218100	0.0035956640817096	2.80005564868197	1.48545549977014	2.4442208882053027	Up	719267.80968422	256876.255306851
GLYMA_12G013600_I1LP26		GLYMA_12G013600	0.0024517011992054	3.60661541704619	1.8506455929339	2.61053246051727	Up	327421.566859723	90783.6098388002
GLYMA_12G207500_I1LUJ6		GLYMA_12G207500	0.0078440632207945	4.24884399181178	2.08707037204105	2.105458914707014	Up	306518.773444402	72141.6870177191
GLYMA_01G015600_I1J4T0		GLYMA_01G015600	0.0065820566562981	5.87687347975392	2.55504883960684	2.1816383837536275	Up	51896.8048655985	8830.68268261776
LOC100818389 GLYMA_04G054100_I1JTZ7	100818389;	LOC100818389 GLYMA_04G054100	0.0198044595051472	5.57411939782849	2.4787439053499	1.7032370056775206	Up	629976.704897944	113018.157656143
GLYMA_13G340200_I1M508		GLYMA_13G340200	0.0045664653292404	5.87096812818476	2.55359842472631	2.340419835372196	Up	1369273.34522314	233227.862139068
GLYMA_13G341700_I1M528		GLYMA_13G341700	0.0007830581793641	9.70155775717133	3.27821641617697	3.106205969694128	Up	442855.714934651	45647.8975870957
GLYMA_08G173500_I1KU63		GLYMA_08G173500	0.0273511991395085	2.25310667449562	1.17191562032991	1.5630236284437016	Up	3852079.31907904	1709674.6295607
GLYMA_09G234700_K7LFP0		GLYMA_09G234700	0.0495681943856415	3.56066216176823	1.83214555823308	1.3047969007969789	Up	9149934.1052875	2569728.23862167
GLYMA_13G320700_A0A368UJZ4		GLYMA_13G320700	0.0005761968185889	9.56763520463854	3.25816238342273	3.2394291439610203	Up	156983.075763287	16407.7196094578
GLYMA_02G243800_K7KAI9		GLYMA_02G243800	0.025334963802912	17.839525568519	4.15700534304658	1.5962797118669676	Up	277369.43113814	15548.0273324985
GLYMA_10G165900_I1LBQ2		GLYMA_10G165900	0.0161324284163215	5.78790820796558	2.53304204195206	1.7923002532913808	Up	670981.880077401	115928.217236404
LOC100807063 GLYMA_13G103100_A0A0R0GL47	100807063;	LOC100807063 GLYMA_13G103100	0.0273345084251456	7.06517111890607	2.82072450315052	1.563288731912038	Up	415777.991249726	58848.9626439653
LOC100784513 GLYMA_02G129200_I1JEQ4	100784513;	LOC100784513 GLYMA_02G129200	0.0174827842240286	11.7622709383082	3.55609472267564	1.7573894025458179	Up	29444.7593425424	2503.32265741683
GLYMA_17G078900_I1MT72		GLYMA_17G078900	0.0053728136117988	2.20737769555991	1.14233350451141	2.2697982252737274	Up	2209410.80555025	1000921.05215815
GLYMA_17G242300_K7MNQ0		GLYMA_17G242300	0.0037626134720602	2.06059741466499	1.04306266858422	2.4245103938442143	Up	2053562.20292888	996585.838802842
GLYMA_11G020300_K7LMM0		GLYMA_11G020300	0.02356600692879	2.43952646139037	1.28660113217135	1.6277139989650509	Up	3162728.60196136	1296451.85326615
LOC100527222 GLYMA_15G073200_I1MEH8	100527222;	LOC100527222 GLYMA_15G073200	0.0029275695414436	4.85108354897067	2.27830702691423	2.53349277990837	Up	1413648.27417439	291408.7667
LOC100812323 GLYMA_10G140000_C6TJK7	100812323;	LOC100812323 GLYMA_10G140000	0.0125451179419599	8.81702865189639	3.14029254791293	1.9015252513440626	Up	33343.1487113736	3781.67634787055
LOC100777554 GLYMA_10G230000_K7LKZ6	100777554;	LOC100777554 GLYMA_10G230000	0.0119746035417485	2.13636407602416	1.09515752994485	1.9217388564086963	Up	353054.859555636	165259.687483925
GLYMA_06G066300_I1K8S4		GLYMA_06G066300	0.0035402180860164	4.01807532691874	2.00650461055041	2.4509699835572203	Up	71574.3500706114	17813.0931471357
GLYMA_10G038100_I1L8F1		GLYMA_10G038100	0.0013046800628909	3.44261897830143	1.78350651534478	2.8844959741158247	Up	195510.164019914	56791.1131763927
GLYMA_14G008200_A0A0R0G7G3		GLYMA_14G008200	0.0427210286290389	6.08922744078395	2.60625920053701	1.369358298991266	Up	175663.187174609	28848.1895089131
GLYMA_07G247900_I1KMZ3		GLYMA_07G247900	0.0058105729731737	5.18576937529814	2.37455804720315	2.2357810402743232	Up	45306.6690751356	8736.73042440899
GLYMA_19G176700_I1NA37		GLYMA_19G176700	0.0109339626318778	4.44902489957032	2.15348917277445	1.9612224146951478	Up	2404329.55971973	540417.195676279
GLYMA_03G117800_I1JMW4		GLYMA_03G117800	0.0113806013201006	2.41786679513847	1.27373476597385	1.9438347903924242	Up	117476.592194511	48586.8751871351
GLYMA_07G073800_I1KIE4		GLYMA_07G073800	0.0126764689649948	4.96871750912924	2.31287352140836	1.897001702493567	Up	297024.896865465	59778.9864929387
GLYMA_17G027600_I1MRJ8		GLYMA_17G027600	0.0384144483483367	5.94775077172582	2.57234419548575	1.4155053991280702	Up	684936.280766954	115158.873842357
GLYMA_20G228100_I1NIT7		GLYMA_20G228100	0.0022056276694577	2.6865066881626	1.42573142969476	2.656467798671678	Up	8786201.58488592	3270493.09930999
GLYMA_05G187000_I1K4U6		GLYMA_05G187000	0.0303001274803027	3.99137272197741	1.99688500674716	1.5185555443070828	Up	349081.225806057	87458.9395983832
GLYMA_11G209300_I1LZJ5		GLYMA_11G209300	0.0159283110896994	4.41279996394661	2.14169435017745	1.797830270859823	Up	1454642.0667709	329641.515286348
LOC100805596 GLYMA_04G028300_I1JT73	100805596;	LOC100805596 GLYMA_04G028300	0.0101772019215553	9.19961428275061	3.20157337377525	1.992371608744138	Up	988464.035670719	107446.24777629
GLYMA_12G184300_I1LTV2		GLYMA_12G184300	0.0142917822320353	41.2176337829034	5.36518978007369	1.8449136098881491	Up	273703.128062615	6640.43767054244
GLYMA_15G051500_A0A368UGZ4		GLYMA_15G051500	0.000964133308703	7.02960270558306	2.81344315432172	3.0158629129525725	Up	287222.328579427	40858.9703584968
GLYMA_06G240100_I1KDU3		GLYMA_06G240100	0.0228097580271107	4.83915568984771	2.27475535569703	1.6418793218276035	Up	437446.841570091	90397.348134062
LOC100780104 GLYMA_06G066900_I1K8T2		LOC100780104 GLYMA_06G066900	0.0020467449983519	7.92240613011115	2.98593866070717	2.688936262226213	Up	421241.779927781	53170.9398646887
LOC100789497 GLYMA_03G245000_I1JRL0	100789497;	LOC100789497 GLYMA_03G245000	0.0086409268069293	6.22303536415244	2.63761844476978	2.063439673545598	Up	71893.3549014761	11552.7794226617
GLYMA_05G166300_K7KQN4		GLYMA_05G166300	0.0468916178867085	2.01229584124326	1.00884242110715	1.3289047826770553	Up	3271206.27469167	1625609.02211606
GLYMA_15G046000_K7M9M1		GLYMA_15G046000	0.0010830072592985	7.5850971713235	2.92316766269888	2.965368632328775	Up	104469.716106466	13773.0227770092
LOC100305775 GLYMA_17G223900_I1MX60	100305775;	LOC100305775 GLYMA_17G223900	0.0185106867985047	2.33757889698835	1.22501505906356	1.732577467402292	Up	18804649.9157491	8044498.49370917
rpoA_Q2PMQ3	3989329;	rpoA	0.0008115196125804	2.36636853013023	1.24267477155953	3.0907009798026084	Up	1837353.12951685	776444.203902481
ACCB-1_Q42783	548072;	ACCB-1	0.000379835396172	2.87504214892554	1.52358310652662	3.4204045665976937	Up	857744.438247671	298341.517729828
GLYMA_18G126000_K7MRN9		GLYMA_18G126000	0.0019877189037017	2.82550971053647	1.49851114736201	2.7016450320125442	Up	399622.932103352	141433.926279969
WBb76L15.9 GLYMA_14G046800_I1M7F5	100785874;	WBb76L15.9 GLYMA_14G046800	0.0045844417678142	3.5955084597649	1.84619580418644	2.3387135393653224	Up	259887.546657027	72281.1667849671
GLYMA_05G137400_I1K3B7		GLYMA_05G137400	0.0008586692300373	3.38831461312588	1.76056783857903	3.06617409953803	Up	73672.1268010594	21743.0006398058
LOC100305653 GLYMA_14G021900_C6SW23	100305653;	LOC100305653 GLYMA_14G021900	0.0019630438033637	2.68927382062729	1.4272166572372	2.707070009443857	Up	1610762.28177075	598958.079097735
GLYMA_12G067700_I1LQV6		GLYMA_12G067700	0.0002660455467175	2.50686478335955	1.32588418139818	3.575044006245753	Up	7945693.63496259	3169574.0782294
GLYMA_07G042000_A0A0R0J9X6		GLYMA_07G042000	0.0382303897169734	6.66365474377864	2.73631365395348	1.417591274801574	Up	988041.075937947	148273.149484584
GLYMA_14G075100_I1M8C8		GLYMA_14G075100	0.0203966875477459	4.34546244318565	2.11950971650794	1.6904403569144415	Up	49036.3340014692	11284.4914994872
GLYMA_18G038800_I1MZD1		GLYMA_18G038800	0.0299196773590024	3.88860693100784	1.95925341133537	1.5240430940281777	Up	1875927.62081902	482416.365063881
LOC100817216 GLYMA_07G059800_I1KHZ3		LOC100817216 GLYMA_07G059800	0.0088183487155715	5.14606457173119	2.3634695598179	2.054612731291731	Up	463348.66311318	90039.4187936326
GLYMA_20G130800_K7N378		GLYMA_20G130800	0.0392305942947939	3.26127706600068	1.70543701231154	1.4063751127984614	Up	312826.999565553	95921.6261711779
GLYMA_10G152900_I1LBB0		GLYMA_10G152900	0.0009825103187925	2.0463095200844	1.03302438033132	3.0076628797605665	Up	448892.39534975	219366.811786731
LOC100787587 GLYMA_12G205900_I1LUI0		LOC100787587 GLYMA_12G205900	0.0005987505058816	11.14576537	3.47842378390238	3.222754106643778	Up	121394.987844529	10891.5793380412
GLYMA_03G013200_I1JKB0		GLYMA_03G013200	0.0038208324482655	5.39822701424967	2.43248564843233	2.417842006642707	Up	606134.607508693	112284.015827545
GLYMA_08G176900_I1KUB2		GLYMA_08G176900	0.0006387604480343	8.01460726841039	3.00263182720471	3.1946619831601137	Up	139000.579636784	17343.4049831307
GLYMA_11G014400_I1LG49		GLYMA_11G014400	0.0361899575476052	3.03685994480364	1.60258037521711	1.441411926337825	Up	417581.255048336	137504.2849
GLYMA_18G261100_K7MUT7		GLYMA_18G261100	0.0004301351725829	3.11362531667507	1.63859534573432	3.3663950433000953	Up	187554.840509804	60236.804828555
GLYMA_20G074500_I1NEF7		GLYMA_20G074500	0.0022230695006961	2.00193705673218	1.00139661484929	2.653046959569576	Up	100243.498607479	50073.2519388541
LOC100794568 GLYMA_02G291300_I1JJA3	100794568;	LOC100794568 GLYMA_02G291300	0.0016225833922955	2.43310465994775	1.2827983791091	2.7897929734902585	Up	318191.237495391	130775.811962903
GLYMA_18G210500_A0A0R0F2G6		GLYMA_18G210500	0.0004942800068966	8.54826894279261	3.095632298	3.306026955936325	Up	888502.28628108	103939.439929556
GLYMA_12G163700_I1LT87		GLYMA_12G163700	0.0067246528373662	4.83998635535706	2.27500298033325	2.172330131356471	Up	191667.872357772	39600.9117144778
GLYMA_18G229700_I1N3M6		GLYMA_18G229700	0.0030773188695839	2.14240272020386	1.09922969756263	2.511827500136774	Up	1354840.64281978	632393.074393999
GLYMA_06G114100_I1KAA7		GLYMA_06G114100	0.0277908505877473	3.84319402466505	1.94230581307937	1.556098160674524	Up	131916.560685952	34324.7204901265
GLYMA_08G201000_I1KV19		GLYMA_08G201000	0.0062145462686808	2.97331359635694	1.57207163278794	2.2065905742148635	Up	106882.642871089	35947.3158169549
GLYMA_08G137200_I1KT38		GLYMA_08G137200	0.00034917384879	3.36035626833216	1.74861419708391	3.4569582900280036	Up	668066.002859658	198808.087450572
LOC100779360 GLYMA_03G057600_A0A0R0KRC8		LOC100779360 GLYMA_03G057600	0.0004951714796527	3.76997140843673	1.91455358209793	3.305244377287922	Up	225858.878888162	59909.9713018293
GLYMA_03G110500_A0A368UIE1		GLYMA_03G110500	0.0019644921016517	8.56712809950528	3.0988116604655	2.7067497129534623	Up	689707.289935438	80506.2422231397
GLYMA_06G167700_I1KC06		GLYMA_06G167700	2.91024732164019e-05	23.8641460888584	4.57677280942918	4.536070101784048	Up	1756636.52840914	73609.8631758406
GLYMA_17G007300_I1MQZ3		GLYMA_17G007300	0.0276228152779348	3.52866169878834	1.81912112213361	1.558732060827477	Up	73657.2194149295	20873.981611845
LOC100795239 GLYMA_01G172800_I1J8T2	100795239;	LOC100795239 GLYMA_01G172800	0.000186440866386	16.8850253448812	4.07767243975878	3.7294588875792676	Up	2139828.23943214	126729.347201178
GLYMA_17G029600_I1MRL9		GLYMA_17G029600	0.0069513023999897	4.98070674099923	2.31635046907892	2.1579338181239116	Up	90998.1970383221	18270.1375066435
GLYMA_08G315300_I1KY70		GLYMA_08G315300	0.0002716316667724	18.0213314488929	4.17163369892197	3.566019601465034	Up	268289.311732568	14887.3190914564
GLYMA_15G136300_K7MB77		GLYMA_15G136300	0.0069696227760006	11.2536706196623	3.49232373820142	2.1567907270289304	Up	451265.594875606	40099.4137936788
GLYMA_17G055500_I1MSH6		GLYMA_17G055500	0.0335282588443251	3.15965774262288	1.65976829265468	1.4745889993279901	Up	181423.688181434	57418.7785385993
GLYMA_07G215900_I1KM30		GLYMA_07G215900	0.0062514215533079	18.0636297003028	4.17501591154202	2.2040212142466875	Up	3195676.58834503	176912.206536843
GLYMA_08G040300_I1KQ45		GLYMA_08G040300	0.0015027377366092	7.10553028556356	2.82894232178398	2.8231168074915605	Up	130640.317117734	18385.7237767543
GLYMA_19G180600_I1NA82		GLYMA_19G180600	0.0021915375496392	2.28213937892682	1.19038690518751	2.659251083777353	Up	1653142.43630084	724382.766261297
LOC100500664 GLYMA_05G203800_I1K6P4	100500664;	LOC100500664 GLYMA_05G203800	0.0220981885888377	5.84608046089995	2.54746968541193	1.6556433244195992	Up	1642604.40557515	280975.333227331
GLYMA_10G159200_I1LBH2		GLYMA_10G159200	0.010454138304898	3.01244653733478	1.59093563768902	1.9807117586235086	Up	61116.605566716	20288.0299481723
GLYMA_06G141700_I1KB67		GLYMA_06G141700	0.0431046919129746	5.55150770866706	2.47287963964633	1.3654754546417998	Up	153660.534839179	27679.063581103
GLYMA_03G176200_I1JPH2		GLYMA_03G176200	0.0070068577856287	2.03436839488068	1.02458095419183	2.1544766970552303	Up	1734439.18183981	852568.878972157
GLYMA_18G013300_K7MPD3		GLYMA_18G013300	0.0026093649216837	4.92484083031781	2.30007709776252	2.583465180236298	Up	69800.3780836514	14173.1236579167
GLYMA_17G127400_C6TA28		GLYMA_17G127400	0.0108289498053419	21.7247954931286	4.44127069114739	1.9654136593359237	Up	975782.409555107	44915.6085203997
GLYMA_14G223400_A0A0R0GGE3		GLYMA_14G223400	0.0461066795260839	3.35162461489501	1.74486057488565	1.3362361533265588	Up	354322.006295728	105716.494836886
GLYMA_17G138300_I1MUX7		GLYMA_17G138300	0.0258964109530172	3.00365542077046	1.58671931642758	1.5867604216835043	Up	2605622.0864793	867483.689527523
GLYMA_08G126200_I1KSQ0		GLYMA_08G126200	0.0004222908168069	3.07219748904598	1.61927095932387	3.3743883626988276	Up	8373312.83003774	2725512.55571723
GLYMA_16G203900_I1MQ84		GLYMA_16G203900	0.0287883475407165	4.31952036499276	2.11087112593907	1.5407832630324692	Up	42532.7105134821	9846.62807893797
GLYMA_05G146000_I1K3K3		GLYMA_05G146000	0.003698987198031	2.40721447312593	1.26736468586341	2.4319171717487085	Up	447911279.91593	186070366.773048
GLYMA_06G031100_C6SYN8		GLYMA_06G031100	0.0038389204120862	5.94267782463809	2.57111316903605	2.415790891516375	Up	317612.623526685	53446.0445104186
LOC100810850 GLYMA_02G015700_A0A0R4J2N2	100810850;	LOC100810850 GLYMA_02G015700	0.0045723567283993	2.98852529288029	1.57943375282159	2.339859893952241	Up	1858111.28411728	621748.55556483
GLYMA_04G011900_K7KHJ1		GLYMA_04G011900	0.0192964857650848	6.11593999769073	2.61257425276499	1.7145217765776493	Up	226339.382898419	37008.110443183
GLYMA_17G155100_I1MVF0		GLYMA_17G155100	0.0226302184070402	2.71054022667052	1.43858041787642	1.6453112545952207	Up	285732.098891188	105415.184795898
GLYMA_20G092000_I1NEU4		GLYMA_20G092000	0.0031242165915916	2.26295505303422	1.17820792998324	2.5052588655526145	Up	3165150.4002327	1398680.18853878
GLYMA_14G046100_I1M7E7		GLYMA_14G046100	0.0004039816347777	2.94498896287885	1.55826222718654	3.3936383777012655	Up	117291.582749147	39827.51183
GLYMA_18G284300_I1N505		GLYMA_18G284300	0.0013373039292168	2.3127503556971	1.20960954611444	2.873769879363764	Up	3283527.91208395	1419750.25708913
GLYMA_06G111400_I1KA82		GLYMA_06G111400	0.023539423058684	3.85069935563621	1.9451204887375	1.628204185736445	Up	367314.36242435	95389.0004127997
GLYMA_10G140200_A0A0R4J4B0		GLYMA_10G140200	0.0014294124973571	4.8708451154852	2.28417210868153	2.844842425180493	Up	2061018.43422704	423133.642183516
Glyma11g13960.1 GLYMA_11G131200_I1LJT5		Glyma11g13960.1 GLYMA_11G131200	0.0002516377090239	11.1203157412624	3.47512584624793	3.5992242774005887	Up	267379.793786749	24044.2627716609
GLYMA_08G333400_I1KYV2		GLYMA_08G333400	0.0074711229546403	8.17678727402662	3.03153410792599	2.126614116209999	Up	53195.4068884977	6505.66109961937
GLYMA_13G236700_K7M1H9		GLYMA_13G236700	0.0008428098509527	2.12368173797974	1.08656757525606	3.0742703969018628	Up	101814.022757587	47942.222667716
ALDH2B4 GLYMA_06G183900_I1KCH8	100811501;	ALDH2B4 GLYMA_06G183900	0.0004345618194316	2.1505967780753	1.10473705483882	3.3619484334194984	Up	3834080.29899926	1782798.30886319
GLYMA_17G120500_I1MUF2		GLYMA_17G120500	0.0236175219852533	2.66195024385366	1.41248360520305	1.626765671692313	Up	1061489.09516561	398763.687494366
GLYMA_10G145200_I1LB20		GLYMA_10G145200	0.0139425282305983	3.36964772004317	1.75259777267942	1.8556584674832977	Up	245136.291996648	72748.3441484225
GLYMA_08G324500_I1KYF2		GLYMA_08G324500	0.043939967744116	3.49272044861314	1.80435117650344	1.3571402662265593	Up	5659929.48901015	1620493.12914738
GLYMA_05G158100_E9KNA8		GLYMA_05G158100	0.0006516252430615	6.55784265461515	2.71322128688961	3.1860021000695307	Up	1881038.52261884	286838.007815731
GLYMA_06G001200_I1K6W1		GLYMA_06G001200	0.0102535728817746	29.3546070575616	4.87551503970468	1.9891247772946645	Up	2148381.1890229	73187.1894864791
GLYMA_05G034500_K7KMN0		GLYMA_05G034500	0.0003810586909885	7.52222359594679	2.9111591907134	3.4190081287616247	Up	95996.3288822279	12761.6957483095
GLYMA_12G129500_A0A0R4J4T3		GLYMA_12G129500	0.0383717691502403	4.65123989301034	2.21761535042609	1.415988176968622	Up	3068642.73729905	659747.251890934
GLYMA_07G218400_A0A0R0JCA1		GLYMA_07G218400	0.000655379511225	3.06714953440438	1.61689850481318	3.183507139854789	Up	2305714.07392336	751744.917572502
GLYMA_17G251300_I1MXW9		GLYMA_17G251300	0.0437472718416482	3.71293362398934	1.89255952440424	1.3590490251802063	Up	207073.179312968	55770.773270781
nan_I1L1L9			0.0072796780245947	2.03591294369934	1.02567587262261	2.137887828823519	Up	377643.066619586	185490.773457824
LOC100813066 GLYMA_19G247500_A0A0R0F101	100813066;	LOC100813066 GLYMA_19G247500	0.0001001382278689	2.17493535943019	1.12097252371294	3.9994000985129823	Up	16545136.1455651	7607185.23142674
GLYMA_05G182600_A0A0R4J3C5		GLYMA_05G182600	0.0032668376333312	5.52553155251644	2.46611325749812	2.4858724500671476	Up	397337.281351184	71909.3317221632
LOC100790506 GLYMA_01G031700_C6T918	100790506;	LOC100790506 GLYMA_01G031700	0.0020734022037207	2.0877612091413	1.06195671090761	2.6833164442093356	Up	2693378.48672361	1290079.76339948
GLYMA_15G188800_C6T140		GLYMA_15G188800	0.0080024670593397	2.40411652716513	1.26550682495467	2.096776104872233	Up	466407.145507271	194003.551923186
GLYMA_01G029200 GLYMA_02G036000_C6T4R9		GLYMA_01G029200 GLYMA_02G036000	0.0018403908048679	2.03134633261743	1.02243623163473	2.735089945264396	Up	24608333.6980828	12114297.4503882
GLYMA_19G028700_C6T4Z6		GLYMA_19G028700	0.0115425734869683	4.53534925003539	2.18121365150206	1.937697351788021	Up	148372.346701774	32714.6463308456
GLYMA_02G192500_I1JGF0		GLYMA_02G192500	0.02540264155544	3.33608260092182	1.73815501014498	1.5951211198642627	Up	139552.341192196	41831.2008082878
LOC100500457 GLYMA_09G139200_I1L377	100500457;	LOC100500457 GLYMA_09G139200	0.0004125561416477	6.17607455532499	2.62669016840075	3.3845169432383124	Up	903225.194845307	146245.837344459
GLYMA_14G103800_I1M9A1		GLYMA_14G103800	9.3681264468336e-06	3.42709259995637	1.77698517396767	5.02834725598101	Up	6189611.40990416	1806082.33637543
GLYMA_18G000900_A0A0R0F4W6		GLYMA_18G000900	0.006429486412831	3.69008184785347	1.8836528163352	2.1918237171195996	Up	311957.826048303	84539.5411025285
GLYMA_05G140800_A0A0R0JV79		GLYMA_05G140800	0.0112980642347526	3.93393038887247	1.97597142926947	1.9469959604264488	Up	76468.5019204672	19438.1939590915
GLYMA_19G086600_K7MXC2		GLYMA_19G086600	0.0018667587822105	3.38455992699608	1.75896826144753	2.728911796846319	Up	229710.098807115	67870.004893366
GLYMA_19G003600_I1N5K0		GLYMA_19G003600	0.003443824930091	7.49581519616057	2.90608538484485	2.4629589344042038	Up	832795.21421964	111101.353545403
GLYMA_06G239100_A0A0R0JTC5		GLYMA_06G239100	0.0129345696983185	3.36827530274524	1.75201006051636	1.8882480146284797	Up	156917.376259601	46586.8618671726
GLYMA_14G056200_A0A0R0G9U3		GLYMA_14G056200	0.0014642519945141	6.77468542077191	2.76015395717808	2.83438417573034	Up	743182.463568481	109699.922197096
GLYMA_19G208100_I1NB27		GLYMA_19G208100	0.0045077826186243	5.6748439823027	2.50458072913443	2.3460370353518036	Up	145347.246332399	25612.5537170135
GLYMA_06G125900_I1KAN5		GLYMA_06G125900	8.54041648331373e-05	2.41019671033589	1.26915089809206	4.068520949920531	Up	3390270.74268239	1406636.53225629
LOC100811660 GLYMA_20G130700_C6T769	100811660;	LOC100811660 GLYMA_20G130700	0.0106846946850198	2.04806318346794	1.03426022367277	1.9712378832805013	Up	667335.380362061	325837.3012
GLYMA_20G202700_I1NI18		GLYMA_20G202700	0.006773917321353	3.23414316594005	1.69338354406207	2.169160108414638	Up	409872.101145859	126732.825393252
CHS7_P30081	100782897;	CHS7	0.00190680354164	4.53661042788633	2.18161477653073	2.719694050098635	Up	726938.240359637	160238.189263769
GLYMA_13G349300_I1M5B4		GLYMA_13G349300	0.000792227880182	11.961254297607	3.58029677824072	3.1011498779174143	Up	166607.804048746	13928.9576079055
GLYMA_U043500_K7L454		GLYMA_U043500	0.0041304310469371	4.0243316845923	2.0087492166733	2.3840046235160375	Up	3884105.11142373	965155.314184106
GLYMA_05G135300 GLYMA_08G090500_C6SVI1		GLYMA_05G135300 GLYMA_08G090500	0.047166451220996	3.50266898131009	1.80845465311644	1.3263667986136916	Up	1318407.90515927	376400.942308327
GLYMA_15G005300_I1MCC9		GLYMA_15G005300	0.0075708065348051	8.32204414798231	3.05693794182009	2.1208578516813086	Up	194397.677813425	23359.366323544
GLYMA_05G046400_I1K096		GLYMA_05G046400	0.0022531997459889	4.14369420327556	2.05091753881204	2.6472003063962224	Up	2779212.90352683	670708.977831879
GLYMA_05G240900_A0A0R0KAJ9		GLYMA_05G240900	4.9164188639552e-05	2.53567590439578	1.34237036022462	4.308351123638495	Up	632100.350848349	249282.784819841
GLYMA_18G108100_I1N0X9		GLYMA_18G108100	0.0445029472182879	2.0350938163264	1.0250953032036	1.3516112268110771	Up	1992273.9935187	978959.288036659
GLYMA_09G123500_I1L2W3		GLYMA_09G123500	0.0046626527990494	7.14514894135624	2.83696408475936	2.33136692275502	Up	475969.105894865	66614.3015074112
GLYMA_06G142700_K7KV13		GLYMA_06G142700	0.0015506216738171	3.92377098122456	1.97224083822031	2.8094941499722226	Up	2376015.68106827	605543.925075552
GLYMA_13G366100_I1M5U8		GLYMA_13G366100	0.0299141813164604	3.65379370668373	1.86939518165397	1.5241228783178038	Up	547070.686958541	149726.758234273
GLYMA_17G028300_K7MJN5		GLYMA_17G028300	0.0298114370758768	2.58489125478302	1.37010358828285	1.5256170880706816	Up	2741073.91815159	1060421.36708056
