# Supplementary material for: Evaluation of the Unintended Effects of fad2-1-Gene-Edited Soybean Line AE15 Seeds
Source: Biomolecules. 2025 Dec 19;16(1):8. doi: 10.3390/biom16010008 (PMC12838885; doi:10.3390/biom16010008)
Supplement: Supplementary file 1 [file biomolecules-16-00008-s001.zip › Table S8 DEPs identified from ZhH10 vs ZhH42.csv]

ID	ENTREZID	SYMBOL	P	FC	LFC	logP	group	G	H
GLYMA_13G175100_I1M068		GLYMA_13G175100	0.000701303015388	0.431734248670827	-1.211784551	3.1540942937640524	Down	1875263.87820102	4343560.61390627
GLYMA_15G083300_A0A368UH41		GLYMA_15G083300	0.0283565382664283	0.389562165660494	-1.360074525	1.547346788423797	Down	829234.759685772	2128632.68762207
GLYMA_20G245400_I1NJA6		GLYMA_20G245400	0.0002992267761565	0.0957348240088203	-3.384812382	3.5239995464469374	Down	200966.496499158	2099199.51887771
GLYMA_10G032600_K7LH67		GLYMA_10G032600	0.0035751423620175	0.420519393569404	-1.249755758	2.446706659930693	Down	704762.052436209	1675932.34274912
GLYMA_07G070600_I1KIA1		GLYMA_07G070600	0.0182588833892758	0.489171147216062	-1.031588783	1.7385257850001694	Down	662044.509084201	1353400.56921179
GLYMA_18G077600_A0A368UJV9		GLYMA_18G077600	0.0024712494551947	0.470115977067008	-1.088911383	2.6070834134217056	Down	795678.027130099	1692514.32826051
GT4 GmSg-1 GLYMA_07G254600_I1KN68	732578;	GT4 GmSg-1 GLYMA_07G254600	5.09138542400236e-07	0.307635958573011	-1.70070395	6.293164025103392	Down	8584413.62941909	27904454.5677899
LOC100804649 GLYMA_10G075200_I1L9F5	100804649;	LOC100804649 GLYMA_10G075200	0.0081916341403497	0.225500844644219	-2.148795258	2.0866294526543117	Down	558405.156050344	2476288.53422417
GLYMA_15G150900_A0A0R0GAV8		GLYMA_15G150900	0.0350647165779159	0.361793957546479	-1.466759782	1.4551296670787486	Down	914855.040982899	2528663.12966371
GLYMA_20G022900_I1NDG2		GLYMA_20G022900	0.0233105031211852	0.382954615014881	-1.38475467	1.6324483528030431	Down	137165.199353764	358176.123163926
GLYMA_05G185300_A0A0R0K491		GLYMA_05G185300	0.0013896063063235	0.054737516048938	-4.191326222	2.8571082236374674	Down	4939.07543720285	90231.9979735119
GLYMA_05G183300_I1K4P5		GLYMA_05G183300	0.0001585731451349	0.306319863696874	-1.706889172	3.799770359939258	Down	525034.041995972	1714005.86191019
GLYMA_18G252000_K7MUM8		GLYMA_18G252000	0.0065270775452276	0.161310962473794	-2.632083609	2.1852812276189626	Down	120713.083411514	748325.355947981
GLYMA_08G160500_A0A0R0IMT3		GLYMA_08G160500	0.008522312868959	0.41604431438277	-1.265190892	2.0694425261355334	Down	55690.9350027074	133858.180673202
GLYMA_15G255400_I1MJ68		GLYMA_15G255400	0.0294460120239303	0.216300155498348	-2.208893392	1.5309735149100938	Down	49241.6006229834	227654.023223111
GLYMA_12G005300_A0A0R0GZS9		GLYMA_12G005300	0.000677798934401	0.44805160032285	-1.158263204	3.168899118272511	Down	2408138.36423624	5374689.7957758
GLYMA_15G201100_I1MHZ1		GLYMA_15G201100	0.0042690310329561	0.279978424407496	-1.83661244	2.369670688158666	Down	258476.866780578	923202.805100355
GLYMA_11G249100 GLYMA_18G008200_I1MYH1		GLYMA_11G249100 GLYMA_18G008200	0.0236859882095936	0.242325431411864	-2.044982275	1.6255084912391489	Down	415001.912364931	1712580.92865862
GLYMA_05G048200_I1K0B3		GLYMA_05G048200	0.0029699315536658	0.454759235196686	-1.136825159	2.5272535595069576	Down	648699.438678795	1426467.87238577
GLYMA_07G224000_I1KMB2		GLYMA_07G224000	0.0001775035779508	0.179309624656819	-2.479475166	3.7507928884194337	Down	30661.4397677478	170997.177794726
GLYMA_14G217300_A0A0R0GG96		GLYMA_14G217300	0.0267947149583616	0.379806854566318	-1.396662152	1.5719508586117528	Down	270995.02428544	713507.460508777
GLYMA_04G088100_I1JV00		GLYMA_04G088100	0.04310262377075	0.350316036243227	-1.513271064	1.36549629238043	Down	59748.3896552058	170555.679654134
LOC100791935 GLYMA_02G226000_C6ZJZ1	100791935;	LOC100791935 GLYMA_02G226000	0.0221630821888383	0.376446948583114	-1.40948153	1.654369843017467	Down	3033790.87603924	8059013.06268503
GLYMA_16G195300_K7MIJ2		GLYMA_16G195300	0.0044834361497702	0.138608232929374	-2.850915143	2.348389010805211	Down	19470.6213071939	140472.32906515
GLYMA_20G229900_Q0IJ87		GLYMA_20G229900	0.0120496880077222	0.119085544390713	-3.069929798	1.9190241977595508	Down	48215.9204359857	404884.746361758
GLYMA_17G223300_A0A0R0FSB9		GLYMA_17G223300	0.0001586767794162	0.412951577607681	-1.275955473	3.799486622767883	Down	18783405.0461759	45485732.6250992
LOC100816978 GLYMA_04G190000_I1JXD5	100816978;	LOC100816978 GLYMA_04G190000	0.0011633165346695	0.483537832432479	-1.048299323	2.9343020990667985	Down	2593951.91771077	5364527.33111217
GLYMA_15G178600_A0A0R0G2K6		GLYMA_15G178600	0.0071427377652819	0.381412099598845	-1.390577484	2.146135294041999	Down	453001.619319129	1187695.98498731
GLYMA_08G145400_I1KTD7		GLYMA_08G145400	0.0178649941321305	0.162295246863945	-2.623307347	1.7479971221082675	Down	184839.889265201	1138911.29183934
GLYMA_16G028700_I1MKN2		GLYMA_16G028700	0.0035284356573456	0.139604142154988	-2.840586347	2.4524177977181676	Down	38926.7358365669	278836.539057349
GLYMA_08G046000_A0A0R0IQQ0		GLYMA_08G046000	0.0492679701864882	0.390260869626123	-1.35748928	1.3074353300524024	Down	14880.7427654782	38130.2454938264
GLYMA_04G154500_I1JWB8		GLYMA_04G154500	0.0028524765699191	0.101475220948268	-3.300800614	2.5447779141653606	Down	307744.153110461	3032702.46898351
GLYMA_14G145600_I1MA04		GLYMA_14G145600	0.0087725449030939	0.220391211801661	-2.181861398	2.056874400129827	Down	67511.1158491246	306323.992219256
LOC100814965 GLYMA_01G225200_I1JAD1		LOC100814965 GLYMA_01G225200	0.0007223806031731	0.495741672587063	-1.012339556	3.141233923890543	Down	2216806.40596971	4471696.70929851
GLYMA_18G213900_I1N388		GLYMA_18G213900	0.0018122212074789	0.39282727245603	-1.348033001	2.7417887915797934	Down	994273.733922471	2531071.04225754
GLYMA_01G167500_I1J8M6		GLYMA_01G167500	0.0003273780805785	0.404738833659835	-1.304936816	3.484950401901728	Down	676931.872483918	1672515.25227463
GLYMA_10G225800_I1LDH2		GLYMA_10G225800	0.0017200512426796	0.0655941666497452	-3.930288669	2.76445861467298	Down	20231.4744953672	308434.050292882
GLYMA_16G077700_A0A368UJA8		GLYMA_16G077700	0.0435590953088977	0.370414428616617	-1.432787798	1.360921148806843	Down	16715.6797210575	45126.9670662815
GLYMA_02G242700_A0A0R0L0K1		GLYMA_02G242700	0.0002089488113138	0.229170721778045	-2.125505354	3.679960095165609	Down	27189.92973	118644.86667823
GLYMA_02G213500_I1JGZ4		GLYMA_02G213500	0.006058311706002	0.247120011264002	-2.016716253	2.2176483855567994	Down	12375.4870760446	50078.8544511017
GLYMA_11G059600_A0A0R0HJA9		GLYMA_11G059600	0.0136760389984636	0.124744307394229	-3.002954114	1.8640396694436359	Down	634830.41160661	5089053.15895784
GLYMA_04G012200_I1JSN0		GLYMA_04G012200	0.0073000634000851	0.257860169952958	-1.955339149	2.136673368073031	Down	102048.634046461	395751.829625639
GLYMA_14G053700_A0A0R0GIU4		GLYMA_14G053700	0.0061429885289812	0.216920982434201	-2.204758485	2.211620295653059	Down	144831.353663899	667668.715302042
GLYMA_08G244500_I1KWD6		GLYMA_08G244500	0.0176063722425427	0.386984926246522	-1.369650723	1.75433012031609	Down	2303405.08399741	5952182.96055817
GLYMA_09G031900_I1L0M7		GLYMA_09G031900	0.0003369802177328	0.164990292777219	-2.599546949	3.4723955934362416	Down	183077.398254605	1109625.27051097
GLYMA_16G073800_A0A0R0FMM6		GLYMA_16G073800	0.0381019365135338	0.317151384303361	-1.656756456	1.419052950944608	Down	74781.7196647613	235791.875318543
GLYMA_03G137900_I1JND9		GLYMA_03G137900	0.000930092644789	0.107767689959061	-3.214003389	3.0314737900302577	Down	609862.09852365	5659043.993
GLYMA_17G073800_I1MT23		GLYMA_17G073800	0.00065845916139	0.491323363565395	-1.025255251	3.181471155452336	Down	6784840.80922457	13809318.49
GLYMA_06G057400_I1K8H9		GLYMA_06G057400	0.0490842069590108	0.258060893171271	-1.954216564	1.3090582213976816	Down	291115.137426362	1128086.99469684
GLYMA_10G156700_K7LJM5		GLYMA_10G156700	0.0204759253765466	0.204254311895325	-2.29156156	1.6887564618827362	Down	191099.729578303	935597.039812981
GLYMA_03G146200_I1JNM3		GLYMA_03G146200	0.0014801210221404	0.153927366545766	-2.699678346	2.8297027730516975	Down	28729.247028726	186641.580853552
GLYMA_16G200600_A0A0R0G0T0		GLYMA_16G200600	0.0146491436597106	0.394325340600742	-1.342541669	1.8341877619810143	Down	65392.5813042477	165834.083106666
GLYMA_07G012300_A0A0R0IY29		GLYMA_07G012300	0.000715875968255	0.480079294481357	-1.05865538	3.1451622164750606	Down	3143710.17045339	6548314.42761894
LOC100788998 GLYMA_04G197900_K7KL81	100788998;	LOC100788998 GLYMA_04G197900	0.0006384107250778	0.0912632937873884	-3.453821467	3.1948998256000256	Down	48783.148253971	534531.97040662
LOC100527248 GLYMA_10G217700_I1LD88	100527248;	LOC100527248 GLYMA_10G217700	0.033790983626745	0.350732245520914	-1.51155802	1.471199166098733	Down	21866.6170398169	62345.6135529831
LOC100803398 GLYMA_02G117000_K7K7T9	100803398;	LOC100803398 GLYMA_02G117000	0.0251818030575804	0.428981058315061	-1.221014148	1.5989131769317722	Down	180287.225177706	420268.498301144
GSTU62 GLYMA_20G101100_I1NF36	547586;	GSTU62 GLYMA_20G101100	0.002827453576645	0.122706333305833	-3.026718381	2.5486045169320986	Down	1093825.54484837	8914173.50172239
GLYMA_10G214700_I1LD52		GLYMA_10G214700	0.0173154505875381	0.276142062207679	-1.856517438	1.7615662026339967	Down	162986.344237136	590226.432489514
GLYMA_10G031400_I1L889		GLYMA_10G031400	0.0282269710626594	0.368186561514386	-1.441491124	1.5493357219717039	Down	59242.4302751017	160903.29324197
GLYMA_05G002500_I1K1M4		GLYMA_05G002500	0.0012009959533038	0.389689980538995	-1.359601257	2.9204584559283098	Down	583551.429374208	1497476.09257768
GLYMA_15G056100_K7M9T4		GLYMA_15G056100	9.79087859027576e-05	0.0849526126671442	-3.557197872	4.009178334776225	Down	458174.891060104	5393299.5899172
GLYMA_09G195100_A0A0R0IAN9		GLYMA_09G195100	0.0084537607385147	0.108933456311697	-3.198480983	2.072950047897257	Down	11878.6430277258	109044.94752959
GLYMA_11G221200_I1LMH6		GLYMA_11G221200	0.0155214753129314	0.190141119850551	-2.394857532	1.8090670015176462	Down	43048.4226945448	226402.488469513
GLYMA_16G148100_C6TH00		GLYMA_16G148100	0.0454298117484055	0.353071090989682	-1.501969395	1.3426590628067276	Down	123016.961589461	348419.807593524
GLYMA_05G185200_I1K4S4		GLYMA_05G185200	0.0010661424506859	0.113771171061419	-3.135793061	2.972184763964588	Down	34994.9678945388	307590.820838495
LOC547712 GLYMA_14G182100_I1MB07	547712;	LOC547712 GLYMA_14G182100	0.0308700552713817	0.326097879110452	-1.616623037	1.51046259293337	Down	22139.8117829709	67893.1486563638
GLYMA_14G050700_A0A0R0GJJ0		GLYMA_14G050700	0.0112500532405376	0.35722508578319	-1.485094699	1.9488454222622205	Down	64188.4967201707	179686.419780521
CYP94D24 GLYMA_03G122300_I1JN08	100812147;	CYP94D24 GLYMA_03G122300	0.0410853805305099	0.162367757917513	-2.622662916	1.3863126862603874	Down	115944.781457367	714087.469978304
GLYMA_01G180400_A0A368UIM9		GLYMA_01G180400	0.0216279467995979	0.0374281093495149	-4.739734016	1.6649847073722353	Down	105014.514085113	2805765.93128056
GLYMA_17G019900_I1MRB2		GLYMA_17G019900	0.026283129841498	0.489830569891011	-1.029645281	1.5803229194792168	Down	202914.125292041	414253.698655824
GLYMA_08G227300_K7L882		GLYMA_08G227300	0.0370558843913967	0.12723699157172	-2.974409929	1.4311428172178864	Down	40230.9904582364	316189.419140418
GLYMA_05G200600_I1K6T4		GLYMA_05G200600	0.0036275009731591	0.471847041253353	-1.083608838	2.440392462380903	Down	5545125.59	11751955.8363186
GLYMA_07G249700_K7L3Q8		GLYMA_07G249700	0.0115815314496547	0.162320977710295	-2.623078635	1.9362340091613777	Down	11772.574792918	72526.5148040774
GLYMA_13G238900_I1M239		GLYMA_13G238900	0.0195750291630479	0.280144122626502	-1.835758869	1.7082975822538584	Down	62972.4298434921	224785.832567507
GLYMA_03G043200_A0A0R0KEP0		GLYMA_03G043200	0.0007302955569164	0.17556205794663	-2.509947008	3.136501341577583	Down	88043.7084756118	501496.220227588
GLYMA_19G189600_C6SVV1		GLYMA_19G189600	0.0029270068142328	0.464609061699725	-1.105910802	2.5335762665035984	Down	12213797.956094	26288333.4892589
GLYMA_08G167800_I1KTZ9		GLYMA_08G167800	0.0009868864190181	0.192613200890794	-2.376221512	3.005732827504772	Down	63001.1227327943	327086.214451698
GLYMA_05G133700_I1K380		GLYMA_05G133700	0.0338162614745419	0.352228140142139	-1.505417922	1.4708744071085478	Down	1288002.10234685	3656726.8640918
GLYMA_13G317300_A0A0R0H530		GLYMA_13G317300	0.0072902446018517	0.186641066514695	-2.421661639	2.137257900015038	Down	9614.44843758906	51513.0384600116
SLE3 Glyma01g29480_C6T0L2	100500126;	SLE3 Glyma01g29480	0.0245466080938194	0.249596894069985	-2.002328113	1.610008511195183	Down	9032232.23031351	36187278.1469026
GLYMA_09G255100_I1L6F7		GLYMA_09G255100	0.0043827986734198	0.359320770579093	-1.476655762	2.35824847847472	Down	291579.691142242	811474.634968422
LOC100805390 GLYMA_03G006900_A0A0R0KKK6	100805390;	LOC100805390 GLYMA_03G006900	0.0005706079031877	0.169330210408622	-2.562088706	3.243662217454551	Down	66732.5936066334	394097.387852979
GLYMA_18G027100_I1MZ21		GLYMA_18G027100	0.014541219408789	0.405453509378602	-1.302391595	1.8373991725483318	Down	97636.1789677987	240807.334772946
GLYMA_07G215300_I1KM25		GLYMA_07G215300	0.0085491329698117	0.2316897440125	-2.109733912	2.068077928022698	Down	865609.148108811	3736070.19938746
LOC100797982 GLYMA_04G219200_I1JY82		LOC100797982 GLYMA_04G219200	0.0002250023759826	0.251567209802906	-1.990984207	3.6478128957967084	Down	78633.9166860697	312576.176949598
GLYMA_19G204800_I1NAZ4		GLYMA_19G204800	0.0292094350263375	0.357094348093156	-1.485622795	1.5344768431400064	Down	51032.4762212391	142910.344265449
GLYMA_05G235300_I1K5Q5		GLYMA_05G235300	0.011111315157637	0.481014437983718	-1.055847897	1.9542345340473335	Down	1429712.79269264	2972286.65044984
GLYMA_20G166200_I1NH15		GLYMA_20G166200	0.0047688446817924	0.155115704466222	-2.688583338	2.3215868220280647	Down	229421.264619205	1479033.12181497
GLYMA_15G166600_K7MBU6		GLYMA_15G166600	0.0020601926265086	0.340245046204074	-1.555353938	2.6860921715149657	Down	104756.554434004	307885.61245113
GLYMA_09G168900_I1L3Z2		GLYMA_09G168900	0.0193475405574752	0.405755228310566	-1.30131841	1.7133742342731624	Down	310938.813561063	766321.15094539
GLYMA_08G030200_I1KPT1		GLYMA_08G030200	0.0043459289288198	0.390077999126376	-1.358165464	2.3619173801953757	Down	3811606.95830301	9771396.91764092
GLYMA_18G206200_I1N318		GLYMA_18G206200	0.0034908840416353	0.456173084231183	-1.13234677	2.4570645771137296	Down	242576.990633155	531765.242225953
GLYMA_17G014800_I1MR65		GLYMA_17G014800	0.00596765531376	0.289888294717152	-1.786431014	2.2241962692577517	Down	370607.891053975	1278450.69224193
GLYMA_08G193500_I1KUU7		GLYMA_08G193500	0.015434007015821	0.179834100847641	-2.475261479	1.8115213066692157	Down	86906.8213894612	483261.077736811
GLYMA_05G078000_K7KP00		GLYMA_05G078000	0.0031942019609685	0.18993736758287	-2.396404331	2.4956376280343338	Down	30110.4961842189	158528.553740652
GLYMA_07G003700_C6SXM9		GLYMA_07G003700	0.0063690290233403	0.492615999403103	-1.02146461	2.195926772052034	Down	2854227.96106361	5794022.0466287
GLYMA_01G148100_K7K3X8		GLYMA_01G148100	0.0222382536205376	0.319439755480781	-1.646384222	1.6528993210802443	Down	22031.2683901641	68968.4612267668
GLYMA_11G143200_I1LK70		GLYMA_11G143200	0.0407923898092807	0.31854961067727	-1.650410021	1.3894208509324555	Down	296220.77067206	929904.670240418
GLYMA_17G150200_I1MVA1		GLYMA_17G150200	0.0067665177006365	0.407882178375206	-1.293775622	2.169634777767586	Down	170284.614217435	417484.81116719
GLYMA_05G041000_I1K042		GLYMA_05G041000	0.0214388801871667	0.180104878678525	-2.473090833	1.6687979028055362	Down	34163.739059684	189688.026833875
GLYMA_U029000_K7M5R6		GLYMA_U029000	0.0317183026076598	0.147915363433338	-2.757156187	1.4986900618289374	Down	91617.9530478704	619394.435583159
GLYMA_09G105000_I1L2I7		GLYMA_09G105000	0.0021740575360277	0.464243383467836	-1.107046746	2.662728966575073	Down	893779.591818258	1925239.26812235
LOC100780260 GLYMA_04G133100_A0A368UIA0	100780260;	LOC100780260 GLYMA_04G133100	0.0086769721407339	0.373383516640419	-1.421269855	2.061631796940836	Down	806107.29810532	2158925.77518795
GLYMA_17G085300_I1MTD2		GLYMA_17G085300	0.0104378201589882	0.217078186028321	-2.203713337	1.98139019020061	Down	59692.9731961996	274983.747968171
GLYMA_18G030000_A0A0R0EV02		GLYMA_18G030000	0.0010330185446349	0.436202231618776	-1.196930944	2.985891882003792	Down	1740676.06284723	3990525.3496468
GLYMA_14G205100_I1MBL4		GLYMA_14G205100	0.0032932185940253	0.114095623931088	-3.131684636	2.4823794411592823	Down	21563.1189495587	188991.63882554
GLYMA_12G085900_I1LRD0		GLYMA_12G085900	0.0145008632717113	0.243585513053643	-2.037499762	1.8386061423870526	Down	15558.4503889295	63872.6424814237
GLYMA_17G071200_I1MSZ5		GLYMA_17G071200	0.0005931630621303	0.487182878844172	-1.037464662	3.226825901494735	Down	1899951.928	3899874.17584048
GLYMA_04G248300_K7KM65		GLYMA_04G248300	0.0008707874263432	0.485698453814786	-1.041867201	3.060087850541818	Down	1100435.9394341	2265677.25466495
GLYMA_09G284900_I1L7A5		GLYMA_09G284900	3.64451596825541e-05	0.140194803233627	-2.834495223	4.438360142592749	Down	143863.24761733	1026166.76438135
VSPA_P15490	547821;	VSPA	0.0045594370787762	0.419140385967832	-1.254494557	2.341088773272479	Down	176788.689057672	421788.72515339
GLYMA_16G096600_K7MGJ3		GLYMA_16G096600	0.0030472986977438	0.350368996775614	-1.513052975	2.5160849739283155	Down	67034.294318784	191324.845907284
GLYMA_13G054000_I1LWU6		GLYMA_13G054000	0.0193603730725781	0.0309429983418691	-5.014243191	1.7130862781329494	Down	231051.344806795	7466999.23045786
GLYMA_06G041400_I1K811		GLYMA_06G041400	0.0030023548688942	0.098165357364266	-3.348642204	2.5225379768182368	Down	34187.2708596508	348262.0731
GLYMA_18G142500_K7MS29		GLYMA_18G142500	0.0038995218261644	0.426922233552092	-1.227954797	2.408988644509449	Down	1475509.48238313	3456155.16462224
GLYMA_05G046900_A0A0R0JQZ9		GLYMA_05G046900	3.02837464950359e-05	0.327433950075182	-1.610724179	4.518790397947699	Down	6117619.60452404	18683522.5947687
LOC100812733 GLYMA_12G021100_K7LSL2	100812733;	LOC100812733 GLYMA_12G021100	0.0420164624150454	0.423989254414178	-1.237900393	1.376580515906745	Down	535265.094930571	1262449.67144307
GLYMA_08G028400_I1KPR5		GLYMA_08G028400	0.020375973451431	0.473600188524394	-1.07825844	1.6908816339015542	Down	160026.214650665	337893.055214488
GLYMA_08G097800_I1KRV5		GLYMA_08G097800	0.0322182832122841	0.224891512055918	-2.152698884	1.491897605173663	Down	1295157.67399198	5759033.15403892
GLYMA_07G206300_K7L2W2		GLYMA_07G206300	0.0158453884291099	0.234362874070157	-2.093184047	1.8000971101782322	Down	18410.6799252754	78556.2986386833
GLYMA_06G074700_K7KTN0		GLYMA_06G074700	0.0145029542111489	0.353810531781135	-1.498951102	1.838543524184338	Down	159891.426900461	451912.570537525
GLYMA_11G017000_I1LG73		GLYMA_11G017000	0.0035808583085517	0.459914487406482	-1.120562451	2.4460128633029736	Down	117914.278865982	256383.049664114
GLYMA_18G058200_I1MZV7		GLYMA_18G058200	0.0101583889478819	0.341542012022333	-1.549865044	1.993175162772924	Down	886153.490611017	2594566.58161595
GLYMA_09G044500_I1L0Z7		GLYMA_09G044500	0.0202823222916718	0.064702911690648	-3.950025553	1.6928823205064971	Down	67918.1879792098	1049692.91496393
GLYMA_19G160200_I1N9L1		GLYMA_19G160200	0.00243937094459	0.0900979423690515	-3.472362031	2.612722153380784	Down	12707.9811323958	141046.296932537
GLYMA_11G190900_K7LQ94		GLYMA_11G190900	0.0001447714169804	0.114876270125548	-3.121847282	3.839317174831106	Down	229484.181251233	1997663.93007391
GLYMA_17G044300_I1MS26		GLYMA_17G044300	0.0012403750288817	0.171924105480853	-2.540156256	2.9064469855240755	Down	20463.6520586161	119027.241708668
GLYMA_05G031900_I1JZU5		GLYMA_05G031900	0.0346656385260142	0.36437607122446	-1.456499875	1.460100795875694	Down	66807.1173032935	183346.609668393
GLYMA_05G184000_I1K4Q5		GLYMA_05G184000	3.16787380817769e-05	0.38215663785187	-1.387764005	4.499232126799602	Down	3856227.434	10090698.5565922
GLYMA_07G041100_K7KZK2		GLYMA_07G041100	0.0135770725211312	0.286184901778733	-1.804980533	1.8671938622334732	Down	303383.713738226	1060096.85295275
CHR4 GLYMA_20G031100_I1NDM3	100790074;	CHR4 GLYMA_20G031100	0.031010109274381	0.340748502414115	-1.553220778	1.508496703379666	Down	243765.609651595	715382.776225218
LOC100789838 GLYMA_18G242500_C6TGK9	100789838;	LOC100789838 GLYMA_18G242500	0.0187141125473722	0.419634659620138	-1.252794253	1.727830762988115	Down	2339778.85895767	5575752.15802165
GLYMA_07G026300_A0A0R4J3K7		GLYMA_07G026300	7.97903707997965e-06	0.378358717870144	-1.402173408	5.098049516679876	Down	2990773.49111846	7904597.80589732
GLYMA_10G172200_I1LBX4		GLYMA_10G172200	0.0241275567219644	0.235317594846456	-2.087318899	1.617486654713389	Down	308475.223438453	1310888.90161287
GLYMA_13G324100_I1M4I4		GLYMA_13G324100	0.0004433291700327	0.253617769367857	-1.979272265	3.353273692189377	Down	76745.8704530563	302604.469096726
GLYMA_08G361900_I1KZI0		GLYMA_08G361900	0.0306610490708193	0.340496208802162	-1.55428936	1.513412989798879	Down	203556.666685288	597823.592225544
GLYMA_10G032100_I1L899		GLYMA_10G032100	0.009690366932753	0.126079786232946	-2.987591101	2.0136597777631935	Down	916886.296983569	7272270.39621974
GLYMA_11G049600_C6TL64		GLYMA_11G049600	0.0088632346293848	0.169014247611611	-2.564783227	2.052407753809932	Down	422028.596231237	2497000.11800807
GLYMA_07G153100_A0A0R4J3M4		GLYMA_07G153100	0.0045932955480802	0.288825756550753	-1.791728692	2.337875609715783	Down	775519.051356644	2685075.80701296
GLYMA_15G033700_I1MDA6		GLYMA_15G033700	0.0017120667664804	0.245002317465836	-2.029132699	2.766479302889816	Down	73381.6563624935	299514.131627454
GLYMA_11G090100_A0A0R0HER9		GLYMA_11G090100	0.0479098482310465	0.324438831239681	-1.623981593	1.3195752048989706	Down	219860.366814868	677663.539764282
GCP2 GLYMA_17G108000_I1MU23		GCP2 GLYMA_17G108000	0.0324672850657972	0.304493713404293	-1.715515652	1.4885540258254728	Down	421247.402515326	1383435.46671525
GLYMA_01G019000_I1J4W1		GLYMA_01G019000	0.0433941726471835	0.264894585954289	-1.916509737	1.3625685874711975	Down	187947.130516616	709516.692610128
GLYMA_10G242200_B6EBD3		GLYMA_10G242200	0.014944114630398	0.466931442734452	-1.098717353	1.8255298097998507	Down	1096533.21490642	2348381.61355098
GLYMA_12G180500_K7LVN1		GLYMA_12G180500	0.0241569749344853	0.333650384233576	-1.58359093	1.6169574513222469	Down	435188.062515142	1304323.57665287
LOC100791780 GLYMA_18G208300_I1N337	100791780;	LOC100791780 GLYMA_18G208300	3.45330293875303e-05	0.261719782088734	-1.93390512	4.461765321778575	Down	254652.843413491	972998.072140962
GLYMA_15G165300_I1MH26		GLYMA_15G165300	0.003845558390437	0.249411155202185	-2.003402102	2.4150405899904377	Down	30402.3465750897	121896.498777066
GLYMA_06G217500_I1KDC1		GLYMA_06G217500	0.003294004783407	0.378936518140873	-1.399971916	2.4822757745027078	Down	331040.70454699	873604.650644738
LOC100803449 GLYMA_04G204500_I1JXU5	100803449;	LOC100803449 GLYMA_04G204500	0.0003781513304218	0.331470433388428	-1.593047905	3.4223343673190962	Down	65386.2968081377	197261.324757481
LOC100791078 GLYMA_03G245800_I1JRL7	100791078;	LOC100791078 GLYMA_03G245800	0.0476978430194159	0.289489154822093	-1.788418794	1.321501260078251	Down	26554.3633092151	91728.3527444552
GLYMA_19G113400_K7MXV2		GLYMA_19G113400	0.0089798718265607	0.0034192811484081	-8.192091232	2.046729862153929	Down	103438.152401782	30251432.3661097
GLYMA_15G097900_A0A0R0G9L3		GLYMA_15G097900	0.0043632414847016	0.100452858765026	-3.315409473	2.360190750210261	Down	151151.027831447	1504696.13000274
rps2_Q2PMT2	3989294;	rps2	0.0003062440985325	0.342971001161576	-1.543841496	3.5139322716052566	Down	847500.644605097	2471056.27512173
GLYMA_07G249100_I1KN10		GLYMA_07G249100	0.0186179761374879	0.235500499045731	-2.086197978	1.730067530663621	Down	72102.068495707	306165.247156041
LOC100808705 GLYMA_09G156600_C6TG91	100808705;	LOC100808705 GLYMA_09G156600	0.0141699186213891	0.289860053579994	-1.78657157	1.8486326439221334	Down	198783.413267799	685790.990557929
GLYMA_16G189500_C6SVM4		GLYMA_16G189500	0.0185474640266666	0.188777523188579	-2.405241095	1.7317154625726714	Down	93581.8790027871	495725.748606755
LOC100306384 GLYMA_03G125800_C6SZ55	100306384;	LOC100306384 GLYMA_03G125800	0.020290453942016	0.457680608914607	-1.127586926	1.6927082367366215	Down	452440.223821517	988550.126461512
LOC100811054 GLYMA_02G251400_K7KAN4	100811054;	LOC100811054 GLYMA_02G251400	0.0376178432344738	0.160599085934835	-2.638464413	1.4246061077281609	Down	132522.241031844	825174.316904993
LOC100787315 GLYMA_01G118000_A0A0R4J2I4	100787315;	LOC100787315 GLYMA_01G118000	0.003556433655651	0.159836503805165	-2.645331163	2.448985288541675	Down	12323.8685446396	77102.9661638619
GLYMA_09G060800_K7LC32		GLYMA_09G060800	0.0054436636962742	0.488268234532864	-1.034254172	2.2641087128889494	Down	144423.046288461	295786.283182303
GLYMA_11G114300_I1LJA4		GLYMA_11G114300	0.006597371503099	0.276024645443766	-1.857131008	2.1806290597723317	Down	139253.468565798	504496.503715891
GLYMA_04G078200_I1JUQ0		GLYMA_04G078200	0.0003815494987981	0.47123057855806	-1.085494935	3.4184491125966545	Down	2239810.47688889	4753109.36684666
GLYMA_06G143500_I1KB85		GLYMA_06G143500	0.0019234093378915	0.104385808340899	-3.26000251	2.7159282798439843	Down	11775.8254810169	112810.598185529
GLYMA_15G046100_I1MDN5		GLYMA_15G046100	0.0074347127104097	0.131291778920517	-2.929151513	2.1287358086745582	Down	5430.35382914088	41360.9585747816
GLYMA_05G197400_I1K548		GLYMA_05G197400	0.0404693612770448	0.312015188537624	-1.680311835	1.3928736499707741	Down	1700354.05203555	5449587.43837084
GLYMA_11G055500_K7LN75		GLYMA_11G055500	0.0048308654925409	0.29465511249975	-1.762900797	2.315975054556639	Down	391292.521596332	1327967.86818577
LOC100799247 GLYMA_06G275300_C6TA48	100799247;	LOC100799247 GLYMA_06G275300	0.0014378877253134	0.490651966754097	-1.027228052	2.842275023675302	Down	4405918.79844875	8979723.09699696
GLYMA_11G064700_I1LHN5		GLYMA_11G064700	0.0166467318153268	0.419905231530364	-1.251864332	1.7786710170458493	Down	80960.4128173935	192806.392343171
GLYMA_13G092500_A0A0R0GKM3		GLYMA_13G092500	0.0004506788479806	0.24785866913816	-2.012410375	3.346132824491424	Down	45260.0213834529	182604.149133974
GLYMA_13G200800_I1M0V9		GLYMA_13G200800	0.0279467605430584	0.066306577965225	-3.914704189	1.5536685262323093	Down	19287.6691328372	290886.209554545
GLYMA_06G276100_K7KXS3		GLYMA_06G276100	0.0024705072622427	0.273523061616905	-1.870265618	2.6072138651312553	Down	34857.4607802063	127438.836689491
GLYMA_01G236600_C6TLV6		GLYMA_01G236600	0.0012637845312016	0.446648730374816	-1.162787434	2.898326964729984	Down	11586269.401522	25940450.7694427
GLYMA_08G071900_K7L5D4		GLYMA_08G071900	0.0012413439503929	0.220303887862663	-2.182433139	2.9061078679280814	Down	64065.9821439341	290807.31513859
LOC100527923 GLYMA_17G161900_I1MVM8	100527923;	LOC100527923 GLYMA_17G161900	0.0285669134263137	0.374097003845835	-1.418515684	1.5441366813650683	Down	37632.4154811232	100595.340497919
GLYMA_10G137800_A0A0R0HSV6		GLYMA_10G137800	0.0025375274703376	0.19381476844692	-2.367249588	2.5955892475412097	Down	44012.2613536499	227084.14692198
GLYMA_11G199100_I1LLY6		GLYMA_11G199100	0.0011040211433081	0.465729197173845	-1.102436765	2.957022609275199	Down	1505754.19274811	3233111.00503336
GLYMA_19G078900_A0A0R0EV63		GLYMA_19G078900	0.0090675165080799	0.171524300605717	-2.543515111	2.042511645081801	Down	289065.977916556	1685277.11173143
GLYMA_17G194400_I1MWC4		GLYMA_17G194400	0.03048924464691	0.211521977920575	-2.241120522	1.515853334891504	Down	83347.0751293151	394035.059376247
GLYMA_13G127800_A0A0R0GVZ2		GLYMA_13G127800	0.020575168959156	0.208318408329823	-2.263137764	1.6866565897619703	Down	37472.3912849335	179880.364800046
GLYMA_11G039000_I1LGV9		GLYMA_11G039000	0.0078769034950438	0.320248781640636	-1.642735013	2.1036444753160963	Down	65939.2177747137	205899.980124536
LOC100813340 GLYMA_16G092800_I1MMC9	100813340;	LOC100813340 GLYMA_16G092800	0.0004446170826928	0.230543514885112	-2.116889011	3.3520138552297056	Down	393435.414739752	1706555.98330673
GLYMA_14G215700_I1MBX0		GLYMA_14G215700	0.0245565104121445	0.302058423114995	-1.727100477	1.6098333482973552	Down	405040.353796849	1340933.81545148
GLYMA_05G005300_I1K1I6		GLYMA_05G005300	0.0027273169047862	0.290931457101021	-1.781248798	2.5642643956104196	Down	698960.951348949	2402493.55746445
GLYMA_04G196800_A0A0R0KHG6		GLYMA_04G196800	0.0039368307302438	0.13706130304909	-2.867106787	2.404853257930483	Down	74949.5927363627	546832.629407577
GLYMA_06G146700_I1KBC0		GLYMA_06G146700	0.0006135659944978	0.414192610944759	-1.271626278	3.2121387181777274	Down	328690.175844158	793568.420002537
GLYMA_18G242600_I1N3Z5		GLYMA_18G242600	0.0040831371097209	0.281904585973361	-1.826721147	2.3890060364386416	Down	56320.9055443705	199787.120702225
GLYMA_02G202700_I1JGN3		GLYMA_02G202700	0.0060478949910295	0.123776943477384	-3.014185493	2.21839575805122	Down	26035.2201074219	210339.820777518
LOC100786248 GLYMA_01G062100_I1J631	100786248;	LOC100786248 GLYMA_01G062100	0.002205120300725	0.370711667241573	-1.431630574	2.656567712538153	Down	96592.9687559569	260560.908359575
GLYMA_01G119400_I1J7C8		GLYMA_01G119400	0.0007488786447183	0.453312192645691	-1.141423129	3.1255885537281434	Down	5870663.21035119	12950596.3121969
GLYMA_03G050400_I1JL83		GLYMA_03G050400	0.0040621514606355	0.149770510181338	-2.73917451	2.3912438876047952	Down	81063.0524835186	541248.423240128
GLYMA_15G074400_A0A0R0G5K6		GLYMA_15G074400	7.00510933822457e-05	0.134763509460722	-2.891498191	4.154585081703401	Down	93499.4377137903	693803.820395772
GLYMA_02G137000_K7K859		GLYMA_02G137000	0.0101543309713554	0.129283784853845	-2.951386755	1.9933486852596813	Down	4766.01823128356	36864.7795751922
LOC100800390 GLYMA_02G263500_I1JIE7	100800390;	LOC100800390 GLYMA_02G263500	0.0302462585775846	0.484824294622294	-1.044466101	1.519328339345497	Down	321499.818310891	663126.460198035
GLYMA_11G213800_A0A0R0HKE1		GLYMA_11G213800	0.0068056091298137	0.297795838060218	-1.747604504	2.1671329975910334	Down	3776511.71748484	12681546.330816
GLYMA_07G190300_I1KLD6		GLYMA_07G190300	0.0004676353407626	0.465434627445253	-1.103349546	3.3300926751872555	Down	1056268.73264193	2269424.46985463
GLYMA_10G255600_I1LEC5		GLYMA_10G255600	0.0013670750013154	0.497749175269016	-1.006509169	2.8642076582457205	Down	104574.401033934	210094.574194755
GLYMA_12G239100_A0A0R0HI11		GLYMA_12G239100	0.0197815558440947	0.168972314451426	-2.56514121	1.7037395535916087	Down	360485.458765781	2133399.54498527
PG11 GLYMA_12G012200_Q2LAH5	732596;	PG11 GLYMA_12G012200	0.0091302419250129	0.10158682148068	-3.299214837	2.0395177147651378	Down	322762.36982005	3177207.09355429
GLYMA_09G266600_I1L6S3		GLYMA_09G266600	0.0397554382256807	0.370771007740331	-1.431399657	1.4006034549355606	Down	205123.030652951	553233.738266312
GLYMA_19G077300_I1N7G1		GLYMA_19G077300	0.0020683326402576	0.425909597897155	-1.231380853	2.6843796144122387	Down	1648025.98361587	3869426.73222833
GLYMA_10G033100_I1L8A9		GLYMA_10G033100	3.70243154513689e-06	0.0086588893831265	-6.851602293	5.431512962474315	Down	152751.862506715	17641045.6061929
LOC100306148 GLYMA_18G138900_K7MS03	100306148;	LOC100306148 GLYMA_18G138900	0.0009866782161292	0.39815050932575	-1.328614192	3.005824460040632	Down	1182479.99944202	2969932.15315609
GLYMA_05G204800_I1K6M2		GLYMA_05G204800	1.73301867472224e-05	0.210102647727729	-2.250833752	4.761196757375453	Down	7823918.47453761	37238552.4844817
GLYMA_16G178800_I1MPI1		GLYMA_16G178800	0.0274443319758028	0.354109021167798	-1.497734497	1.5615473359427963	Down	262154.939920207	740322.681008406
GLYMA_01G045800_A0A0R0L6I1		GLYMA_01G045800	0.0056210892275452	0.302691581140236	-1.724079545	2.250179520787306	Down	183947.996892989	607707.674590944
GLYMA_14G000800_I1M631		GLYMA_14G000800	0.014794849154638	0.397946740651027	-1.329352735	1.8298894584615981	Down	520378.742102135	1307659.26427947
GLYMA_10G162500_I1LBM1		GLYMA_10G162500	0.001271592726322	0.0878661715299407	-3.508548355	2.8956519649718393	Down	17751.3204389955	202026.788352179
LOC100804856 GLYMA_03G137100_K7KEW2	100804856;	LOC100804856 GLYMA_03G137100	0.0025978023296789	0.29274385936637	-1.772289186	2.5853938980650386	Down	1198616.34596488	4094420.11374458
GLYMA_05G238800_I1K5K5		GLYMA_05G238800	0.0049325319902855	0.262309826194716	-1.930656243	2.3069300894190223	Down	54802.3862251966	208922.35346348
GLYMA_03G161600_I1JP24		GLYMA_03G161600	9.17028378568153e-05	0.180137472267777	-2.472829772	4.0376172243465	Down	111860.989054309	620975.678441993
MS GLYMA_17G128000_I1MUM7	732628;	MS GLYMA_17G128000	0.0137828703636091	0.351220063758761	-1.509552832	1.8606603286356966	Down	3737093.27050867	10640318.2964955
LOC100789494 GLYMA_03G181900_I1JPN3	100789494;	LOC100789494 GLYMA_03G181900	0.006403240117794	0.2273788623339	-2.136829951	2.1936002120790556	Down	1801559.47736794	7923161.6293444
LOC100818029 GLYMA_03G020100_I1JKI3	100818029;	LOC100818029 GLYMA_03G020100	0.0442364250226638	0.244534101089909	-2.031892427	1.3542199778983162	Down	61013.5085279598	249509.202422147
LOC100794560 GLYMA_02G147000_C6TCH7	100794560;	LOC100794560 GLYMA_02G147000	0.0158220028279421	0.415538489478882	-1.266945981	1.8007385421993891	Down	4626053.37618182	11132671.2044972
GLYMA_13G213600_A0A0R0GY62		GLYMA_13G213600	0.0360739395886067	0.342667414870419	-1.545119086	1.4428064263491005	Down	145177.059017903	423667.535101937
GLYMA_16G039800_K7MF41		GLYMA_16G039800	0.0002591620518267	0.0034912339302115	-8.162047257	3.586428590335423	Down	72218.1088623686	20685554.2498673
GLYMA_06G160800_I1KBT2		GLYMA_06G160800	0.0005544730226731	0.216215417355381	-2.209458696	3.25611957916175	Down	39828.830850811	184209.023287856
GLYMA_19G069800_K7MWV8		GLYMA_19G069800	0.041291349011248	0.482066613282492	-1.052695579	1.3841409282521904	Down	745977.599758631	1547457.50733309
GLYMA_17G254400_K7MNY5		GLYMA_17G254400	0.0316213491580761	0.369332631858631	-1.437007359	1.500019604378263	Down	86729.3878875994	234827.308518996
GLYMA_08G330600_I1KYK7		GLYMA_08G330600	0.0025949704728381	0.487873740854864	-1.035420261	2.585867579455768	Down	661259.896936214	1355391.44979916
GLYMA_16G209800_A0A0R0FT50		GLYMA_16G209800	0.0114516736597098	0.236833220558783	-2.078056633	1.9411310366377477	Down	1025349.90256686	4329417.55446154
GLYMA_20G009300_A0A0R0EGI2		GLYMA_20G009300	0.0001314993241679	0.155192033239687	-2.687873596	3.881076479196322	Down	45494.1916655914	293147.726180814
GLYMA_06G037600_A0A0R0JJF7		GLYMA_06G037600	0.0487942768158841	0.426916510744414	-1.227974136	1.3116311143301236	Down	113642.459935654	266193.639916844
GLYMA_09G235900_I1L5V5		GLYMA_09G235900	0.0003050068014246	0.437873365067695	-1.191414399	3.515690476101612	Down	241151.301622135	550732.976382002
GLYMA_11G117400_I1LJC9		GLYMA_11G117400	0.0161086648990745	0.254345964756769	-1.975135889	1.7929404528143238	Down	269451.626426776	1059390.2155454
GLYMA_10G286200_I1LF90		GLYMA_10G286200	0.0231341258753593	0.403996323470766	-1.307585931	1.6357469057028777	Down	825953.672037097	2044458.38749536
GLYMA_05G035000_I1JZX7		GLYMA_05G035000	0.0002148927176462	0.465549896107678	-1.102992296	3.667778301770814	Down	309785.990575669	665419.524664694
GLYMA_07G043600_A0A0R4J3N3		GLYMA_07G043600	0.0010461204022513	0.479866415268513	-1.059295249	2.980418327874006	Down	6630961.45227856	13818348.6930798
LOC100807922 GLYMA_05G204000_I1K6P0	100807922;	LOC100807922 GLYMA_05G204000	0.010068407265143	0.356224497418045	-1.489141361	1.997039225639866	Down	211688.963719151	594257.175611155
GLYMA_17G128400_I1MUN3		GLYMA_17G128400	0.0047533847963444	0.186387072873876	-2.423626291	2.322997027244333	Down	158400.415643189	849846.575735298
GLYMA_14G005800_I1M679		GLYMA_14G005800	0.0425619429478088	0.476313502329644	-1.070016649	1.3709785547672435	Down	199567.093226258	418982.649557859
GLYMA_15G254100_I1MJ53		GLYMA_15G254100	0.0016075983765218	0.269335242206003	-1.892525078	2.793822441064215	Down	55563.5551267959	206298.866318793
GLYMA_20G228700_I1NIU2		GLYMA_20G228700	0.0047957132006833	0.118923995389997	-3.071888257	2.319146797025439	Down	4935.3709469876	41500.2113812495
GLYMA_08G086600_I1KRI0		GLYMA_08G086600	0.0319787292383093	0.499640213883388	-1.001038497	1.4951387981180913	Down	596027.725652509	1192913.83898018
SGF14n GLYMA_12G229200_E9KNA3	547574;	SGF14n GLYMA_12G229200	7.51550345229464e-05	0.312060131964434	-1.680104041	4.124041921367173	Down	40985.0218280982	131336.936795147
GLYMA_14G030400_I1M6Z4		GLYMA_14G030400	0.0043914238513283	0.42450763498608	-1.236137593	2.357394643649562	Down	4880236.18741631	11496227.1233975
LOC100776545 GLYMA_04G226400_I1JYF7	100776545;	LOC100776545 GLYMA_04G226400	0.0487094265694358	0.12297776903145	-3.023530555	1.3123869831195805	Down	187526.854628564	1524884.18114502
GLYMA_06G319600_A0A0R0JNZ6		GLYMA_06G319600	0.0040211291068252	0.43909643874293	-1.187390261	2.395651982733542	Down	169701.380806981	386478.608874195
GLYMA_19G068800_A0A0R0ETQ4		GLYMA_19G068800	0.0323316889240312	0.100442592144123	-3.315556929	1.4903716083723924	Down	32416.7669322508	322739.250752675
GLYMA_12G074600_I1LR27		GLYMA_12G074600	0.0023566876154365	0.393003539212575	-1.34738579	2.6276979804299603	Down	163613.028539352	416314.389603638
GLYMA_11G254100_K7LRX9		GLYMA_11G254100	0.0418492778224664	0.172954651408334	-2.531534281	1.3783120320655586	Down	66779.0026733774	386107.00625632
GLYMA_05G218300_I1K682		GLYMA_05G218300	0.0011829111282928	0.220687417291611	-2.17992372	2.9270478825418658	Down	1471746.41739969	6668918.57932689
GLYMA_09G091900_I1L288		GLYMA_09G091900	0.0064350349160129	0.35086686380728	-1.51100439	2.19144909230418	Down	30905.6173181354	88083.6023749194
GLYMA_14G197600_K7M834		GLYMA_14G197600	0.0320574804964435	0.215332038243838	-2.215365108	1.494070613282225	Down	20471.9580109437	95071.5842282681
GLYMA_06G025900_I1K7L1		GLYMA_06G025900	0.0048975558342613	0.249193431939033	-2.004662052	2.3100206041594924	Down	61503.4899758259	246810.236920182
GLYMA_15G120300_K7MAX3		GLYMA_15G120300	0.00010500737189	0.0326018305588235	-4.938903217	3.978780210846588	Down	15141.7666033776	464445.288618299
GLYMA_08G246300_I1KWF3		GLYMA_08G246300	0.0043458803027915	0.372269060427411	-1.425582377	2.361922239486509	Down	1497265.41389055	4021997.99298792
GLYMA_11G075500_I1LI02		GLYMA_11G075500	2.50164085254508e-05	0.0417269959378287	-4.58287513	4.601775039548129	Down	88668.0259572145	2124955.89400506
LOC100804479 GLYMA_02G050700_I1JCK0	100804479;	LOC100804479 GLYMA_02G050700	0.0017214062621806	0.167259124009555	-2.579843183	2.764116621478681	Down	70171.0042557145	419534.68709848
GLYMA_18G220000_I1N3E1		GLYMA_18G220000	0.0027880613315099	0.370841803611372	-1.431124212	2.554697676899944	Down	1288193.07896318	3473699.74587104
GLYMA_05G029300_I1JZR9		GLYMA_05G029300	0.0019995115446068	0.189630057486657	-2.398740437	2.6990760840313075	Down	15343.1287284539	80910.8478466473
COI1 GLYMA_11G227300_Q45FY8	732662;	COI1 GLYMA_11G227300	0.009320924393141	0.234743731437617	-2.090841462	2.030541014799189	Down	116648.779340597	496919.677582943
LOC100790207 GLYMA_03G243400_I1JRJ3	100790207;	LOC100790207 GLYMA_03G243400	0.0057757005073451	0.261144380432478	-1.937080436	2.2383953347215897	Down	27548.9758904524	105493.274811539
GSTU1 GLYMA_01G040000_C6T188	100500281;	GSTU1 GLYMA_01G040000	0.0010452647445188	0.246396388866874	-2.020946983	2.9807736975704304	Down	144116.503362776	584896.978504992
GLYMA_19G207500_A0A0R0F290		GLYMA_19G207500	0.0241577661940289	0.447999143050906	-1.158432122	1.61694322627848	Down	428715.688021869	956956.491260862
GLYMA_17G128600_I1MUN6		GLYMA_17G128600	0.0002506659258856	0.488879836247314	-1.032448192	3.6009046975759125	Down	4780542.33073104	9778563.10750493
GLYMA_08G311200_I1KY39		GLYMA_08G311200	0.0137109281920977	0.465561047704695	-1.102957738	1.8629331436742953	Down	1318929.89721553	2832990.225
GLYMA_17G067800_I1MSV8		GLYMA_17G067800	0.0136352136909015	0.404707717214294	-1.305047735	1.8653380514112305	Down	82978.0902691605	205032.14230833
GLYMA_18G100500_I1N0S0		GLYMA_18G100500	1.87004604244866e-05	0.348566769407517	-1.520493058	4.728147700556964	Down	1030699.09443632	2956963.15569115
LOC100780895 GLYMA_01G177000_K7K4G2	100780895;	LOC100780895 GLYMA_01G177000	0.0011662213248958	0.0676260044674365	-3.886278072	2.9332190215670932	Down	19498519.2380944	288328718.983884
GLYMA_16G181300_A0A0R0FS32		GLYMA_16G181300	1.97533372754293e-05	0.194734839681935	-2.360417078	4.704359520905177	Down	82368.5780212083	422978.128391114
GLYMA_07G046700 GLYMA_16G015500_A0A0R4J3N1		GLYMA_07G046700 GLYMA_16G015500	0.0040763988435469	0.341264456244334	-1.551037934	2.38972333028941	Down	433349.864720788	1269835.91989001
LOC732572 GLYMA_05G141900_I1K3G1	732572;	LOC732572 GLYMA_05G141900	0.0052947902059561	0.292944764578253	-1.771299428	2.2761512431486848	Down	66403.9185569626	226677.266796569
GLYMA_18G180800_I1N2G8		GLYMA_18G180800	0.0021826181996393	0.187648414053363	-2.413895998	2.661022227777671	Down	28450.7052363636	151617.083362468
GLYMA_03G006700_K7KBZ4		GLYMA_03G006700	0.0110238775817978	0.498394326519897	-1.004640449	1.9576656181727425	Down	421959.779228021	846638.408134398
GLYMA_17G208200_I1MWQ0		GLYMA_17G208200	0.0003999525673507	0.184169161106513	-2.440896591	3.39799151107035	Down	148574.301459211	806727.361771956
GLYMA_19G029500_I1N6B5		GLYMA_19G029500	6.85150569410918e-05	0.100330359960557	-3.317169863	4.164213977006071	Down	81476.6126455614	812083.328292577
GLYMA_10G091000_K7LI90		GLYMA_10G091000	0.001497857897041	0.402928083266881	-1.311405733	2.8245293865419705	Down	5944130.7361212	14752336.6649628
GLYMA_15G173000_I1MHB2		GLYMA_15G173000	0.0443785411236206	0.304072781148518	-1.717511415	1.3528269786334213	Down	481383.697844871	1583119.98866399
GLYMA_07G103600_I1KJ68		GLYMA_07G103600	0.0100660467351259	0.373625431850607	-1.420335435	1.997141057570891	Down	73951.3275775558	197929.052129206
GLYMA_15G022300_I1MCX3		GLYMA_15G022300	0.0181167947135852	0.410509199584914	-1.284513541	1.741918636755107	Down	128088.567465318	312023.622356903
Rab7p GLYMA_12G165300_Q43462	100796206;	Rab7p GLYMA_12G165300	0.0289285176245599	0.481898431719522	-1.053198989	1.5386738202050474	Down	1063909.37308828	2207746.07896525
LOC100306134 GLYMA_16G212400_C6SY46	100306134;	LOC100306134 GLYMA_16G212400	0.0073469972103832	0.391730180054491	-1.352067813	2.1338901250549585	Down	2787776.47751175	7116573.14002194
LOC100799878 GLYMA_03G222900_I1JQV7	100799878;	LOC100799878 GLYMA_03G222900	0.0015093428350503	0.274735241458109	-1.863886112	2.821212102530884	Down	9642.24626257762	35096.5031329912
GLYMA_08G225500_K7L866		GLYMA_08G225500	0.0420704091805602	0.179213789245843	-2.480246448	1.3760232639755112	Down	128832.335731067	718875.128265584
GLYMA_08G187000_I1KUM4		GLYMA_08G187000	0.0104883973338511	0.150880752385319	-2.72851932	1.9792908685500081	Down	320967.119340895	2127290.02385413
GLYMA_16G142600_A0A0R0G0K3		GLYMA_16G142600	0.0141354481606208	0.347655346294683	-1.524270319	1.8496904177652518	Down	1284070.06404317	3693514.50431817
GLYMA_15G124200_I1MFX1		GLYMA_15G124200	0.0456047259737964	0.392223310709133	-1.350252814	1.3409901494849013	Down	218379.864910317	556774.314396282
GLYMA_18G173100_K7MSX8		GLYMA_18G173100	0.0281439387346896	0.262434352541642	-1.929971514	1.550615123282265	Down	271637.359081508	1035067.8424937
rpl36_Q7ICQ6	3989331;	rpl36	0.0057654373992414	0.449387814815888	-1.153967089	2.239167739042133	Down	1387164.28523115	3086786.60056563
LOC100786656 GLYMA_04G075200_I1JUM3	100786656;	LOC100786656 GLYMA_04G075200	0.0009841810065567	0.0973583062119491	-3.360552121	3.0069250205529157	Down	7265.84384991043	74629.9327978517
GLYMA_19G254600_I1NCJ4		GLYMA_19G254600	0.0077842059970222	0.264657018124737	-1.917804183	2.108785679653083	Down	597505.852634367	2257661.09233783
GLYMA_18G034600_I1MZ94		GLYMA_18G034600	0.0186248104396361	0.264177842788632	-1.920418625	1.7299081387374668	Down	10463.195318864	39606.6347140083
GLYMA_17G252600_C6SYN1		GLYMA_17G252600	0.0499487406969396	0.320033800864825	-1.643703809	1.3014754566925417	Down	58961.6090988314	184235.568054062
GLYMA_09G151800_I1L3I9		GLYMA_09G151800	0.0028550382211655	0.352881213761579	-1.502745467	2.5443880733620357	Down	499719.500285491	1416112.5069784
GLYMA_20G168400_I1NH38		GLYMA_20G168400	0.0081618176714521	0.37929906766755	-1.398592269	2.0882131112494298	Down	104817.861641985	276346.214839253
GLYMA_10G280700_K7LLW8		GLYMA_10G280700	0.0229418513961975	0.498587886748567	-1.004080262	1.6393715376680444	Down	718923.465864721	1441919.23825712
GLYMA_11G059100_Q9ZTZ3		GLYMA_11G059100	0.0036289379875684	0.40618177985279	-1.299802569	2.440220453096484	Down	21013668.6070573	51734641.1123443
GLYMA_13G306700_I1M423		GLYMA_13G306700	0.0009281194416576	0.484603430368822	-1.045123478	3.032396129907379	Down	220500.542115972	455012.342665741
GLYMA_07G107800_I1KJQ4		GLYMA_07G107800	0.0049625650278443	0.256833823490569	-1.961092886	2.304293789337359	Down	172158.484311566	670310.794628992
GLYMA_19G132400_I1N8U7		GLYMA_19G132400	0.0284897169922056	0.282061356785167	-1.825919069	1.5453118648824575	Down	217500.076072405	771109.089707968
GLYMA_01G017900_I1J4V3		GLYMA_01G017900	0.0134840462773403	0.111658349114141	-3.162836964	1.8701797656468355	Down	39680.119021983	355370.819439759
GLYMA_15G157800_I1MGV2		GLYMA_15G157800	0.0102378408457039	0.249158796736853	-2.004862585	1.9897916261405129	Down	142882.778594449	573460.702434494
GLYMA_02G140900_I1JF32		GLYMA_02G140900	0.0097342644039815	0.44174640904462	-1.178709688	2.011696861541183	Down	1818013.30001921	4115513.47740683
GLYMA_17G190800_K7MMK0		GLYMA_17G190800	0.0458205324533831	0.370200277589991	-1.433622118	1.3389398684372678	Down	433624.993252343	1171325.4135714
GLYMA_08G206900_I1KV87		GLYMA_08G206900	0.049263318713082	0.309845609068739	-1.690378571	1.3074763344735785	Down	387862.488134832	1251792.7534961
GLYMA_02G129000_A0A0R0L3Y4		GLYMA_02G129000	0.00039563943619	0.0906747942435889	-3.463154623	3.402700425704547	Down	14925.576436364	164605.57270489
GLYMA_20G160400 GLYMA_20G160500_C6TK30		GLYMA_20G160400 GLYMA_20G160500	0.003045432723511	0.413293199115801	-1.274762471	2.5163509900324192	Down	5305486.69879173	12837101.3850271
GLYMA_13G327000_I1M4L7		GLYMA_13G327000	0.0082376629804682	0.426728741715266	-1.22860881	2.0841959798859104	Down	1257114.71264997	2945934.00856224
GLYMA_04G051600_I1JTX2		GLYMA_04G051600	0.002283858547711	0.467701155169847	-1.096341103	2.641330797909088	Down	1367725.24845737	2924357.21686571
rps16_Q2PMS5	3989305;	rps16	0.0001393427135978	0.468998464859227	-1.092344894	3.855915736150557	Down	2361291.0298142	5034752.15110343
GLYMA_17G002400_K7MJ68		GLYMA_17G002400	0.0010006224213672	0.117123784304699	-3.093894021	2.9997297699245715	Down	511583.428330468	4367886.77353163
PM30 GLYMA_13G363300_Q9XET0	547996;	PM30 GLYMA_13G363300	1.12409097790968e-05	0.33769383238309	-1.566212265	4.9491985378726575	Down	416562862.501093	1233551882.07445
GLYMA_09G186200_A0A0R0IG49		GLYMA_09G186200	0.003894942626053	0.179329426000109	-2.479315857	2.4094989352628176	Down	40940.8422524133	228299.633616116
GLYMA_U033300_I1LK85		GLYMA_U033300	7.67816611815689e-05	0.416141627144215	-1.264853485	4.1147424960974295	Down	1079798.32642536	2594785.65947731
GLYMA_02G102500_I1JDZ7		GLYMA_02G102500	0.0229734319950263	0.199604872391835	-2.324781157	1.6387741208187374	Down	209557.866947165	1049863.48497442
GLYMA_08G046600_I1KQC4		GLYMA_08G046600	0.0335568745176987	0.159061091577826	-2.652347118	1.4742184960831421	Down	569580.449629718	3580891.11535509
GLYMA_08G124300_A0A0R0IRU4		GLYMA_08G124300	0.0238043086684105	0.485995856386142	-1.040984081	1.623344426911768	Down	1341953.10756018	2761243.92816623
GLYMA_16G023100_A0A0R0FKB1		GLYMA_16G023100	0.0047541581721411	0.427962511735648	-1.224443669	2.32292637327142	Down	35903.1522184556	83893.2178261279
GLYMA_13G185300_I1M0G8		GLYMA_13G185300	0.0490808350839013	0.344244347187317	-1.538495131	1.3090880565961152	Down	280671.733039697	815327.064432441
GLYMA_09G248300_I1L681		GLYMA_09G248300	0.0413096539368891	0.261619140251738	-1.934460002	1.383948443220678	Down	90417.8004590129	345608.506977013
GLYMA_18G245200_K7MUI2		GLYMA_18G245200	0.0374291152070654	0.398719136233782	-1.326555247	1.4267904391220432	Down	290278.160284393	728026.658129078
GLYMA_07G119000_K7L138		GLYMA_07G119000	0.036965844409811	0.368862124921289	-1.438846435	1.4321993687757337	Down	59589.1788002908	161548.651309772
GLYMA_09G042000_I1L0W9		GLYMA_09G042000	0.0143642970776052	0.17120532422116	-2.546200527	1.842715621519338	Down	341801.774557951	1996443.60426793
GLYMA_12G028300_I1LPL0		GLYMA_12G028300	0.0121927681139344	0.41312079249024	-1.275364422	1.9138976856751302	Down	315653.616704092	764070.999189781
GLYMA_05G174400_K7KQU4		GLYMA_05G174400	0.0483111800189726	0.32911338538533	-1.603343391	1.3159523545757947	Down	432021.644305005	1312683.29849055
GLYMA_06G277000_A0A0R0JLX5		GLYMA_06G277000	0.0026555978583082	0.220029336574487	-2.184232203	2.575837690275647	Down	49187.6388361199	223550.366518823
LOC100794961 GLYMA_04G093400_I1JV52		LOC100794961 GLYMA_04G093400	0.0200529637805535	0.207442205826107	-2.269218643	1.6978214306040909	Down	799405.682587462	3853630.84336646
GLYMA_18G268200_I1N4L2		GLYMA_18G268200	0.0171049959818246	0.290401955291713	-1.783876928	1.7668770235000593	Down	50636.2636747115	174366.125131102
GLYMA_08G340600_C6T0X9		GLYMA_08G340600	0.0061922120235136	0.179395049092699	-2.478788019	2.208154181675045	Down	105305.501165211	587003.385532655
GLYMA_14G040700_A0A0R4J571		GLYMA_14G040700	0.0012377359004287	0.0764824875986001	-3.708726742	2.9073720121997826	Down	78092.2544925116	1021047.52270036
GLYMA_08G329200_K7LAB8		GLYMA_08G329200	1.74603577392711e-05	0.114382755347258	-3.128058531	4.757946862428858	Down	81267.937961514	710491.172509268
GLYMA_06G319700_C6ZS00		GLYMA_06G319700	0.0013594012666966	0.0109996573161247	-6.506397611	2.866652329735894	Down	755512.595921006	68685103.0180255
GLYMA_14G216300_I1MC68		GLYMA_14G216300	0.0183990011242118	0.345839318987482	-1.531826194	1.735205754056676	Down	328140.572982678	948823.788872184
GLYMA_04G166700_C6TKN5		GLYMA_04G166700	0.0206306856282659	0.20344841194643	-2.297265076	1.6854863386955545	Down	119958.919672619	589628.193825398
GLYMA_10G017500_A0A0R0HZ32		GLYMA_10G017500	4.99412789420245e-05	0.201969696250624	-2.307789249	4.301540340031291	Down	69550.1159011102	344359.164727393
GLYMA_10G255700_K7LLE8		GLYMA_10G255700	0.0058917475789691	0.432892625675017	-1.20791887	2.2297558679748826	Down	223819.005673526	517031.227604122
GLYMA_07G140400_I1KK66		GLYMA_07G140400	0.0028964993358409	0.183903236909232	-2.442981222	2.538126566747408	Down	46376.8356759212	252180.638336514
GLYMA_06G162200_I1KBU6		GLYMA_06G162200	0.0066175050011361	0.482035126971901	-1.052789812	2.1793057218112777	Down	558930.825798265	1159523.01922355
LOC100791933 GLYMA_02G014800_I1JBI5	100791933;	LOC100791933 GLYMA_02G014800	0.0289843131337202	0.443459975657213	-1.173124194	1.537836987022368	Down	1842772.11275568	4155441.78485256
GLYMA_06G173700_K7KVL2		GLYMA_06G173700	0.0033676512694231	0.0378022695374546	-4.725383338	2.4726728873643697	Down	34789.8705913669	920311.690727907
GLYMA_07G132000_K7L1G3		GLYMA_07G132000	0.0013452131875489	0.140232130712381	-2.83411115	2.8712088838108336	Down	59239.5621626346	422439.293061418
GLYMA_17G201900_I1MWJ3		GLYMA_17G201900	0.0463183050040378	0.471431621236184	-1.084879564	1.3342473417862803	Down	1350318.14198435	2864292.68033306
GLYMA_13G261200_I1M2S6		GLYMA_13G261200	0.0017717204572086	0.417469665739351	-1.260256723	2.7516048002079048	Down	876807.761419912	2100290.95136065
fusA1_P34811		fusA1	0.0100027549529717	0.442237302004128	-1.177107376	1.9998803703905896	Down	816775.668004169	1846917.1738854
GLYMA_17G110600_K7ML24		GLYMA_17G110600	0.0002041923623748	0.124898501027656	-3.001171932	3.689960506326056	Down	55273.9098483924	442550.626257341
GLYMA_12G076900_I1LR48		GLYMA_12G076900	0.0420260280727941	0.361674396403878	-1.467236624	1.3764816537152544	Down	103414.787692571	285933.394016337
LOC100806628 GLYMA_11G078700_A0A0R0HLZ4	100806628;	LOC100806628 GLYMA_11G078700	0.0266557291978741	0.436629280298888	-1.195519214	1.5742094323556282	Down	1011594.01488176	2316825.87615124
GLYMA_14G202100_K7M864		GLYMA_14G202100	0.0045930092544891	0.222398280812186	-2.168782459	2.337902679517957	Down	224422.557214089	1009102.03259895
GATA GLYMA_08G311400_I1KY45		GATA GLYMA_08G311400	0.0046461697664781	0.449768494480006	-1.152745489	2.332904925552217	Down	105183.217686292	233860.795002767
LOC100788053 GLYMA_02G274000_A0A0R4J2R3	100788053;	LOC100788053 GLYMA_02G274000	0.0111614707431313	0.274929284368852	-1.86286751	1.9522785747943732	Down	1263886.31047646	4597132.36215608
GLYMA_05G243900_I1K5E5		GLYMA_05G243900	0.0062215106324933	0.348455020631215	-1.520955653	2.206104152334688	Down	868186.199550838	2491530.17792123
GLYMA_08G302600_C6TK73		GLYMA_08G302600	0.0108812575306259	0.108017306519566	-3.210665616	1.9633209109749505	Down	341935.223364423	3165559.6161573
SEOd Glyma06g18430 GLYMA_06G175200_E2FKH4	100789215;	SEOd Glyma06g18430 GLYMA_06G175200	0.0125313483256483	0.180708248069157	-2.468265738	1.9020021980493331	Down	23308.714150163	128985.33630431
MFTL MFT GLYMA_05G244100_E3NYP7	100306314;	MFTL MFT GLYMA_05G244100	0.0005653345298662	0.498780664838998	-1.003522555	3.2476944876119305	Down	2953681.46716739	5921804.2626428
GLYMA_12G102900_I1LRU3		GLYMA_12G102900	0.0097962083560511	0.19031719184997	-2.393522205	2.008941986417785	Down	90445.9421406821	475237.897646062
GLYMA_19G014600_K7MVY3		GLYMA_19G014600	0.0050290311853775	0.180391729306119	-2.4707949	2.2985156712799735	Down	298759.796672765	1656172.36345564
LOC100792664 GLYMA_03G230300_I1JR41	100792664;	LOC100792664 GLYMA_03G230300	0.0085721320514952	0.316294337770168	-1.660660366	2.066911147383596	Down	141798.826344397	448312.882690404
GLYMA_13G030400_I1JFT5		GLYMA_13G030400	0.0010292423914404	0.276158564367053	-1.856431225	2.9874823347921358	Down	96180.1583910734	348278.74562397
LOC100817318 GLYMA_03G040400_C6TFC1	100817318;	LOC100817318 GLYMA_03G040400	0.0025452062906762	0.161933443425292	-2.626527125	2.594277012041744	Down	4523894.6986436	27936753.5386889
GLYMA_10G277900_C6TBX7		GLYMA_10G277900	0.0083665171076448	0.429402512586195	-1.219597462	2.077455296573898	Down	4565946.99529002	10633256.3537888
GLYMA_20G109000_I1NFB2		GLYMA_20G109000	4.52267194757342e-05	0.409303656677952	-1.288756539	4.344604912701926	Down	832611.082596258	2034213.64312749
GLYMA_12G120300_I1LS94		GLYMA_12G120300	4.50727473399869e-05	0.362120251546788	-1.465459233	4.346085969370069	Down	2630132.54275189	7263146.79037516
HOP1 STI Glyma17g137700_Q43468	547932;	HOP1 STI Glyma17g137700	0.0111857289138025	0.320692240252682	-1.640738649	1.951335710009227	Down	334795.473995371	1043977.47114672
GLYMA_14G042000_I1M7A9		GLYMA_14G042000	0.0007227265785396	0.15773647338059	-2.664411802	3.1410259736466886	Down	35059.2113963708	222264.455677154
GLYMA_07G006300_I1KG78		GLYMA_07G006300	6.54104981853215e-05	0.476987067985233	-1.067977942	4.18435254314273	Down	915007.782534619	1918307.31679909
GLYMA_12G095400_I1LRL9		GLYMA_12G095400	0.0002511538368951	0.281716780122201	-1.827682596	3.6000601827059406	Down	40933.4801866285	145300.113713045
GLYMA_01G228400_I1JAH2		GLYMA_01G228400	0.0025857869255307	0.305352580837886	-1.711452056	2.587407264791578	Down	187719.871469985	614764.319184341
GLYMA_10G163300_I1LBM9		GLYMA_10G163300	0.001255122899344	0.221227316016417	-2.176398562	2.9013137467776233	Down	504711.825426334	2281417.29744116
GLYMA_20G148100_A0A0R0EBB0		GLYMA_20G148100	0.0205762111151137	0.0793752589626487	-3.655166796	1.6866345928043476	Down	344284.169779625	4337424.20848835
GLYMA_12G235500_I1LVB6		GLYMA_12G235500	0.0471685062646138	0.323438047716415	-1.628438694	1.326347876803003	Down	484942.144742539	1499335.49304542
GLYMA_11G253300_I1LN44		GLYMA_11G253300	0.0313669013042449	0.293370382640809	-1.769204865	1.5035283825753702	Down	62522.2193410199	213117.011943123
GLYMA_14G126300_C6SXJ9		GLYMA_14G126300	0.021205851046292	0.442024675725198	-1.177801186	1.6735442934805387	Down	755613.514653706	1709437.40508157
GLYMA_07G127300_I1KJT5		GLYMA_07G127300	0.0025079299360541	0.328089199778724	-1.607839992	2.6006846005407307	Down	303850.333227714	926121.108017706
LOC100233234 GLYMA_10G180600_A0A0R0HV48	100233234;	LOC100233234 GLYMA_10G180600	0.005301856916359	0.196123138455926	-2.350168341	2.275571996948877	Down	14922.0226569693	76084.9677118679
GLYMA_09G268200_I1L6T8		GLYMA_09G268200	0.0347008197592744	0.318309707887253	-1.651496938	1.4596602654764426	Down	122092.355018661	383564.660434129
SGF14e GLYMA_01G058000_E9KNA7	100529130;	SGF14e GLYMA_01G058000	0.0106226540862465	0.203509838165472	-2.296829555	1.9737669605612302	Down	60860.1477533691	299052.607490574
GLYMA_08G071300_I1KR17		GLYMA_08G071300	0.0050946602460637	0.468947834623663	-1.092500647	2.2928847730274597	Down	4811961.80836209	10261187.8189474
GLYMA_18G289100_A0A0R0FH00		GLYMA_18G289100	5.97449918439932e-05	0.128598618509563	-2.959052951	4.223698493822111	Down	761120.585978159	5918575.13556073
GLYMA_09G280800_K7LGJ7		GLYMA_09G280800	0.0233847894925222	0.20829821116313	-2.263277645	1.6310665352122866	Down	356721.759838128	1712553.16042421
GLYMA_18G264800_I1N4I3		GLYMA_18G264800	0.0024158405106846	0.434905275506524	-1.201226886	2.6169317404217396	Down	750909.825959212	1726605.466
GLYMA_19G243900_I1NC86		GLYMA_19G243900	0.0050548499775166	0.461392745621272	-1.115932774	2.296291729272494	Down	70048.5948600119	151819.887774114
GLYMA_19G245900_I1NCA5		GLYMA_19G245900	0.0233065848087745	0.245205054076524	-2.027939379	1.6325213604291267	Down	38128.6464451712	155496.984304704
GLYMA_03G098900_I1JMF7		GLYMA_03G098900	0.0128424568567096	0.470363953883738	-1.088150591	1.891351884581583	Down	512761.679328378	1090138.12622027
rpl23-A; rpl23-B_Q2PMM4		rpl23-A; rpl23-B	0.0249331119792998	0.376936701637005	-1.40760582	1.603223512467315	Down	447819.358246452	1188049.23028617
GLYMA_07G054900_K7KZU4		GLYMA_07G054900	0.0072510947474643	0.248571789399686	-2.008265522	2.139596420064787	Down	853334.168346873	3432948.56752538
GLYMA_05G223100_C6SYF3		GLYMA_05G223100	0.0007870398568292	0.43678854120273	-1.194993086	3.1040032737874554	Down	1064999.58183808	2438249.81970802
GLYMA_12G059700_I1LQL7		GLYMA_12G059700	0.0010538644326339	0.0814967313055919	-3.617113993	2.9772152524495885	Down	61451.1577288044	754032.177049877
GLYMA_17G046500_I1MS47		GLYMA_17G046500	0.0027312981440317	0.175307846488155	-2.512037525	2.563630890398354	Down	168361.569743993	960376.692296929
GLYMA_18G240900_I1N3Y0		GLYMA_18G240900	0.0009588156069374	0.480073367835221	-1.05867319	3.018264905435601	Down	140515.765789194	292696.440177086
TIC214 ycf1-A; TIC214 ycf1-B_Q2PMP0		TIC214 ycf1-A; TIC214 ycf1-B	0.0015151675157211	0.0051701099024611	-7.595589336	2.819539349253094	Down	16773.7672273182	3244373.43572392
GLYMA_08G365700_K7LAY1		GLYMA_08G365700	0.0428650789191009	0.164364863295273	-2.605026172	1.3678963723548723	Down	83721.8890400997	509366.097848405
GLYMA_15G060100_I1ME27		GLYMA_15G060100	0.0053585856661245	0.150692112726465	-2.730324187	2.270949821958505	Down	9646.54192624424	64014.9092856277
GLYMA_08G195900_A0A0R0IPI1		GLYMA_08G195900	0.0075181647225542	0.485246573182009	-1.04321007	2.1238881631509865	Down	1351040.41825399	2784234.84661525
GLYMA_17G095700_I1MTN7		GLYMA_17G095700	0.0071215655084833	0.282474414338687	-1.823807896	2.1474245264528764	Down	13832.8522391746	48970.2838098072
GLYMA_20G242900_I1NJ79		GLYMA_20G242900	0.0024262163423651	0.262154041606816	-1.931513307	2.615070476302808	Down	72314.1020073685	275845.840728356
GLYMA_06G038700_A0A0R0JLI3		GLYMA_06G038700	0.0278561882608683	0.416101817383383	-1.264991505	1.5550783111183302	Down	209411.049981762	503268.770366406
GLYMA_06G157300_I1KBP5		GLYMA_06G157300	0.019280679959752	0.120079830870344	-3.057934245	1.7148776541696498	Down	273509.216114768	2277728.19242299
GLYMA_17G115500_I1MU98		GLYMA_17G115500	2.43967425541763e-05	0.177765913544284	-2.49194938	4.612668156660725	Down	103578.734117424	582669.264609161
GLYMA_05G198300_I1K557		GLYMA_05G198300	0.000499899463637	0.390708752854599	-1.355834519	3.3011173292198364	Down	314095.661080474	803912.527645275
GLYMA_08G179200_I1KUD5		GLYMA_08G179200	0.02260160024611	0.251837295080342	-1.989436144	1.6458608106998716	Down	169551.592411369	673258.471733814
GLYMA_07G082200_K7L0E8		GLYMA_07G082200	0.0043481555591077	0.336528557473425	-1.571199159	2.36169492703892	Down	44357.278580049	131808.363941155
GLYMA_15G091600_I1MF04		GLYMA_15G091600	0.037272882089026	0.0446077342028581	-4.48656232	1.428607024553195	Down	109483.526003043	2454361.96120511
GLYMA_08G067100_I1KQX5		GLYMA_08G067100	0.0014122285258394	0.360477755898396	-1.472017857	2.8500950203660076	Down	361624.388365003	1003180.86885486
LOC100782137 GLYMA_15G121400_I1MFU1	100782137;	LOC100782137 GLYMA_15G121400	0.0451597029414654	0.366558463128081	-1.44788478	1.3452489235076253	Down	629012.182532385	1715994.16138047
GLYMA_05G120700 GLYMA_08G075500 GLYMA_08G181300 GLYMA_15G051000_I1K2S3		GLYMA_05G120700 GLYMA_08G075500 GLYMA_08G181300 GLYMA_15G051000	0.0002892642346082	0.341067329797951	-1.551871526	3.538705260346193	Down	2934147.40719112	8602839.23684312
GLYMA_10G120400_I1LAF8		GLYMA_10G120400	0.0452526034453952	0.38156250050851	-1.390008703	1.3443564301727189	Down	23035.1338767722	60370.5391543276
GLYMA_13G285600_C6T0A2		GLYMA_13G285600	0.0093826686429103	0.238835338601115	-2.065911778	2.027673620890138	Down	518027.84656947	2168974.86613002
GLYMA_18G036200_K7MPQ1		GLYMA_18G036200	0.030303680837423	0.262612571837064	-1.928992112	1.5185046167025582	Down	19502.5781951619	74263.6883631836
GLYMA_14G005200_I1M675		GLYMA_14G005200	0.0109513415025817	0.41856549538781	-1.256474708	1.9605326779486554	Down	1015156.12254908	2425322.04334835
GLYMA_17G111200_A0A0R0FMN0		GLYMA_17G111200	0.0145860287150506	0.399937156765776	-1.322154772	1.8360629357904519	Down	105885.572285646	264755.525947937
GLYMA_18G231500_C6SVG7		GLYMA_18G231500	0.0011132121402725	0.154619255452607	-2.693208099	2.953422066060052	Down	22200.825169972	143583.831813087
GLYMA_02G184600_K7K9D0		GLYMA_02G184600	0.0009031261054045	0.267317768921272	-1.903372357	3.0442516039970955	Down	2308852.59314486	8637108.57105365
GLYMA_20G142800_A0A0R0EB47		GLYMA_20G142800	0.0476603293849044	0.365119713424477	-1.45355853	1.321842960530224	Down	76894.3143440396	210600.281268968
GLYMA_05G194400_I1K517		GLYMA_05G194400	0.0126560308121532	0.410062057849879	-1.286085834	1.8977024765192954	Down	41435.5153513225	101046.938038076
GLYMA_12G032500_A0A0R0H9D3		GLYMA_12G032500	0.0114773113170505	0.408129649251272	-1.292900574	1.9401598381513434	Down	115704.381249923	283499.082858074
GLYMA_07G264300_I1KNI0		GLYMA_07G264300	0.006559045256605	0.197904687314534	-2.337122312	2.1831593725091536	Down	13899.4027581532	70232.8123035437
GLYMA_06G158200_I1KBQ2		GLYMA_06G158200	0.0113737076307218	0.229002663474949	-2.126563717	1.944097939790214	Down	70814.0731785288	309228.164004631
GLYMA_19G257700_I1NCN7		GLYMA_19G257700	0.0040713033746314	0.0967550214497163	-3.369519653	2.390266534805715	Down	12505.5580812339	129249.706049965
LOC100811589 GLYMA_02G137200_I1JEZ2	100811589;	LOC100811589 GLYMA_02G137200	0.0434695200960715	0.364325629063845	-1.456699608	1.3618151543980395	Down	1098649.2502752	3015569.48683034
GLYMA_20G099600_A0A368UGD8		GLYMA_20G099600	0.0006766833607225	0.269924402185402	-1.889372687	3.1696145024514304	Down	126874.626236524	470037.629830068
GLYMA_13G158200_A0A0R0GP18		GLYMA_13G158200	0.0015654462530991	0.394353616776962	-1.342438221	2.805361838544146	Down	795983.282998903	2018450.57110024
GLYMA_15G103700_I1MFD9		GLYMA_15G103700	0.0093902426527118	0.195149399473606	-2.357349072	2.027323185010551	Down	319036.546969525	1634832.32759153
GLYMA_11G241500_A0A0R0HLF5		GLYMA_11G241500	0.0004354089823941	0.323291114487525	-1.629094239	3.3611026158003146	Down	399353.156161112	1235274.14848428
GLYMA_14G048200_A0A0R0GJF4		GLYMA_14G048200	0.010275048709825	0.19149469641007	-2.384623659	1.9882161106335896	Down	237381.280606268	1239623.26401947
GLYMA_15G042300_I1MDK2		GLYMA_15G042300	0.0014026119009855	0.370774201112083	-1.431387232	2.853062480487568	Down	626647.984277509	1690106.76146822
GLYMA_09G278400_A0A0R0IEG5		GLYMA_09G278400	0.0013096683942544	0.356586372373377	-1.487676526	2.8828386530282497	Down	3823272.1577362	10721868.3997629
GLYMA_13G278000_I1M396		GLYMA_13G278000	0.0012092561227979	0.360907590392111	-1.470298609	2.917481704980971	Down	6134001.93866504	16996045.807739
GLYMA_04G002300_I1JSC6		GLYMA_04G002300	0.000832616670196	0.166982571386752	-2.582230564	3.0795548981553917	Down	343888.678434989	2059428.57137169
GLYMA_05G047700_I1K0A8		GLYMA_05G047700	0.043449986851593	0.353589292386446	-1.499853508	1.3620103506372128	Down	138551.474569135	391842.958914346
GLYMA_09G171600_A0A0R0I9M4		GLYMA_09G171600	0.0054592656504772	0.437542475770592	-1.192505017	2.2628657722026806	Down	13808284.9192303	31558730.1436537
GLYMA_13G277100_I1M382		GLYMA_13G277100	0.0001787646724711	0.265475874262433	-1.913347336	3.7477183024682916	Down	520216.045197412	1959560.53122612
IFR2 GLYMA_04G012300_Q9SDZ0	548027;	IFR2 GLYMA_04G012300	0.0017116459244846	0.214091657638827	-2.223699515	2.766586069650901	Down	33443668.1304703	156211916.425486
petA_P49161	3989309;	petA	0.0383735609721065	0.400861345915117	-1.318824786	1.4159678974715388	Down	3126761.33936461	7800106.87293033
GLYMA_13G280700_K7M2D8		GLYMA_13G280700	0.0078058360755443	0.210956304437137	-2.244983892	2.107580573248733	Down	347470.43718515	1647120.42198622
GLYMA_10G166900_I1LBR6		GLYMA_10G166900	0.0137114680877496	0.26585489012423	-1.911289091	1.8629160427834714	Down	1005528.38235186	3782245.20106436
GLYMA_05G180100_I1K4K8		GLYMA_05G180100	0.0168150232773757	0.421171022638944	-1.247521915	1.774302527146323	Down	298565.778324908	708894.397468693
GLYMA_06G222100_K7KWK9		GLYMA_06G222100	0.0371170743143104	0.397181884933368	-1.33212827	1.4304262635745706	Down	683163.308039211	1720026.35053162
GLYMA_17G041100_I1MRY9		GLYMA_17G041100	0.0040446264526415	0.167268535296295	-2.579762008	2.393121582098129	Down	297264.314549337	1777168.1567174
GLYMA_06G059200_A0A0R0JI14		GLYMA_06G059200	0.0305567575632712	0.194241082640149	-2.364079727	1.5148927314801353	Down	61956.3843812735	318966.428415424
VSPB VSP27_P10743	547820;	VSPB VSP27	0.0004014451250664	0.0227300569131894	-5.459254893	3.3963738115549504	Down	47954.6866743698	2109747.76075214
GLYMA_09G070700_A0A0R0IB61		GLYMA_09G070700	0.0001670418983243	0.252970528705245	-1.982958775	3.777174583170865	Down	2019118.1924751	7981634.07733444
GLYMA_02G255700_I1JI73		GLYMA_02G255700	0.0289250199303935	0.273443462278635	-1.870685526	1.538726333131375	Down	102068.804271717	373272.059317735
GLYMA_05G151700 GLYMA_08G108500_C6SVT6		GLYMA_05G151700 GLYMA_08G108500	0.040008058595794	0.455470138209938	-1.134571625	1.3978525223923182	Down	438142.904896877	961957.476770796
GLYMA_14G060500_A0A0R0GJU4		GLYMA_14G060500	0.0444485453031251	0.206864773890625	-2.273240099	1.3521424479032977	Down	75546.5815870771	365197.902795285
GLYMA_12G009700_A0A0R0HCH3		GLYMA_12G009700	0.0219787616692246	0.407566888420345	-1.294891246	1.6579967803098283	Down	121784.214751183	298807.92137751
GLYMA_15G002200_I1MC96		GLYMA_15G002200	0.0118984908260621	0.0275152374009693	-5.183625414	1.9245081199081393	Down	87066.7955270581	3164311.98678267
GLYMA_09G199500_I1L4S0		GLYMA_09G199500	0.0135708727392355	0.439353786832019	-1.186544966	1.8673922220789267	Down	142257.385694395	323787.776407139
GLYMA_15G167100_I1MH45		GLYMA_15G167100	0.0401196856561004	0.399270699207892	-1.324560892	1.3966424784022635	Down	35227.841521332	88230.4701828112
GLYMA_13G068500_A0A0R0GJG3		GLYMA_13G068500	0.0461391338327434	0.486277723347648	-1.040147592	1.3359305627232663	Down	342802.317866607	704951.72081229
GLYMA_17G101400_K7MKX0		GLYMA_17G101400	0.0196363046866009	0.453174757210469	-1.141860593	1.7069402377922296	Down	1626178.10821754	3588412.81943312
LOC100816609 GLYMA_03G253900_I1JRV7	100816609;	LOC100816609 GLYMA_03G253900	0.0072985171806783	0.359485188181847	-1.475995766	2.13676536531276	Down	509898.345874579	1418412.67077921
LOC100805177 GLYMA_18G070600_C6TIW5	100805177;	LOC100805177 GLYMA_18G070600	0.0046022811211731	0.436610231683979	-1.195582156	2.337026856843961	Down	224038.6571	513131.944424885
GLYMA_13G234600_I1M1Y5		GLYMA_13G234600	0.0278805794599031	0.194507756204279	-2.36210041	1.5546982042604265	Down	56713.6300546309	291575.159579078
GLYMA_12G190100_I1LU10		GLYMA_12G190100	0.0059592872005546	0.272630666877184	-1.874980242	2.2248056837797074	Down	73098.5182010116	268122.874944004
GLYMA_19G213700_I1NB98		GLYMA_19G213700	0.0002682726853687	0.0912520446269194	-3.453999305	3.5714235434947894	Down	6671.91367363391	73115.2238934676
GLYMA_14G057100_I1M7R2		GLYMA_14G057100	0.0014144721087758	0.169150694878361	-2.563618991	2.849405611744769	Down	14286.4887380152	84460.1244369039
GLYMA_12G033600_I1LPU0		GLYMA_12G033600	0.0352523220414314	0.327892745387317	-1.608704112	1.4528122711104037	Down	114494.963215688	349184.191557648
GLYMA_14G121200_A0A0R0GLJ3		GLYMA_14G121200	0.0014851974364614	0.16606420767972	-2.590186937	2.828215809063189	Down	6629956.15035475	39924052.5275718
GLYMA_15G230600_I1MIM3		GLYMA_15G230600	0.0460865719361883	0.139167136668462	-2.845109526	1.3364255948602066	Down	44230.2504827012	317821.085793199
LOC100305592 GLYMA_10G035300_I1L8C5	100305592;	LOC100305592 GLYMA_10G035300	0.0074756311528656	0.428633170987032	-1.222184594	2.126352134824895	Down	104237.927978361	243186.79708882
GLYMA_19G050300_K7MWN2		GLYMA_19G050300	0.0010292090190656	0.411110797988405	-1.28240083	2.9874964166773346	Down	4300880.02932745	10461608.039419
PIP2-1 GLYMA_04G003200_A0A0R0K972	100306103;	PIP2-1 GLYMA_04G003200	0.0055070977223189	0.49159865381278	-1.02444713	2.2590772169838877	Down	4325248.89534575	8798333.4815904
GLYMA_13G179100_I1M0A4		GLYMA_13G179100	0.0063414659748615	0.157279851936036	-2.668594226	2.197810333412041	Down	8979.93622387406	57095.273891319
GLYMA_15G023600_I1MCY7		GLYMA_15G023600	0.0367802629014757	0.178922333584439	-2.482594615	1.4343851707952737	Down	78996.5619843042	441513.143729613
GLYMA_14G202400_I1MBJ7		GLYMA_14G202400	0.0151722123556865	0.410375130552775	-1.284984791	1.8189510873865	Down	670751.453457666	1634483.67973508
LOC100815148 GLYMA_02G216200_K7K9Y7	100815148;	LOC100815148 GLYMA_02G216200	0.0009758213123987	0.415592250213992	-1.266759343	3.0106297009234098	Down	1650622.14830164	3971734.66890136
LOC100801664 GLYMA_02G098300_I1JDV6	100801664;	LOC100801664 GLYMA_02G098300	0.0335968417764045	0.28315369448755	-1.820342741	1.4737015459299696	Down	135750.054922736	479421.80365478
GLYMA_09G268400_I1L6U0		GLYMA_09G268400	0.0459894395498503	0.453541819524939	-1.140692512	1.3373418829219506	Down	222201.98153576	489926.114792468
GLYMA_17G043800_I1MS22		GLYMA_17G043800	0.0147471669996783	0.139457041879338	-2.84210731	1.831291401691107	Down	196430.531500879	1408537.91858596
LOC100789099 GLYMA_01G231400_I1JAK5	100789099;	LOC100789099 GLYMA_01G231400	0.0005218009363362	0.137672516482222	-2.860687511	3.2824951459232645	Down	12028.7722110638	87372.3566505528
GLYMA_09G112100_I1L2M6		GLYMA_09G112100	6.36923153781549e-05	0.326395215547544	-1.615308185	4.195912963114987	Down	280176.788619163	858397.351655883
GLYMA_20G135800_K7N3A9		GLYMA_20G135800	0.0090655606242578	0.363553160811228	-1.459761756	2.0426053334887135	Down	110854.556502805	304919.798401548
LOC547748 GLYMA_11G095100_I1LIL5	547748;	LOC547748 GLYMA_11G095100	2.03214341328114e-05	0.164336238506272	-2.605277444	4.69204564609342	Down	7978886.25684071	48552202.0545467
WBb225L1.16 GLYMA_12G040200_I1LQ02		WBb225L1.16 GLYMA_12G040200	0.0001648543862506	0.102643241519183	-3.284289458	3.7828994931729993	Down	140320.850454521	1367073.45147802
GLYMA_02G157200_A0A0R0L6W1		GLYMA_02G157200	0.0064098678567423	0.11126134894561	-3.167975593	2.193150923629262	Down	10855.9334017675	97571.4702782756
GLYMA_19G033800_C6TAB7		GLYMA_19G033800	7.61713205811697e-05	0.0432091163874029	-4.532520461	4.118208514983702	Down	66554.4749671321	1540287.80339825
GLYMA_08G308600_I1KY06		GLYMA_08G308600	0.0019590878989549	0.485430231690121	-1.042664135	2.707946077953869	Down	470558.230252654	969363.256619417
GLYMA_20G058300_A0A0R0E8A2		GLYMA_20G058300	0.0005504171770188	0.26321339375737	-1.925695192	3.2593080214148458	Down	39927.7617192381	151693.502937938
LOC100801855 GLYMA_03G030900_I1JKT2	100801855;	LOC100801855 GLYMA_03G030900	0.0141952892673009	0.369309662376054	-1.437097086	1.8478557531266713	Down	1177695.83030744	3188911.50242433
GLYMA_11G253100_I1LN46		GLYMA_11G253100	0.0438302722571405	0.493872864324171	-1.017788392	1.3582258316639384	Down	789374.238866161	1598334.90739841
LOC548030 GSTU51 GLYMA_15G251900_Q9FQE2	548030;	LOC548030 GSTU51 GLYMA_15G251900	0.0484292329315412	0.223836103312887	-2.159485342	1.3148924096698993	Down	376479.813277626	1681944.0997477
SEOc Glyma04g36440 GLYMA_04G190300_E2FKH3	100811452;	SEOc Glyma04g36440 GLYMA_04G190300	0.0115732197855085	0.138183949983001	-2.855338038	1.936545799168751	Down	55524.0166930091	401812.342893944
GLYMA_07G201300_I1KLP7		GLYMA_07G201300	0.000327881409634	0.256951157720131	-1.960433943	3.4842832064542972	Down	186601.858718083	726215.28688082
GLYMA_08G104700_I1KS25		GLYMA_08G104700	0.0020994051064891	0.274788507527371	-1.863606427	2.677903750775757	Down	72456.3322289782	263680.358690987
GRP GLYMA_12G043000_Q9SWA8	547560;	GRP GLYMA_12G043000	5.05123327669735e-05	0.172422439047372	-2.535980556	4.296602574381532	Down	1756551.72172669	10187489.1193488
GLYMA_13G311500_A0A0R0H3H7		GLYMA_13G311500	0.0471701383323203	0.471154027692105	-1.085729318	1.3263328501296368	Down	3087851.32114329	6553804.36047375
GLYMA_04G112500_I1JVM6		GLYMA_04G112500	0.0053959605773009	0.31648445171344	-1.65979347	2.267931231928826	Down	275111.594822197	869273.650989011
GLYMA_06G319500_A0A0R0JNC7		GLYMA_06G319500	0.0064332965596962	0.300771515991267	-1.733260149	2.1915664281937537	Down	1987044.19199503	6606490.59617975
GLYMA_09G216700_K7LFA6		GLYMA_09G216700	0.0369437018682509	0.320025034914997	-1.643743326	1.4324595891230862	Down	110174.938934289	344269.750532338
GLYMA_13G322800_K7M352		GLYMA_13G322800	0.040178841189647	0.228096948513793	-2.132280949	1.396002593028268	Down	22028.6452037389	96575.799664443
GLYMA_05G166600_I1K478		GLYMA_05G166600	0.0192420188573927	0.445378998812962	-1.166894563	1.71574936407428	Down	226363.042826809	508248.128964588
GLYMA_06G159800_I1KBS3		GLYMA_06G159800	0.0101479035111878	0.3024393285222	-1.725282338	1.9936236708115527	Down	25407.7543932224	84009.4260140425
LOC100802918 GLYMA_19G242700_C6TAW2	100802918;	LOC100802918 GLYMA_19G242700	4.79226099661244e-06	0.389286580316302	-1.361095483	5.319459537383791	Down	33503483.3864115	86063802.5569475
GLYMA_09G104000_K7LD07		GLYMA_09G104000	0.0014431798062648	0.230213906000243	-2.118953113	2.8406795566377236	Down	153999.873751707	668942.534477235
GLYMA_11G079200_I1LI35		GLYMA_11G079200	0.037978607000986	0.34913919738939	-1.518125759	1.4204609685847747	Down	378715.266885757	1084711.39796825
LOC100306506 GLYMA_14G070500_I1M877		LOC100306506 GLYMA_14G070500	0.0016725497463038	0.490320219512579	-1.028203839	2.776620956236407	Down	283763.662879944	578731.309840801
GLYMA_20G216900_I1NIG8		GLYMA_20G216900	0.0002906142084854	0.076892459753431	-3.701014059	3.536683156328578	Down	118753.538706984	1544410.71449383
GLYMA_02G288500_I1JJ62		GLYMA_02G288500	0.0236713238167626	0.338066707909187	-1.564620145	1.6257774535099374	Down	925825.396577484	2738587.90267566
GLYMA_05G188600 GLYMA_05G188700 GLYMA_07G202500 GLYMA_08G227400 GLYMA_08G245000 GLYMA_11G130900 GLYMA_12G055200 GLYMA_13G173100 GLYMA_13G342000 GLYMA_15G032300 GLYMA_15G222200 GLYMA_18G266200_C6SZA4		GLYMA_05G188600 GLYMA_05G188700 GLYMA_07G202500 GLYMA_08G227400 GLYMA_08G245000 GLYMA_11G130900 GLYMA_12G055200 GLYMA_13G173100 GLYMA_13G342000 GLYMA_15G032300 GLYMA_15G222200 GLYMA_18G266200	0.0090314530219397	0.379947659456634	-1.396127404	2.044242372760082	Down	3058167.66620573	8048918.29200696
GLYMA_07G238900_K7L3J1		GLYMA_07G238900	0.0112882496156898	0.413593690115241	-1.273713919	1.9473733956465085	Down	82456.925208082	199366.980635286
LOC100791934 GLYMA_02G186100_I1JGA0	100791934;	LOC100791934 GLYMA_02G186100	0.0414480968337717	0.174143329195074	-2.521652885	1.3824954060923986	Down	247144.937691797	1419204.16265241
GLYMA_13G182500_K7M0E5		GLYMA_13G182500	0.0034376211316876	0.302821915521887	-1.723458477	2.463741989628112	Down	18806.9101301939	62105.5120722748
GLYMA_04G237300_I1JYT8		GLYMA_04G237300	0.0383253591145097	0.194945751143001	-2.358855383	1.4165137670484278	Down	20025.5882610029	102723.902129641
LOC100527681 GLYMA_03G234600_I1JR90	100527681;	LOC100527681 GLYMA_03G234600	0.0005802662137842	0.398275779632562	-1.328160347	3.2363727156568265	Down	3503854.76246285	8797559.23319116
GLYMA_12G207500_I1LUJ6		GLYMA_12G207500	0.0004441973903853	0.129114740444867	-2.953274379	3.3524239972161656	Down	72141.6870177191	558740.905718075
LOC100818389 GLYMA_04G054100_I1JTZ7	100818389;	LOC100818389 GLYMA_04G054100	0.0217392667103073	0.304870181571534	-1.713733043	1.6627551092395212	Down	113018.157656143	370709.123055462
GLYMA_13G340200_I1M508		GLYMA_13G340200	0.0116807135817414	0.140461552144791	-2.831752812	1.9325306251049246	Down	233227.862139068	1660439.16344204
LOC100776268 GLYMA_08G224500_A0A0R4J3Y6	100776268;	LOC100776268 GLYMA_08G224500	0.0004870479167568	0.0473077191128138	-4.401780585	3.31242830991602	Down	15093.1092314255	319041.152574557
GLYMA_13G341700_I1M528		GLYMA_13G341700	0.0453583815139246	0.167224899035171	-2.580138421	1.3433424504139138	Down	45647.8975870957	272973.091031706
GLYMA_13G176900_I1M082		GLYMA_13G176900	0.0092687291119457	0.107485699148563	-3.217783371	2.0329798103546572	Down	138963.227726238	1292853.17792991
GLYMA_20G167800_I1NH32		GLYMA_20G167800	0.0077758599932268	0.447850770157968	-1.158910008	2.1092515676183594	Down	143514.250688332	320451.052563137
GLYMA_09G234700_K7LFP0		GLYMA_09G234700	0.0417043486343435	0.243824691105029	-2.036083866	1.3798186575099	Down	2569728.23862167	10539245.3363746
GLYMA_10G165900_I1LBQ2		GLYMA_10G165900	0.0144702624546437	0.225209945817658	-2.150657553	1.8395235917856052	Down	115928.217236404	514756.205883847
GLYMA_01G011100_C6THL8		GLYMA_01G011100	0.0074475960370936	0.475882851964645	-1.071321626	2.1279838878294823	Down	773381.293522888	1625150.5813459
GLYMA_17G242300_K7MNQ0		GLYMA_17G242300	6.36496533158975e-05	0.30328488719463	-1.721254485	4.196203957499764	Down	996585.838802842	3285972.63128147
GLYMA_11G020300_K7LMM0		GLYMA_11G020300	0.0072846081139234	0.37269528591456	-1.423931524	2.1375938067681757	Down	1296451.85326615	3478583.98606995
GLYMA_19G176700_I1NA37		GLYMA_19G176700	0.0124660445404014	0.25766365203927	-1.956439061	1.9042713257340897	Down	540417.195676279	2097374.58659444
GLYMA_07G073800_I1KIE4		GLYMA_07G073800	0.0004394037726355	0.0240877144126713	-5.375558681	3.35713621863138	Down	59778.9864929387	2481720.99140681
GLYMA_20G228100_I1NIT7		GLYMA_20G228100	0.0006077026322226	0.330285475755014	-1.598214566	3.2163088825316133	Down	3270493.09930999	9902019.1300687
GLYMA_03G040100_C6TFP9		GLYMA_03G040100	2.13896903549451e-05	0.182109200139317	-2.457124286	4.669795502390232	Down	946820.320691863	5199189.93640919
GLYMA_05G187000_I1K4U6		GLYMA_05G187000	0.0280063705113841	0.247084209198819	-2.016925282	1.5527431699701426	Down	87458.9395983832	353964.099454079
GLYMA_11G209300_I1LZJ5		GLYMA_11G209300	0.0194727203125448	0.192425211019642	-2.377630265	1.7105733738933089	Down	329641.515286348	1713089.01541337
GLYMA_06G238500_I1KDT2		GLYMA_06G238500	0.0172206751049081	0.272278432230799	-1.876845387	1.763949826831891	Down	1304553.55680682	4791248.23115258
GLYMA_05G044300_I1K073		GLYMA_05G044300	0.0025521795495942	0.163576613914906	-2.61196159	2.5930887756189738	Down	27542.0254370541	168373.857227425
GLYMA_16G215500_I1MQJ5		GLYMA_16G215500	0.0057669804136396	0.405521450623316	-1.302149865	2.2390515235782975	Down	292290.593027671	720777.144041084
GLYMA_06G240100_I1KDU3		GLYMA_06G240100	0.0249956587112032	0.223916253527445	-2.158968841	1.6021354137875174	Down	90397.348134062	403710.524403635
LOC100780104 GLYMA_06G066900_I1K8T2		LOC100780104 GLYMA_06G066900	0.0174026684121619	0.13646310307256	-2.873417167	1.7593841547159346	Down	53170.9398646887	389636.016384713
GLYMA_15G046000_K7M9M1		GLYMA_15G046000	0.006893146121042	0.129666429959311	-2.947123074	2.1615825152255845	Down	13773.0227770092	106218.878558861
LOC100305775 GLYMA_17G223900_I1MX60	100305775;	LOC100305775 GLYMA_17G223900	0.0150226293356196	0.359534128917015	-1.475799369	1.823254048289654	Down	8044498.49370917	22374784.0516302
GLYMA_15G265400_I1MJF8		GLYMA_15G265400	0.0272790360688093	0.380273587447441	-1.394890357	1.5641709799610615	Down	60128.2382853759	158118.366013749
GLYMA_08G048400_A0A0R0IH39		GLYMA_08G048400	0.0062721335233407	0.139720883998571	-2.839380419	2.2025847048145573	Down	13816.1045696335	98883.6040414315
GLYMA_05G137400_I1K3B7		GLYMA_05G137400	8.03604186227283e-06	0.125643028595906	-2.992597471	5.094957809541168	Down	21743.0006398058	173053.776901032
GLYMA_07G042000_A0A0R0J9X6		GLYMA_07G042000	0.0461827694363866	0.22478840103836	-2.1533605	1.3355200273548027	Down	148273.149484584	659612.100978827
GLYMA_06G148800_I1KBE3		GLYMA_06G148800	0.0027853023847481	0.489346044458263	-1.031073057	2.555127649000595	Down	1302514.97109976	2661746.19341559
GLYMA_18G038800_I1MZD1		GLYMA_18G038800	0.0270021051949482	0.257940902377011	-1.954887532	1.5686023751407123	Down	482416.365063881	1870259.27496668
LOC100817216 GLYMA_07G059800_I1KHZ3		LOC100817216 GLYMA_07G059800	0.0166038819192733	0.417826080116849	-1.259025549	1.7797903638258221	Down	90039.4187936326	215494.970463433
GLYMA_04G067600_I1JUD5		GLYMA_04G067600	0.0296292928338382	0.238845478260777	-2.06585053	1.5282787137587894	Down	349675.401719362	1464023.53632828
GLYMA_20G130800_K7N378		GLYMA_20G130800	0.0371876785968187	0.259497095844671	-1.946209702	1.4296009311881728	Down	95921.6261711779	369644.314742522
GLYMA_10G152900_I1LBB0		GLYMA_10G152900	1.1183960222756e-05	0.432578859529706	-1.208964934	4.951404386221811	Down	219366.811786731	507114.037022577
LOC100787587 GLYMA_12G205900_I1LUI0		LOC100787587 GLYMA_12G205900	0.0492672575361971	0.345623301631171	-1.532727609	1.307441612071455	Down	10891.5793380412	31512.8617967548
GLYMA_11G014400_I1LG49		GLYMA_11G014400	0.0245539489578054	0.314885031161781	-1.667102918	1.6098786512939225	Down	137504.2849	436680.919355144
GLYMA_18G261100_K7MUT7		GLYMA_18G261100	0.0047733154467238	0.204991639512928	-2.286363024	2.321179864136871	Down	60236.804828555	293850.056381232
GLYMA_18G210500_A0A0R0F2G6		GLYMA_18G210500	0.0004012548606488	0.165711141088583	-2.593257494	3.396579693676999	Down	103939.439929556	627232.66068148
GLYMA_12G163700_I1LT87		GLYMA_12G163700	0.0022356474765606	0.166969380185329	-2.582344538	2.650596676212442	Down	39600.9117144778	237174.694369246
LOC100779360 GLYMA_03G057600_A0A0R0KRC8		LOC100779360 GLYMA_03G057600	0.0002339380715669	0.34351732546898	-1.541545231	3.6308990944544712	Down	59909.9713018293	174401.600326966
GLYMA_06G167700_I1KC06		GLYMA_06G167700	0.0001691281528041	0.0732284366261324	-3.771452194	3.7717840944140653	Down	73609.8631758406	1005208.72173819
GLYMA_17G029600_I1MRL9		GLYMA_17G029600	0.0018485953017726	0.170775287108198	-2.549828877	2.733158155062711	Down	18270.1375066435	106983.497530694
GLYMA_08G315300_I1KY70		GLYMA_08G315300	0.0001649190612036	0.0654842168723725	-3.932708962	3.782729146070877	Down	14887.3190914564	227342.095584216
GLYMA_15G136300_K7MB77		GLYMA_15G136300	0.0099855194242394	0.158595112397817	-2.656579784	2.000629339184498	Down	40099.4137936788	252841.422332702
GLYMA_17G055500_I1MSH6		GLYMA_17G055500	0.0390927712537254	0.322510223899411	-1.632583199	1.4079035417053607	Down	57418.7785385993	178037.08001675
GLYMA_07G215900_I1KM30		GLYMA_07G215900	0.001233548125892	0.0773823791074564	-3.691851105	2.9088439021923946	Down	176912.206536843	2286207.9012998
LOC100500664 GLYMA_05G203800_I1K6P4	100500664;	LOC100500664 GLYMA_05G203800	0.0394820881792507	0.351693676240845	-1.507608701	1.4035998858721288	Down	280975.333227331	798920.629539312
GLYMA_18G006700_I1MYF4		GLYMA_18G006700	0.0168657703978431	0.289968510426615	-1.786031858	1.7729938162363854	Down	25503.8897165401	87953.9977600245
GLYMA_10G159200_I1LBH2		GLYMA_10G159200	0.0030192730669847	0.207537100170905	-2.268558833	2.5200976070425867	Down	20288.0299481723	97756.1598936545
GLYMA_06G141700_I1KB67		GLYMA_06G141700	0.0391528947142058	0.147073664089596	-2.765389163	1.4072361234672894	Down	27679.063581103	188198.64013343
GLYMA_03G176200_I1JPH2		GLYMA_03G176200	0.0041965444428248	0.47972869895962	-1.059709346	2.377108173201092	Down	852568.878972157	1777189.65077784
GLYMA_18G013300_K7MPD3		GLYMA_18G013300	0.010530274448482	0.23821578165572	-2.069659101	1.9775603097349261	Down	14173.1236579167	59496.9970478292
GLYMA_16G203900_I1MQ84		GLYMA_16G203900	0.0317996680391747	0.323887258633619	-1.62643638	1.497577413647867	Down	9846.62807893797	30401.4060956824
LOC100810850 GLYMA_02G015700_A0A0R4J2N2	100810850;	LOC100810850 GLYMA_02G015700	0.0014691024510356	0.419580434009255	-1.252980692	2.832947916689015	Down	621748.55556483	1481834.00647113
GLYMA_04G011900_K7KHJ1		GLYMA_04G011900	0.011588094115146	0.178094675442902	-2.489283711	1.9359879862398852	Down	37008.110443183	207800.207115389
GLYMA_10G015200_I1L7S0		GLYMA_10G015200	0.0048806922969884	0.418969778814772	-1.255081912	2.311518571555194	Down	468406.101961279	1117994.96203845
GLYMA_06G111400_I1KA82		GLYMA_06G111400	0.0363282275892671	0.321460546249131	-1.637286412	1.4397557903282627	Down	95389.0004127997	296736.260563912
GLYMA_10G140200_A0A0R4J4B0		GLYMA_10G140200	0.0198851113447524	0.404305360241138	-1.306482764	1.7014719728813616	Down	423133.642183516	1046569.45911167
GLYMA_13G236700_K7M1H9		GLYMA_13G236700	0.0311180312275919	0.373183116762756	-1.422044376	1.5069878877119203	Down	47942.222667716	128468.359135856
GLYMA_17G001100_A0A0R0F600		GLYMA_17G001100	0.0282655631077488	0.175964301041742	-2.506645325	1.5487423580845634	Down	22751.4691257653	129295.936681886
G6PDH9 GLYMA_19G226700_I1NBP5	100796541;	G6PDH9 GLYMA_19G226700	0.0492574339784739	0.294313400935989	-1.764574861	1.307528216086355	Down	138343.77078116	470055.968709521
ALDH2B4 GLYMA_06G183900_I1KCH8	100811501;	ALDH2B4 GLYMA_06G183900	0.0001640432827623	0.405586759092362	-1.30191754	3.785041548386704	Down	1782798.30886319	4395602.83686973
GLYMA_05G158100_E9KNA8		GLYMA_05G158100	0.0093488160859275	0.434773836189787	-1.20166297	2.029243383769609	Down	286838.007815731	659740.729408845
GLYMA_06G001200_I1K6W1		GLYMA_06G001200	0.0102140480968984	0.0283049155494831	-5.142803571	1.9908021014277677	Down	73187.1894864791	2585670.65351359
GLYMA_17G251300_I1MXW9		GLYMA_17G251300	0.027645353561473	0.255043978951373	-1.971182053	1.5583778514183235	Down	55770.773270781	218671.201335885
nan_I1L1L9			0.0038846179485478	0.480661080668087	-1.056908102	2.410651687544268	Down	185490.773457824	385907.619564298
GLYMA_15G188800_C6T140		GLYMA_15G188800	0.0004467250294577	0.335848156340249	-1.574118986	3.349959713857157	Down	194003.551923186	577652.573821608
GLYMA_01G029200 GLYMA_02G036000_C6T4R9		GLYMA_01G029200 GLYMA_02G036000	0.0001475495160939	0.322530324881165	-1.632493283	3.8310622104818366	Down	12114297.4503882	37560181.2166086
GLYMA_02G192500_I1JGF0		GLYMA_02G192500	0.0312478397860835	0.281172370908606	-1.830473258	1.5051800007650737	Down	41831.2008082878	148774.222279062
LOC100500457 GLYMA_09G139200_I1L377	100500457;	LOC100500457 GLYMA_09G139200	0.0007871507702063	0.289805669435505	-1.786842276	3.1039420752681703	Down	146245.837344459	504634.148908551
GLYMA_19G086600_K7MXC2		GLYMA_19G086600	0.0025961442324284	0.329971846131054	-1.599585159	2.5856711833632997	Down	67870.004893366	205684.229394559
GLYMA_19G003600_I1N5K0		GLYMA_19G003600	0.0072404892963491	0.122873412548443	-3.024755317	2.1402320841448184	Down	111101.353545403	904193.602514304
LOC100811660 GLYMA_20G130700_C6T769	100811660;	LOC100811660 GLYMA_20G130700	3.78952524358049e-05	0.327591284469223	-1.61003112	4.421415195574989	Down	325837.3012	994645.818233949
GLYMA_16G050000_A0A0R0FUL1		GLYMA_16G050000	0.0021374458994375	0.462555116086455	-1.112302814	2.6701048688211255	Down	1370642.50983303	2963198.24852363
GLYMA_13G349300_I1M5B4		GLYMA_13G349300	0.0023514604159498	0.132982841534434	-2.910687985	2.6286623276894385	Down	13928.9576079055	104742.517509666
GLYMA_18G016000_I1MYQ8		GLYMA_18G016000	0.0008857954530247	0.138274236414561	-2.85439572	3.052666553370915	Down	17436.9237203189	126103.923423892
GLYMA_15G005300_I1MCC9		GLYMA_15G005300	0.004359733410062	0.10165550226389	-3.298239789	2.3605400662540648	Down	23359.366323544	229789.492977024
GLYMA_05G046400_I1K096		GLYMA_05G046400	0.0385797768257504	0.443541451281926	-1.172859157	1.4136402889685844	Down	670708.977831879	1512167.52322335
GLYMA_13G138200_C6T1F6		GLYMA_13G138200	0.0167492600661917	0.314183445832774	-1.670320927	1.776004374075969	Down	216382.030839071	688712.386693479
GLYMA_05G240900_A0A0R0KAJ9		GLYMA_05G240900	4.69090013081893e-05	0.448484472648582	-1.156870058	4.32874381307628	Down	249282.784819841	555833.702218651
GLYMA_18G108100_I1N0X9		GLYMA_18G108100	0.018755466120027	0.309143241228549	-1.69365263	1.726872138080034	Down	978959.288036659	3166685.07500351
GLYMA_09G123500_I1L2W3		GLYMA_09G123500	0.0097883651046834	0.184101035520067	-2.441430353	2.0092898398931855	Down	66614.3015074112	361835.561213615
GLYMA_04G001700_I1JSB8		GLYMA_04G001700	0.0095135870008163	0.436271861834999	-1.196700667	2.0216557058864417	Down	1109810.61656691	2543851.01046614
GLYMA_11G191000_K7LQ96		GLYMA_11G191000	0.0084865323814242	0.21975368737409	-2.186040722	2.071269727334611	Down	35005.5144546124	159294.321168873
GLYMA_13G366100_I1M5U8		GLYMA_13G366100	0.0194198036939742	0.195614247300779	-2.353916644	1.711755164492621	Down	149726.758234273	765418.471815352
GLYMA_17G028300_K7MJN5		GLYMA_17G028300	0.0266681159846573	0.350864298172122	-1.51101494	1.5740076647138985	Down	1060421.36708056	3022311.9667774
GLYMA_18G096900_I1N0P5		GLYMA_18G096900	0.0469330735158936	3.62213716497124	1.85684118004758	1.3285210041236408	Up	441578.027115222	121910.907015231
LOC100784126 GLYMA_01G115000_I1J7A3	100784126;	LOC100784126 GLYMA_01G115000	0.0012675700290214	2.09799285906642	1.06900976742567	2.8970280380084827	Up	7308372.6483457	3483506.92270604
GLYMA_08G303200_I1KXV7		GLYMA_08G303200	0.0116689991666895	4.02714660358159	2.00975799287227	1.9329663911717205	Up	566785.338049158	140741.173302477
IF7GT6 GLYMA_06G320800_A0A0R0JNE0		IF7GT6 GLYMA_06G320800	0.0005281250773972	3.24474765092094	1.69810628194663	3.277263210059985	Up	824025.299712551	253956.667317001
nan_P93164	547881;		1.1896675448324e-06	3.27609025642355	1.71197510383514	5.9245743861847995	Up	181196261.663054	55308690.384148
GLYMA_02G150100_K7K8F7		GLYMA_02G150100	0.0492970331561684	5.84277333297409	2.54665332184547	1.307179217085374	Up	422280.364098882	72273.9596478463
GLYMA_08G232400_K7L8B5		GLYMA_08G232400	0.0012661231926945	2.04701918459588	1.03352462331474	2.897524035784301	Up	6420035.33583196	3136284.88884895
GLYMA_02G057800_I1JCR1		GLYMA_02G057800	0.0135417249049507	5.12154570865233	2.35657928867506	1.868326012978073	Up	1279633.86519183	249853.05960074
GLYMA_20G205100_I1NI49		GLYMA_20G205100	0.0213182561619607	3.79816132450394	1.92530118434969	1.67124832357662	Up	846812.696802071	222953.325162582
GLYMA_02G199700_I1JGK4		GLYMA_02G199700	0.0003981876103467	2.4363181670972	1.28470255201256	3.3999122572211444	Up	1717788.97931136	705075.799421572
GLYMA_20G205800_C6T3N0		GLYMA_20G205800	0.0031376137051267	2.83172029699626	1.5016787703415	2.5034005266696937	Up	747469.23666798	263962.94770386
GLYMA_09G010100_A0A0R0I1W1		GLYMA_09G010100	0.0004799437850989	6.20704260107866	2.63390604766775	3.318809627730798	Up	107272.287116753	17282.3507120946
LOC100815353 GLYMA_18G029800_I1MZ47		LOC100815353 GLYMA_18G029800	9.23387152812243e-05	11.1099296119462	3.47377777130674	4.034616172130085	Up	4923378.1583752	443151.156698708
GLYMA_08G338500_I1KYQ2		GLYMA_08G338500	0.030245198154301	6.91517483044194	2.78976572625981	1.5193435658255812	Up	496101.709239525	71741.021941425
LOC100804454 GLYMA_09G154000_I1L3K8		LOC100804454 GLYMA_09G154000	0.0059448133577311	2.87228357933496	1.52219819285997	2.225861775861084	Up	3096714.83500935	1078136.87244849
MAT1 GLYMA_07G090400_Q42447	547829;	MAT1 GLYMA_07G090400	0.0068665782682975	3.74281659263881	1.90412435430964	2.16325962529775	Up	93849680.0396424	25074613.6543857
GLYMA_05G219600_I1K668		GLYMA_05G219600	0.0063024034405252	14.0170251826695	3.80910829519202	2.2004937994505367	Up	736093.506900593	52514.2458765568
GLYMA_09G231100_I1L5P9		GLYMA_09G231100	0.002070778740708	4.30919837421439	2.10741951453272	2.6838663022765243	Up	254394.987954219	59035.3392585686
GLYMA_06G307800_I1KFF8		GLYMA_06G307800	0.0008743992656234	3.46521957891875	1.79294677382862	3.0582902158065686	Up	3329867.10048706	960939.710933433
HSP17.5-E_P04794	100305750;	HSP17.5-E	0.0047497435548768	3.15972788702461	1.65980032012902	2.3233298378927008	Up	1812527.88208164	573634.169424769
GLYMA_18G041900_A0A0R0EVX5		GLYMA_18G041900	0.0314932976932816	2.76178313154738	1.46560003671217	1.501781861592397	Up	494114.036459973	178911.237025019
GLYMA_08G048900_K7L505		GLYMA_08G048900	0.0001174204474986	3.35142676349283	1.74477540793086	3.9302562688246274	Up	70537369.6119064	21046967.3335164
LOC100810923 GLYMA_04G119600_I1JVS1	100810923;	LOC100810923 GLYMA_04G119600	0.0021070846917224	2.81564876536906	1.49346737798647	2.676318008099302	Up	566706.330376109	201270.249807535
GLYMA_16G194100_K7MIH4		GLYMA_16G194100	0.0001277400874159	4.05948075049999	2.02129520362065	3.8936727909788007	Up	4395771.61350072	1082840.85666851
LOC100803823 GLYMA_04G188000_I1JXB6	100803823;	LOC100803823 GLYMA_04G188000	0.0011857819337679	8.67973320365317	3.11765069800593	2.9259951707263223	Up	209687.793618103	24158.322462014
GLYMA_06G307400_K7KYC3		GLYMA_06G307400	0.0004510150364235	2.22631781962782	1.15465956036695	3.3458089789049743	Up	3576092.71245004	1606281.3138907
GLYMA_06G129600_I1KAT4		GLYMA_06G129600	0.0009996323801075	2.81381528351984	1.49252762413354	3.000159684644175	Up	63980.0179535574	22737.8173429792
GLYMA_11G068900_C6T960		GLYMA_11G068900	0.0001622049292071	2.1913608577521	1.13182707667048	3.7899359522523826	Up	10053882.7026165	4587963.07648291
LE1_P05046	100818710;	LE1	0.0006395325227921	2.02509893764951	1.01799239361183	3.1941373650086327	Up	7682931712.42542	3793854991.27408
GLYMA_11G209200_C6SWA9		GLYMA_11G209200	0.0022928805107465	2.13879524285433	1.09679837298527	2.6396185771390477	Up	4985642.27238469	2331051.69325657
GLYMA_18G258000_I1N4C1		GLYMA_18G258000	0.025245177289682	2.19647916140339	1.13519281225444	1.5978215750314686	Up	13296111.8376133	6053374.90619218
LOC100794252 GLYMA_03G246900_I1JRM7	100794252;	LOC100794252 GLYMA_03G246900	0.0010169728255344	20.4817892404207	4.35626984613979	2.9926906516771905	Up	1436300.70184215	70125.7436536656
GLYMA_08G344200_C6SZI9		GLYMA_08G344200	0.00026904088367	20.8986465524711	4.38533760775502	3.57018171924243	Up	1045319.65667659	50018.5336907856
GLYMA_01G046200_I1J5P6		GLYMA_01G046200	0.001752992376908	3.11160926178655	1.63766090625101	2.756219972482354	Up	318760.850977043	102442.441887458
LOC100306272 GLYMA_02G208900_I1JGV5	100306272;	LOC100306272 GLYMA_02G208900	0.0076886690634039	4.63533630849772	2.21267401479479	2.114148831647868	Up	1880895.74514679	405773.307472566
GLYMA_02G064900_C6SZH5		GLYMA_02G064900	0.0004050233834341	2.79787793943774	1.48433302468673	3.392519902703254	Up	321678.613491045	114972.354210595
GLYMA_05G163100_I1K441		GLYMA_05G163100	0.0035825830791003	2.78178108720144	1.476008891	2.445803729646189	Up	452271.415776443	162583.395888798
GLYMA_08G051900_I1KQI6		GLYMA_08G051900	0.0044652268434811	3.78354538	1.91973874900051	2.3501564730868307	Up	1135563.47580217	300132.114652861
GLYMA_15G090300_A0A0R4J5A3		GLYMA_15G090300	0.0241217427024096	3.08995087669298	1.62758390268798	1.6175913193055251	Up	360535.551269786	116680.026853906
GLYMA_18G234200_A0A0R0FF17		GLYMA_18G234200	0.0346260243866051	4.78322125907459	2.25798252809751	1.460597369440302	Up	352111.172795795	73613.8166570866
GLYMA_15G025600_I1MD11		GLYMA_15G025600	0.0010428202925368	2.94632665585081	1.55891738918258	2.981790526361583	Up	355149.6285	120539.800903862
GLYMA_10G120200_A0A0R0HSE7		GLYMA_10G120200	0.0140363714354886	2.39989671858314	1.26297231966958	1.8527451478484305	Up	249994.071062715	104168.679063117
LEA-1 GLYMA_14G037300_C6TLT7	100802292;	LEA-1 GLYMA_14G037300	0.0171178377518948	9.92448084688291	3.31099163633954	1.7665510943157892	Up	2210090.53206708	222690.795233005
GLYMA_10G146000_I1LB32		GLYMA_10G146000	0.0390355026874833	2.69391232898589	1.42970290031937	1.4085402235493405	Up	164066.220064373	60902.5833168577
scs1 SSTP-1 GLYMA_06G022600_Q9LDM8	547552;	scs1 SSTP-1 GLYMA_06G022600	0.0003262294811662	3.63766100140484	1.8630111025331	3.4864767945855633	Up	7514153.59541626	2065655.26378471
GLYMA_07G023900_I1KGU0		GLYMA_07G023900	0.0026972720285206	3.83975769286254	1.94101527283828	2.5690752513491875	Up	11084183.4531394	2886688.25997616
GLYMA_05G051600_I1K0G0		GLYMA_05G051600	0.000935255181218	5.40377403439647	2.43396734781838	3.0290698771761044	Up	5809078.35864208	1075003.93644622
GLYMA_14G039100_I1M786		GLYMA_14G039100	0.0014039063750708	2.49881596796403	1.32124465417283	2.852661853848593	Up	11180696.8436751	4474397.86963775
GLYMA_15G146400_I1MGK2		GLYMA_15G146400	0.0004800316928109	15.3720257194321	3.94223539022235	3.318730088544176	Up	431055.565458723	28041.5589543164
EIF6 GLYMA_20G215000_I1NIE5		EIF6 GLYMA_20G215000	9.54458928497243e-05	48.7887259711561	5.6084759052861	4.020242755076267	Up	946953.430821725	19409.2674480076
ADR6 sali5-4a GLYMA_12G217300_Q06765	547882;	ADR6 sali5-4a GLYMA_12G217300	0.0364991338326859	4.04166048577573	2.01494813516143	1.4377174417393714	Up	307316.719454504	76037.2427461631
GLYMA_03G066200_I1MAH8		GLYMA_03G066200	0.0012176981220799	9.56341897322203	3.25752648158504	2.9144603637265125	Up	59962.4257083084	6269.97791022287
LOC100037475 GLYMA_10G147600_I1LB53		LOC100037475 GLYMA_10G147600	8.82595120272402e-06	3.04159877329409	1.6048298552465	5.054238478027085	Up	101059928.831626	33225923.7210884
GLYMA_08G091700_K7L5P5		GLYMA_08G091700	0.0186508543983613	8.05933284657856	3.01066041706969	1.729301268305998	Up	600853.432802588	74553.7433731465
GLYMA_18G103000_I1N0T8		GLYMA_18G103000	0.0002581611522155	2.31235883232822	1.20936529292988	3.5881091092724313	Up	2378029.19452222	1028399.7281373
LOC100527254 GLYMA_03G120900_I1JMZ4	100527254;	LOC100527254 GLYMA_03G120900	0.000250039027223	9.1184430701983	3.18878751225682	3.6019921993889152	Up	1918626.9711761	210411.685021835
LOC100786431 GLYMA_09G187600_I1L4F2	100786431;	LOC100786431 GLYMA_09G187600	0.0101128601141078	2.05003331081297	1.03564735214742	1.995126000085703	Up	624909.726229604	304829.059573567
GLYMA_13G352400_I1M5E5		GLYMA_13G352400	0.0040857887532233	31.5824047971643	4.98104912222402	2.388724091370016	Up	2061306.11744985	65267.54789
GLYMA_04G116500_C6TDJ3		GLYMA_04G116500	0.0009231364163909	2.90792700173482	1.53999105345386	3.0347341164083894	Up	622624.466105367	214112.825299232
GLYMA_16G140800_I1MNH0		GLYMA_16G140800	0.0068776714854539	2.3433428334371	1.22856803739236	2.1625585722566534	Up	457361.572643174	195174.844293841
LOC547698 GLYMA_07G155200_C6TI81	547698;	LOC547698 GLYMA_07G155200	0.0038315530055326	3.63824827154305	1.8632439948593	2.416625162055334	Up	2426227.92452833	666867.058937492
GLYMA_18G239500_I1N3W4		GLYMA_18G239500	0.0004244123814783	7.47943104874832	2.90292853022414	3.3722119548148357	Up	3063781.68708985	409627.639739065
GLYMA_20G018100_K7N0T2		GLYMA_20G018100	0.00452753078239	2.21598389490994	1.14794739636093	2.344138588263673	Up	183915.058809257	82994.763288535
GLYMA_11G225600_I1LML6		GLYMA_11G225600	0.0082870236082917	4.4773399342106	2.16264185649971	2.0816014239249485	Up	879829.008995091	196507.082759668
GLYMA_04G195100_I1JXJ3		GLYMA_04G195100	0.0005481747885988	2.04014274061388	1.02867009532006	3.2610809422080544	Up	17914906.6537008	8781202.55855736
GLYMA_14G112200_A0A0R0GNM9		GLYMA_14G112200	0.0462982473265558	3.54958756869804	1.82765140569891	1.3344354493883712	Up	109042.949386125	30719.8927412632
GLYMA_17G100600_C6TGD9		GLYMA_17G100600	0.005442292788305	2.1520261635522	1.10569561776329	2.2642180974469737	Up	19940677.3373545	9266001.35029949
GLYMA_06G012900_I1K775		GLYMA_06G012900	0.0040482897892032	3.08092335169178	1.62336279094277	2.392728406902632	Up	604665.060270507	196260.987777731
GLYMA_13G267900_A0A0R0GUI6		GLYMA_13G267900	3.03957778671597e-05	3.52453393697238	1.81743249686663	4.517186737981386	Up	150431245.358302	42681173.7518762
LOC547898 GLYMA_12G217400_C6TI83	547898;	LOC547898 GLYMA_12G217400	0.0201963406148573	11.6709175568693	3.54484608375675	1.6947273134615204	Up	2492800.7387495	213590.810371399
GLYMA_13G000200_I1LXH0		GLYMA_13G000200	0.0255096571110319	5.35622752949107	2.42121724682658	1.593295378935783	Up	462973.148754219	86436.4230617755
LEA-2 GLYMA_20G044800_C6T750	100806300;	LEA-2 GLYMA_20G044800	0.0069251814454614	14.9671577395377	3.90372837477449	2.1595688432410847	Up	129081.036436991	8624.28516377602
GLYMA_06G028600_I1K7N6		GLYMA_06G028600	0.0001007996803862	2.44035862067857	1.28709317330337	3.996540844941384	Up	12795863.6615337	5243435.7610832
GLYMA_16G026500_K7MEW3		GLYMA_16G026500	0.0133261471148533	2.55778299948654	1.35489387217718	1.8752953966197115	Up	645153.025047074	252231.336738333
GLYMA_14G039400_I1M788		GLYMA_14G039400	0.044951596521624	12.1496918158733	3.60284781436861	1.3472548790538106	Up	181659.791220256	14951.8023974009
GLYMA_13G349200_K7M3M8		GLYMA_13G349200	0.000549852549489	105.099170929589	6.71560747848026	3.259753756921586	Up	2125100.59636248	20219.9558528029
LOC100526984 GLYMA_09G129000_C6T2Y2	100526984;	LOC100526984 GLYMA_09G129000	0.0002858174754926	3.19309358945607	1.67495483886648	3.543911221038469	Up	5378884.32305439	1684537.00850362
GLYMA_13G283400_I1M3F1		GLYMA_13G283400	0.0018189300264214	3.19126045368169	1.67412635850784	2.7401840077664157	Up	1234556.16458598	386855.345248208
GLYMA_07G168500_A0A0R0J536		GLYMA_07G168500	0.027150328204868	2.58840167654141	1.37206151678479	1.5662249161045423	Up	475142.498348741	183565.983075556
LOC100814792 GLYMA_09G059100_C6TJP8	100814792;	LOC100814792 GLYMA_09G059100	0.0200250589478666	3.67710241859701	1.87856936058913	1.6984261968069956	Up	467630.050353308	127173.517927665
GLYMA_10G105900_I1LA49		GLYMA_10G105900	0.0292178209013398	2.37053137773843	1.24521048954523	1.5343521773754891	Up	210646.588319835	88860.4935998776
GLYMA_09G061600_I1L1F7		GLYMA_09G061600	0.0037062112537428	2.98325139034729	1.57688555471836	2.431069829561114	Up	4809204.94997114	1612068.28413186
GLYMA_02G158200_I1JFL5		GLYMA_02G158200	0.0177392492946873	11.3441047179187	3.50387085021889	1.7510647629751661	Up	5122245.73987681	451533.714404619
GLYMA_01G230300_I1JAJ4		GLYMA_01G230300	0.0017662888043739	2.62896803725013	1.39449660190992	2.7529382838325076	Up	6870298.69875977	2613306.28650245
GLYMA_08G152800_K7L6W0		GLYMA_08G152800	0.008387368120414	3.37671900153531	1.75562212842481	2.0763742954401505	Up	203721.547961169	60331.2114121849
GLYMA_18G195700_A0A0R0F1N7		GLYMA_18G195700	0.0157646660700687	3.87379914902583	1.9537491541951	1.8023152241207994	Up	175380.591419531	45273.5375977445
GLYMA_16G123000_I1MN16		GLYMA_16G123000	0.0048799394999174	5.78545251307038	2.53242980511164	2.3115855622216546	Up	2658939.74039231	459590.625691816
GLYMA_20G021900_I1NDE9		GLYMA_20G021900	0.0482468501516299	2.66517552463038	1.41423054993567	1.3165310347848402	Up	2867740.68258004	1076004.4342587
GLYMA_05G043200_A0A0R0JQU1		GLYMA_05G043200	0.0414948999014584	10.0720149256167	3.33228042097366	1.3820052787280657	Up	6804941.39712851	675628.605337063
PM28 GLYMA_08G172800_Q9XES8	547536;	PM28 GLYMA_08G172800	0.0002754427457411	21.8375498946739	4.44873909431864	3.5599686610328884	Up	15011661.601411	687424.261138028
LOC100813322 GLYMA_07G012600_A0A0R0IY34	100813322;	LOC100813322 GLYMA_07G012600	0.0016931283667669	4.6653353679412	2.22198079303309	2.7713101140321577	Up	863968.180310179	185188.869003311
GLYMA_13G061100_A0A0R0GW88		GLYMA_13G061100	0.0120400849593728	34.1592108286111	5.09420274002139	1.9193704485219973	Up	14427147.8930927	422350.152217474
GLYMA_06G144500_A5JVZ7		GLYMA_06G144500	0.0002647849188362	3.40905514330975	1.76937193603876	3.5771067543257584	Up	8778056.3124496	2574923.533
GLYMA_12G233400_K7LWJ0		GLYMA_12G233400	0.00364604127314	2.04096188511289	1.0292492403461	2.438178419445305	Up	1305516.67064625	639657.54587036
GLYMA_08G196300_K7L7P5		GLYMA_08G196300	0.0301569610607717	10.0431240681714	3.32813620646565	1.52061242477288	Up	4771555.40266167	475106.686950495
GLYMA_09G072100_C6TJG0		GLYMA_09G072100	0.0168693452876091	2.09774360221704	1.06883835455251	1.7729017723899039	Up	3365302.28249376	1604248.62167954
GLYMA_09G052600_A0A0R0I7T2		GLYMA_09G052600	0.000747959185078	3.16950405496764	1.6642571137356	3.1261221002358415	Up	443852.264220632	140038.396078078
LOC100806952 GLYMA_09G258300_I1L6I9	100806952;	LOC100806952 GLYMA_09G258300	0.0015325987556369	2.66849724112623	1.41602751977084	2.8145715313959627	Up	1952248.00073776	731590.788497056
GLYMA_15G114300_I1MFN0		GLYMA_15G114300	9.84124639935543e-10	4.11801698867952	2.04194978175092	9.006949894446441	Up	7132634.28739454	1732055.57602172
GLYMA_16G043100_A0A0R0FXY5		GLYMA_16G043100	0.0008095654704464	3.20836516471581	1.68183835355811	3.0917480236198776	Up	534383.847640734	166559.546749121
LOC100818687 GLYMA_17G053800_A0A0R0FHA5		LOC100818687 GLYMA_17G053800	0.000453788799718	8.0693767601921	3.01245725098731	3.34314622744777	Up	3518955.63780923	436087.661090379
GLYMA_06G161200_I1KBT7		GLYMA_06G161200	0.001504044443491	2.7544531122662	1.46176590480652	2.8227393304480195	Up	812589.378670857	295009.334176797
GLYMA_19G186000_A0A0R0EPH6		GLYMA_19G186000	0.0010761101131117	2.26218107439336	1.17771441326844	2.9681432871547213	Up	2419569.54736953	1069573.77318629
GLYMA_01G010200_I1J4L6		GLYMA_01G010200	0.0109592265746866	2.09138226943688	1.06445678637298	1.9602200942273822	Up	4477103.29912838	2140738.86183126
KTI2_P25273		KTI2	0.0148612346649984	109.669563259726	6.77701937798602	1.8279451080773808	Up	32281927.647719	294356.307148474
GLYMA_09G148100_C6TD70		GLYMA_09G148100	2.10578768132219e-05	9.35343907435109	3.22549691294365	4.67658541922772	Up	3537054.09223878	378155.463901834
GLYMA_19G125400_I1N8M4		GLYMA_19G125400	0.0292533239270275	3.46094676276253	1.79116674974109	1.5338247797988842	Up	2194165.32718916	633978.352627932
GLYMA_19G100500_I1N7Z0		GLYMA_19G100500	0.0034843370512179	7.95636779021537	2.99210996758137	2.45787984091927	Up	412874.693917873	51892.3590266429
GLYMA_06G136500_I1KB15		GLYMA_06G136500	0.0420851900079274	2.07460035719856	1.05283344816193	1.3758707077132672	Up	3627952.21612738	1748747.51348563
GLYMA_15G138000_K7MB89		GLYMA_15G138000	0.0457039397013487	3.96846118061913	1.98857969314678	1.3400463619255576	Up	5356351.05049194	1349729.98517684
GLYMA_07G062400_I1KI20		GLYMA_07G062400	0.0003106025966238	3.55240238880544	1.82879500833617	3.5077949179098615	Up	650718.789195309	183177.106075003
GLYMA_10G179200_A0A0R0I2D9		GLYMA_10G179200	0.00170385055296	2.16338571586238	1.1132909102151	2.7685685004561353	Up	4539309.07662903	2098243.06564747
GLYMA_19G113200_I1N8A0		GLYMA_19G113200	0.0136372485563588	3.58432948967423	1.84170326330789	1.8652732438531048	Up	176657.661521961	49286.1111208882
GASA27 GLYMA_17G237100_A0A0R0FHN7	100305602;	GASA27 GLYMA_17G237100	0.0054835892911986	22.0534945009693	4.46293537197495	2.2609350803678745	Up	1732704.71121082	78568.260968105
GLYMA_04G165300_K7KKL3		GLYMA_04G165300	0.0081396989928908	7.49909164833814	2.90671585510152	2.0893916550793046	Up	402906.99793848	53727.4401797407
GLYMA_15G110000_C6T2T9		GLYMA_15G110000	0.018413887335939	5.26068232417122	2.3952499329504	1.7348545183763273	Up	142992.207440299	27181.3043686926
GLYMA_07G236900_I1KMN3		GLYMA_07G236900	0.0192801115536602	7.92422295064148	2.986269472	1.7148904576220416	Up	81891.5484952964	10334.3317073969
GLYMA_06G030900_I1K7Q8		GLYMA_06G030900	0.0281765506471516	14.3404495248965	3.84201834327685	1.550112173987437	Up	706213.698508541	49246.2734367205
GLYMA_20G095700_I1NEY0		GLYMA_20G095700	0.0009615162032198	3.29526404736723	1.72039407208147	3.0170433927467126	Up	143231.952474507	43466.0016361794
GLYMA_03G092700_I1JMB4		GLYMA_03G092700	0.0004607334661504	13.6079280880451	3.76637551700844	3.3365502408912757	Up	777954.233747028	57169.1905419811
GLYMA_20G002400_A0A0R0E5N2		GLYMA_20G002400	0.0016396149384621	2.02215749500731	1.01589536539989	2.7852581334989224	Up	1307368.92187177	646521.809057729
GLYMA_19G190400_I1NAI0		GLYMA_19G190400	0.0003161686207135	4.26944273553286	2.09404777589984	3.50008123537542	Up	40063989.7908543	9383892.06099845
LOC100793228 GLYMA_20G141900_I1NGA5	100793228;	LOC100793228 GLYMA_20G141900	0.0341498905536457	3.91411711939623	1.96868692536793	1.4666106838425923	Up	3629020.04037802	927161.84255054
GLYMA_02G291000_I1JJ99		GLYMA_02G291000	0.0242699734870427	2.37106516092516	1.24553531109147	1.6149306980989406	Up	4217199.55767534	1778609.7266217
GLYMA_07G228400_I1KMG0		GLYMA_07G228400	0.0302444418865163	2.649119657	1.40551300948748	1.5193544253025275	Up	203985.571750003	77001.2676619769
SCHI GLYMA_13G275000_I1M361	100170740;	SCHI GLYMA_13G275000	0.0310031855725142	2.27919651067752	1.18852531809061	1.508593680182302	Up	819069.719361982	359367.748908366
GLYMA_12G005400_I1LNT0		GLYMA_12G005400	0.0158918584505852	7.82089882961739	2.96733442115334	1.7988253118776576	Up	323497.187513329	41363.1725151922
nan_P26690	547911;		1.39310645068069e-06	2.79607453028826	1.48340281673774	5.856015696801547	Up	7569087.38880241	2707040.64101684
GLYMA_09G233900_A0A0R0ICE4		GLYMA_09G233900	0.0031701965991263	4.5344087627903	2.18091445139386	2.4989138042591654	Up	11914765.6090513	2627633.7737402
LOC100819698 GLYMA_13G196200_C6TC36	100819698;	LOC100819698 GLYMA_13G196200	0.0184802132337559	4.48910706631612	2.16642850529808	1.733293021984458	Up	704457.470094116	156925.967611687
PDIL-2 GLYMA_12G172800_A0A0R0HDA3		PDIL-2 GLYMA_12G172800	0.0087698132868453	2.85534197103695	1.51366354081553	2.05700965285471	Up	6732736.65599103	2357944.06564407
GLYMA_17G050600_C6T5C9		GLYMA_17G050600	0.0009463021963285	8.55449053640718	3.09668193741662	3.0239701519280637	Up	7570774.78615008	885005.922203024
BIP2 GLYMA_08G025900_I1KPN5		BIP2 GLYMA_08G025900	0.0001144415126057	5.18314079197983	2.37382658282783	3.941416410636371	Up	3232944.34840009	623742.336577584
LOC100778929 LOC100306078 GLYMA_05G134900 GLYMA_08G090100_I1K391	100778929;	LOC100778929 LOC100306078 GLYMA_05G134900 GLYMA_08G090100	0.0070421387762109	2.21998145578012	1.15054762532952	2.1522954207386045	Up	862293.316944441	388423.657638809
GLYMA_08G286800_I1KXG0		GLYMA_08G286800	0.0021441086927	3.96261512524747	1.98645285025795	2.668753202447866	Up	178613.705593962	45074.7044435226
GLYMA_10G210900_K7LKM1		GLYMA_10G210900	0.0065802911630545	6.37742262549932	2.67297349034118	2.181754889408797	Up	349701.36030723	54834.2772374836
GLYMA_15G143700_I1MGH2		GLYMA_15G143700	0.0425520784756591	5.87125151115641	2.55366805980733	1.3710792217494643	Up	874836.331988723	149003.382043229
GLYMA_05G183800_K7KR13		GLYMA_05G183800	0.0092079458550581	11.1581232999573	3.48002249360271	2.0358372431270295	Up	414727.108028064	37168.177558107
LOC100810326 GLYMA_02G001900_A0A0R0KW93	100810326;	LOC100810326 GLYMA_02G001900	0.0035725960323664	3.48103588251195	1.79951668543627	2.4470160884246708	Up	376036.192402159	108024.221839049
GLYMA_14G156400_I1MA91		GLYMA_14G156400	2.76913913995778e-05	2.02729358646179	1.01955503062129	4.5576552218645	Up	899608575.480567	443748543.125735
GLYMA_19G161200_I1N9M3		GLYMA_19G161200	0.0172962586175642	4.69449931523428	2.23097129761345	1.7620478296730635	Up	740177.823358859	157669.172718139
IMT1 GLYMA_06G137100_A0A0R4J3I5	100805999;	IMT1 GLYMA_06G137100	0.006132532162153	2.17214439172813	1.1191200084398	2.2123601654519565	Up	2598531.00483416	1196297.54574778
GLYMA_03G246300_A0A0R0KPC8		GLYMA_03G246300	0.0033409247044794	2.2223493323834	1.15208561262467	2.4761333120893743	Up	7824651.04692182	3520891.57762165
GLYMA_19G261500_K7N0G2		GLYMA_19G261500	0.0128728535187035	6.63677940440117	2.73048332222448	1.890325172593445	Up	2168439.44337416	326730.679331629
LOC100793145 GLYMA_17G108400_I1MU26	100793145;	LOC100793145 GLYMA_17G108400	0.000251125889674	30.4788040631259	4.92973438990865	3.600108511648077	Up	362112.807457377	11880.8076165781
GLYMA_02G102400_C6T1N8		GLYMA_02G102400	0.0015331465324795	2.33099059853594	1.22094318573107	2.8144163349003444	Up	246899.235459168	105920.305133037
LOC100500609 GLYMA_04G028500_I1JT75	100500609;	LOC100500609 GLYMA_04G028500	0.0018181233863964	2.32283255450967	1.21588515867302	2.7403766468496085	Up	8405226.07091602	3618524.31187848
GLYMA_09G059400_I1L1D7		GLYMA_09G059400	0.0001009924239249	2.49113069913025	1.31680071569377	3.9957112041482326	Up	7626420.86312155	3061429.4407693
GLYMA_04G229000_I1JYI8		GLYMA_04G229000	0.000323745345973	2.77711776237132	1.47358835525791	3.4897964661007235	Up	910225.095623079	327758.9118
GLYMA_09G231000_A0A368UHR6		GLYMA_09G231000	0.0003563955961804	5.25576513135065	2.39390080621453	3.4480676709829963	Up	69467.796499144	13217.446891751
GLYMA_19G024000_I1N659		GLYMA_19G024000	0.0111486058353624	2.24702581303129	1.1680166977792	1.9527794389714943	Up	170427.001492585	75845.5913164054
GLYMA_12G097700_I1LRP4		GLYMA_12G097700	0.0279012284090927	4.66884208203788	2.22306479198259	1.5543766755957114	Up	72432.200445636	15513.9538182924
CYP2 GLYMA_12G024700_A0A0R0H9T5		CYP2 GLYMA_12G024700	0.0011206181044676	2.07670947736612	1.05429940352997	2.9505423654425513	Up	152214495.713328	73295998.9696687
GLYMA_14G163200_C6T1R7		GLYMA_14G163200	0.0012623590560196	3.24914290916491	1.70005920005684	2.8988171000290803	Up	317040.137390029	97576.5444159899
GLYMA_18G067800_I1N036		GLYMA_18G067800	0.0045594598778089	23.4522926057045	4.55165705682672	2.3410866016295397	Up	530176.86780205	22606.6115034353
LOC100778470 GLYMA_03G144200_I1JNK1	100778470;	LOC100778470 GLYMA_03G144200	0.0043766416148033	6.32198376112865	2.6603773294896	2.358859014521385	Up	565248.117951727	89409.9287991234
GLYMA_08G182100_K7L7F4		GLYMA_08G182100	0.0046071388003757	6.49667375646722	2.69970125917163	2.336568703456197	Up	296927.804037398	45704.5890201607
Glyma03g32430.5 GLYMA_03G167200_I1JP77		Glyma03g32430.5 GLYMA_03G167200	0.0190615432487035	4.13698338080559	2.04857916195364	1.7198419411969443	Up	1322900.67324572	319774.229546969
LOC100818610 GLYMA_05G138400_K7KQ44		LOC100818610 GLYMA_05G138400	0.0109544358947595	3.23944235867714	1.6957454873039	1.9604099817820482	Up	64153.8775307904	19803.9879792731
LOC100791976 GLYMA_04G015000_I1JSR9	100791976;	LOC100791976 GLYMA_04G015000	0.0017673916225466	2.80015019522484	1.48550421291832	2.7526672078977135	Up	852269.820302991	304365.752150147
GLYMA_01G004200_I1J4D5		GLYMA_01G004200	0.0149817665921499	2.691539275	1.42843147743109	1.8244369732862977	Up	5833821.46177784	2167466.5926783
GLYMA_07G117000_I1KJH7		GLYMA_07G117000	5.95530942215681e-05	21.0769855870239	4.39759664356916	4.225095668800146	Up	208033.257276027	9870.16176564183
GLYMA_09G260900_A0A0R0IL03		GLYMA_09G260900	0.0002817744264381	8.2561037757989	3.04546110495321	3.550098425565931	Up	107139.411938022	12976.9943362485
GLYMA_06G094300_I1K9N4		GLYMA_06G094300	0.0069957120388968	6.80653303260412	2.76692013593159	2.155168075478664	Up	374271.108396903	54987.0406275998
GLYMA_11G070800_C6SYN5		GLYMA_11G070800	0.0089662029813292	2.77870181057848	1.4744110236419	2.047391433586069	Up	4917511.25258621	1769715.35191913
GLYMA_10G067800_C6T1E4		GLYMA_10G067800	3.8473342598052e-05	2.86650107585961	1.51929082051116	4.414840080165082	Up	2721326.81903542	949354.891910986
LOC100527071 GLYMA_12G064500_C6T374	100527071;	LOC100527071 GLYMA_12G064500	0.0331587258950313	6.90744871371969	2.78815294538566	1.4794021653168172	Up	18685106.8633469	2705066.31865891
GLYMA_11G218500_I1LME6		GLYMA_11G218500	0.0011893425452971	7.73981342695811	2.95229878972285	2.924693045207109	Up	1406199.85513665	181683.947346689
GLYMA_20G143300_I1NGB7		GLYMA_20G143300	0.0232294934775649	3.7194988703597	1.89510825951927	1.6339602599499519	Up	340014.770552728	91414.1346465435
GLYMA_05G245600_A0A0R0K5I7		GLYMA_05G245600	0.0010310287360528	2.1162612978356	1.08151777008802	2.9867292302206097	Up	4757579.15383932	2248105.73188912
GLYMA_19G067800_I1N7B1		GLYMA_19G067800	0.0317993719509642	4.94011381111091	2.30454427922573	1.4975814574031185	Up	3289616.79028012	665898.988578234
LOC100306095 GLYMA_13G214600_I1M1B6	100306095;	LOC100306095 GLYMA_13G214600	0.0001726103536511	3.2487884374472	1.6999017977814	3.762933157643519	Up	10885765.7867816	3350715.50406504
GLYMA_05G147200_I1K3L8		GLYMA_05G147200	0.0177093894462164	2.23513217710194	1.16036014935535	1.751796411407889	Up	752428.086789347	336636.953508915
GLYMA_06G015400_I1K7A1		GLYMA_06G015400	0.0192719047113667	2.22529755164523	1.1539982563405	1.7150753603441848	Up	7063789.37240511	3174312.29238653
GLYMA_20G098400_A0A0R0EJA3		GLYMA_20G098400	1.4101140977804e-06	3.74506178889291	1.90498952156627	5.8507457454782035	Up	103321420.337513	27588709.1219545
GLYMA_01G001300_A0A0R4J2H1		GLYMA_01G001300	0.0090743311594661	3.50584860156699	1.80976369533172	2.042185375598499	Up	1418603.85897717	404639.224392949
GLYMA_13G042100_I1LX67		GLYMA_13G042100	0.0291521565723261	3.36062435180057	1.74872928823281	1.535329312163372	Up	285793.557901314	85041.8041362432
GLYMA_13G223700_C6SWV3		GLYMA_13G223700	0.0002360677972777	2.01174254720744	1.00844568802977	3.626963252304812	Up	368054941.849665	182953302.031899
GLYMA_19G190800_I1NAI6		GLYMA_19G190800	0.0020050345034391	2.08939681815859	1.06308651501042	2.6978781494656063	Up	11120963.9707746	5322571.50682159
GLYMA_06G164500_I1KBX4		GLYMA_06G164500	0.0058205908551289	5.31783059905981	2.41083782048462	2.2350329273608507	Up	156453.844555224	29420.614598533
GLYMA_19G243000_I1NC74		GLYMA_19G243000	1.53985556561e-06	2.94775574946776	1.55961698792341	5.812520012929965	Up	13289348.0347811	4508293.48299314
GLYMA_06G135500_I1KB06		GLYMA_06G135500	0.0268764696249608	10.3680050596774	3.37406642227054	1.5706277788880356	Up	156121.728385347	15058.0297257499
GLYMA_15G029800_I1MD61		GLYMA_15G029800	6.09475185106226e-06	2.19520039385914	1.13435264546929	5.215043972065001	Up	2057223.23410864	937145.98442289
GLYMA_12G235800_I1LVC1		GLYMA_12G235800	0.000624693338589	4.10032998308661	2.03574001846387	3.204333125124034	Up	23398071.1637568	5706387.35425471
GLYMA_01G123100_I1J7G5		GLYMA_01G123100	0.0039169934691503	2.82169049723204	1.49655975172107	2.4070471525558745	Up	12983721.6794842	4601398.23705709
GLYMA_09G192800_A0A0R0IAF2		GLYMA_09G192800	0.0075789343512991	2.64771780946327	1.40474936965946	2.1203918547750287	Up	113450728.871305	42848497.0965628
LOC100813735 GLYMA_02G103900_I1JE12	100813735;	LOC100813735 GLYMA_02G103900	0.0001360251666291	2.77616887474352	1.47309532992795	3.8663807334165123	Up	3051965.44010707	1099344.3042578
GLYMA_13G158500_I1LZP6		GLYMA_13G158500	0.0077454247658034	2.19297813951394	1.13289143072011	2.1109547601660945	Up	259455.396691549	118311.893774306
LOC100526912 GLYMA_20G150900_I1NGK8	100526912;	LOC100526912 GLYMA_20G150900	2.7468079563424e-05	17.3563820360965	4.11739434206131	4.561171703308342	Up	1058422.37037202	60981.7396373736
SNAP-1 GLYMA_15G170700_I1MH86	547812;	SNAP-1 GLYMA_15G170700	0.0349025961445453	11.0451310591471	3.46533863239085	1.4571422679028154	Up	1120823.71309019	101476.723733574
GLYMA_09G025600_I1L0G2		GLYMA_09G025600	0.0143397796309342	6.67500679728054	2.73876930592348	1.8434575227131724	Up	44640.9869646555	6687.7814990155
LOC100786703 GLYMA_13G247800_I1M2E0	100786703;	LOC100786703 GLYMA_13G247800	0.0141974895801174	9.65423102374768	3.27116135058894	1.8477884413836598	Up	188415.497774076	19516.3651367579
GLYMA_08G343800_I1KYY4		GLYMA_08G343800	4.69072598576518e-05	14.146213793377	3.82234406508614	4.3287599361310605	Up	25207270.355625	1781909.33092122
LOC100499679 GLYMA_15G148900_I1MGM0	100499679;	LOC100499679 GLYMA_15G148900	2.7795586001594e-05	123.890239035576	6.95291871583517	4.556024165497488	Up	1774856.44156197	14326.0393666066
GLYMA_06G116200_I1KAD3		GLYMA_06G116200	0.0003474007765896	3.73759533858531	1.90211038004652	3.459169215053569	Up	38573343.3449455	10320363.7233627
GLYMA_17G052100_I1MSD9		GLYMA_17G052100	0.0042862980335121	2.35025817866819	1.23281924726909	2.3679176350184714	Up	3981800.64741919	1694197.1241966
LOC100803742 GLYMA_01G015100_I1J4S3	100803742;	LOC100803742 GLYMA_01G015100	0.0198336235394165	3.90273382207545	1.96448507008743	1.702597934336737	Up	2480441.58493416	635565.144336459
GLYMA_03G025600_I1JKN1		GLYMA_03G025600	0.0020429818319275	4.44779580777039	2.15309055742316	2.689735495496146	Up	411722.212335626	92567.6964793075
GLYMA_05G030700_I1JZT5		GLYMA_05G030700	0.0455422203699537	3.50530969735649	1.8095419133093	1.341585799568227	Up	340338.702717847	97092.3348012621
GLYMA_16G219400_I1MQN4		GLYMA_16G219400	0.0166730967816138	2.55646556286782	1.35415059218388	1.7779837288906672	Up	1420532.58324051	555662.710217371
GLYMA_04G139800_I1JWH7		GLYMA_04G139800	0.01680495924085	5.49009743397317	2.45683175328558	1.7745625365414481	Up	1545096.92628972	281433.425339327
GLYMA_17G254200_I1MXZ6		GLYMA_17G254200	0.0005257065363946	2.90208311456467	1.53708883823759	3.279256623129076	Up	18477686.38	6367042.44914837
nan_Q948P5	547477;		8.95835126580425e-05	6.03517419781798	2.5933954131843	4.047771912441727	Up	5412937.53153091	896898.308832239
GLYMA_19G246200_I1NCB1		GLYMA_19G246200	0.0447133804044229	3.423057539	1.77528554326509	1.3495624955202252	Up	100822.493743137	29453.9290056125
GLYMA_07G236800_I1KMN2		GLYMA_07G236800	0.0007961019063581	2.01956183580598	1.01404231976959	3.099031336111259	Up	10448800.2959163	5173795.67719268
GLYMA_18G158100_I1N1Y9		GLYMA_18G158100	0.0034571877914305	2.18232213491965	1.12586407514861	2.461277029318765	Up	289850.443768567	132817.442086403
GLYMA_09G082300_I1L210		GLYMA_09G082300	0.0360359990861731	3.97923532335179	1.99249121941209	1.4432634327665472	Up	64054.5268712599	16097.1949799907
GLYMA_20G157300_I1NGS1		GLYMA_20G157300	0.0001732068823215	3.71855870655308	1.89474354879886	3.7614348554199033	Up	7362552.7501705	1979947.96672048
GLYMA_01G103200_I1J702		GLYMA_01G103200	0.0022574191167674	2.10203515895552	1.07178680023566	2.646387801488827	Up	2957228.45857936	1406840.62584794
GLYMA_10G001000_I1L7C0		GLYMA_10G001000	0.0295841401948145	3.94230057853253	1.97903777806238	1.5289410481234478	Up	1004898.11675443	254901.445675279
GLYMA_13G073200_I1LWB8		GLYMA_13G073200	0.0085131053832954	2.49997575438075	1.32191410320565	2.0699119904652115	Up	94452641.9858531	37781423.2079419
BRI1b BRI1B GLYMA_04G218300_C6FF79	100499629;	BRI1b BRI1B GLYMA_04G218300	0.0037002484280888	4.45670497217997	2.15597745965804	2.4317691171961857	Up	452351.589749852	101499.110345773
GLYMA_07G219000_C6T4J1		GLYMA_07G219000	0.0247929626117225	2.05064038173122	1.03607451035375	1.605671574521135	Up	329473.648027272	160668.662805284
GLYMA_02G238700_I1JHP9		GLYMA_02G238700	0.0266148271226556	18.344923477318	4.19730898153301	1.5748763504538623	Up	6711869.42709732	365870.669092515
GLYMA_06G069500_I1K8W3		GLYMA_06G069500	0.0004859350167912	5.556693916	2.47422677332634	3.3134218042684522	Up	246943.036180492	44440.6404077188
GLYMA_15G211500_I1MI59		GLYMA_15G211500	0.0013902192105156	3.58163856985641	1.84061975949463	2.8569167145580194	Up	345627.97347486	96499.9585339837
GLYMA_07G056700_I1KHW3		GLYMA_07G056700	0.0142969169339134	2.47894251473537	1.30972481653646	1.8447576060977766	Up	236498.033663365	95402.7906083221
GLYMA_03G068700_A0A0R0KFI8		GLYMA_03G068700	0.0250255710635756	6.97613417764463	2.8024277889051	1.6016160034818112	Up	1644006.90671403	235661.594924927
GLYMA_14G142100_C6T9X4		GLYMA_14G142100	0.004707047976295	4.48671888170189	2.16566079384713	2.3272513751512305	Up	223269.113800731	49762.2248434788
GLYMA_08G331200_I1KYL4		GLYMA_08G331200	0.0347746405769744	2.67487440189517	1.41947115169434	1.4587373500848266	Up	1056081.09926542	394815.21020844
LOC100500408 GLYMA_13G070100_I1LWE3	100500408;	LOC100500408 GLYMA_13G070100	0.0436561325945113	5.09096849782809	2.34794013844247	1.3599547401627623	Up	647369.839788502	127160.448952823
GLYMA_03G204000_C6T2Q7		GLYMA_03G204000	0.0438618543757603	2.97835146145058	1.57451400972029	1.3579130113238906	Up	567336.358393698	190486.705728605
GSTU18 GLYMA_05G161600_A0A0B5E8V1	547583;	GSTU18 GLYMA_05G161600	5.00326330678872e-06	4.53864436534413	2.18226144741763	5.300746640895061	Up	58704810.1089053	12934437.1101555
GLYMA_05G180700_I1K4L7		GLYMA_05G180700	0.0010761886244815	21.6949656759093	4.43928839852371	2.9681116028405596	Up	971294.647075701	44770.5085864345
GSTU48 GLYMA_15G251600_I1MJ34	547520;	GSTU48 GLYMA_15G251600	0.0003158255035842	2.20258122114325	1.13919522013551	3.500552802704334	Up	57821236.5462484	26251579.733453
LOC100527668 GLYMA_14G081700_I1M8K9	100527668;	LOC100527668 GLYMA_14G081700	0.0045594640162665	2.34969835572417	1.2324755616273	2.341086207436251	Up	476537.545158572	202807.966391799
GLYMA_19G197300_I1NAS0		GLYMA_19G197300	0.0051526214054027	23.7183656880022	4.56793269941524	2.2879717666374826	Up	534262.044328506	22525.2469481386
LOC100815931 GLYMA_04G236900_A0A0R0KBX5	100815931;	LOC100815931 GLYMA_04G236900	0.008512761773006	4.93484680764506	2.30300529982227	2.069929520033751	Up	67673.4660946464	13713.3874125143
GLYMA_15G165900_C6T482		GLYMA_15G165900	0.0018258736939115	2.28306354506238	1.19097101500306	2.738529268386882	Up	1968689.67415603	862301.742942612
GLYMA_14G015600_A0A0R0GF09		GLYMA_14G015600	0.0128124471844889	2.37527660096458	1.24809552506643	1.8923679118465944	Up	193845.096953283	81609.4836595303
GLYMA_07G073500_K7L083		GLYMA_07G073500	0.0023738950391537	2.99687557431149	1.58345918660418	2.624538487118617	Up	675365.685087026	225356.598343989
GLYMA_12G095900_I1LRM4		GLYMA_12G095900	0.028635106186766	3.93759337627655	1.97731413604437	1.5431012020655457	Up	69321.7447745149	17605.1049842192
LOC100791107 GLYMA_04G216900_K7KLJ9	100791107;	LOC100791107 GLYMA_04G216900	0.0005312117967079	2.49636644013604	1.31982972208646	3.2747322890838286	Up	12026335.8140719	4817536.24817055
GLYMA_15G221300_I1MIG3		GLYMA_15G221300	0.0475841551985935	2.88196285011566	1.52705173860102	1.322537636678171	Up	220476.661390975	76502.2565721579
GLYMA_05G151300_I1K3R6		GLYMA_05G151300	0.0003472419252487	5.56558980271524	2.47653458251139	3.4593678445412634	Up	21367088.0720891	3839141.73151333
GLYMA_07G211100_I1KLY3		GLYMA_07G211100	0.0016566062196591	26.8268582566248	4.74560620267305	2.7807807124334762	Up	103866.195225397	3871.72415911758
LOC100306184 GLYMA_20G177700_C6SYC1	100306184;	LOC100306184 GLYMA_20G177700	0.0251918654285787	2.43437722352092	1.2835527409093	1.5987396723056897	Up	867458.755236703	356337.032262432
nan_P19594	548076;		0.0012311486236904	4.04127552865683	2.01481071585592	2.909689516075625	Up	2792152050.83241	690908608.193913
GME1 GLYMA_19G244600 GLYMA_19G244700_I1NC94	100527798;	GME1 GLYMA_19G244600 GLYMA_19G244700	0.027379899934728	12.1277020880121	3.60023431473703	1.5625681434144054	Up	456142.63433172	37611.6292288055
GLYMA_06G161400_I1KBT9		GLYMA_06G161400	0.0065218699107331	2.06232907633062	1.04427455526222	2.185627868151072	Up	3437281.15512922	1666698.68285277
GLYMA_08G082100_I1KRD5		GLYMA_08G082100	0.0055408550872024	2.48756225247511	1.31473263026466	2.256423208015756	Up	452624.681245382	181955.117221699
GLYMA_10G234500_I1LDQ6		GLYMA_10G234500	0.0004895019706477	4.08490076744603	2.03030103209131	3.3102455554651353	Up	190103.44291027	46538.0810288636
GLYMA_14G038200_C6SV68		GLYMA_14G038200	0.0370273970792183	2.74157166014487	1.45500318378772	1.431476816545333	Up	2320100.96371849	846266.759117248
GLYMA_05G026300_I1JZP0		GLYMA_05G026300	0.000716294225952	3.8794047497132	1.95583530434094	3.144908549675235	Up	8101433.2001567	2088318.62691193
GLYMA_18G156100_A0A0R0FB78		GLYMA_18G156100	0.0121400080016255	3.65277105920679	1.86899133429192	1.9157810270119429	Up	4814611.67236867	1318071.01905099
GLYMA_11G099900_A0A0R0HEN3		GLYMA_11G099900	0.0026402964102327	2.97142435581322	1.57115465441912	2.578347314758072	Up	290070.805818145	97620.121222557
GLYMA_19G231700_A0A0R0F394		GLYMA_19G231700	0.0080463484322252	2.31122135062762	1.20865543642185	2.0944011650388923	Up	2095099.87060587	906490.358457848
GLYMA_07G257700_I1KN97		GLYMA_07G257700	0.0001538540222361	4.13760496910078	2.04879591288183	3.812891145421664	Up	3071782.97701158	742406.053731892
LOC100527731 GLYMA_07G243600_C6T588	100527731;	LOC100527731 GLYMA_07G243600	0.000931488571316	3.11639667619914	1.63987888114084	3.0308224692109436	Up	73529648.7229167	23594444.5983032
LOC100788170 GLYMA_07G129700_I1KJW0	100788170;	LOC100788170 GLYMA_07G129700	8.54405326087252e-05	2.60914307795909	1.38357605960276	4.068336053055343	Up	2840864.974	1088811.49446858
GLYMA_19G258500_I1NCP5		GLYMA_19G258500	0.0116168599813299	5.9769796241533	2.5794166245465	1.9349112451872443	Up	2219623.4327263	371362.054465885
LOC100781191 GLYMA_05G008100_I1K1F4		LOC100781191 GLYMA_05G008100	0.0045951093740761	2.8080607677731	1.48957415658845	2.337704146956347	Up	2131546.16670224	759081.21047987
GLYMA_20G126800_I1NFV9		GLYMA_20G126800	2.97056298437056e-05	8.78080658904441	3.13435346921016	4.527161234913422	Up	619008.234028281	70495.6005750772
GLYMA_18G215700_I1N3A6		GLYMA_18G215700	0.0038659399582756	2.64190551438447	1.40157887068523	2.412744895261444	Up	8929889.46017209	3380094.18260844
GLYMA_10G093900_I1L9V7		GLYMA_10G093900	0.0020433562378185	2.45379261225044	1.29501332156759	2.6896559120597625	Up	1447586.95195502	589938.589238556
GLYMA_17G152900_C6THF2		GLYMA_17G152900	0.0217382866080365	6.58060506592282	2.71822024132733	1.6627746895965327	Up	806981.29666403	122630.257944353
LOC100812989 GLYMA_01G164300_A0A0R0LIH0		LOC100812989 GLYMA_01G164300	0.0192285985469207	8.1396261075314	3.02496252603956	1.7160523676345605	Up	1471825.62836178	180822.264919507
GLYMA_13G303600_I1M3Z4		GLYMA_13G303600	0.0024542817046768	2.25714546076989	1.17449939538805	2.610075590034001	Up	1746641.58334347	773827.65696798
CCS GLYMA_05G055000_Q9BBU5	547617;	CCS GLYMA_05G055000	0.0117785855229524	5.00190464878556	2.32247755571253	1.9289068603520025	Up	1408156.79350806	281524.117787803
LOC100813613 GLYMA_04G223900_K7KLP3	100813613;	LOC100813613 GLYMA_04G223900	0.0141118382454354	6.50412918511124	2.70135591252802	1.8504164102109402	Up	734114.843426894	112869.044038574
GLYMA_08G149000_I1KTH6		GLYMA_08G149000	0.0111718489497916	3.06816772926935	1.6173773536266	1.9518749448574875	Up	435044.134682044	141792.813519242
GLYMA_13G318200_K7M324		GLYMA_13G318200	0.02591035037183	6.15339633458442	2.62138291818898	1.586526714242135	Up	1992651.32114962	323829.510208885
GLYMA_16G199200_I1MQ30		GLYMA_16G199200	8.23782984091278e-06	3.67403063695612	1.87736365682498	5.084187182993324	Up	6252653.80848602	1701851.29802463
GLYMA_02G262500_I1JIE0		GLYMA_02G262500	0.0017075767827066	4.73947385891557	2.24472691075551	2.7676197587702673	Up	4952886.12246676	1045028.68248756
GLYMA_16G012000_I1MK54		GLYMA_16G012000	0.0257847440499012	2.55500755821244	1.35332755894351	1.588637175223613	Up	4730708.95342963	1851544.01529027
LOC100790280 GLYMA_06G175400_C6TIJ0	100790280;	LOC100790280 GLYMA_06G175400	0.0436320699469699	4.08029178936069	2.02867232572897	1.360194183180436	Up	124472.908881964	30505.8842131158
GLYMA_05G049200_I1K0C8		GLYMA_05G049200	0.0171258857140687	3.16490376929924	1.6621616343565	1.7663469584757998	Up	81723.0666373402	25821.6592333975
GLYMA_09G226700_I1L5K6		GLYMA_09G226700	5.17236291395345e-05	2.64680746360884	1.40425325286149	4.286311010860876	Up	7078651.75949398	2674411.28862561
GLYMA_10G147800_I1LB56		GLYMA_10G147800	0.0138686448751515	3.16485721494579	1.66214041278588	1.8579659723799073	Up	3664268.03200211	1157798.84624744
GLYMA_08G365900_I1KZL9		GLYMA_08G365900	0.007272781547917	12.4455054877396	3.63755292302432	2.1382994571087575	Up	1907889.70867735	153299.495191807
LOC100816984 GLYMA_04G009400_C6TAX7	100816984;	LOC100816984 GLYMA_04G009400	6.02708777403612e-05	2.45335098217071	1.29475364401164	4.21989248374331	Up	11653566.5945638	4750060.90822471
GLYMA_12G064300_I1LQR8		GLYMA_12G064300	0.0014061432495388	2.91907805103597	1.54551278649523	2.8519704337150507	Up	67390635.1721205	23086273.8145024
GLYMA_15G195700_C6T7E0		GLYMA_15G195700	0.0243689595391695	3.83163091511127	1.93795859902205	1.6131630131231816	Up	3497100.9698129	912692.544582245
GLYMA_18G007700_I1MYG7		GLYMA_18G007700	0.0429355338381737	4.64724106338195	2.21637448279256	1.367183132939203	Up	467167.024266241	100525.670584919
GLYMA_14G170900_I1MAR9		GLYMA_14G170900	0.0095750705338298	11.0912299893789	3.47134746049338	2.0188580181593143	Up	3162940.55950641	285174.914101978
GLYMA_07G226600_C6TMA8		GLYMA_07G226600	4.62449782762568e-05	3.20963422944074	1.68240889689931	4.334935420229142	Up	6694910.56043177	2085879.59930821
GLYMA_13G258500_K7M1X9		GLYMA_13G258500	0.0083866400962757	2.01970231138595	1.01414266647398	2.0764119938676306	Up	2108340.54340853	1043886.78050368
GLYMA_12G192200_I1LU38		GLYMA_12G192200	0.0006041363176481	2.30447458935775	1.20443785966429	3.2188650558777634	Up	11667877.9	5063140.18458837
GLYMA_14G193500_I1MBA8		GLYMA_14G193500	0.003628270426833	3.35412609634473	1.74593692717048	2.44030035102086	Up	297197.166967175	88606.4382883685
GLYMA_12G022500_K7LSM2		GLYMA_12G022500	0.0018015914143371	4.53982469607493	2.18263658936943	2.7443436964973236	Up	751601.963305131	165557.485943225
LOC100798600 GLYMA_01G159800_I1J8D7	100798600;	LOC100798600 GLYMA_01G159800	0.0334162727075067	2.29389412175473	1.19779880306056	1.47604199348623	Up	569936.710852258	248458.159183163
GLYMA_16G107500_I1MMH4		GLYMA_16G107500	0.0021426369457021	15.1748997538561	3.92361508088447	2.669051410776036	Up	7651308.62017338	504208.182214127
SFERH-2 GLYMA_01G124500_I1J7H3	547988;	SFERH-2 GLYMA_01G124500	0.005628474519082	3.09982749582299	1.63218793232359	2.249609295684413	Up	8092096.8206437	2610499.07827058
GLYMA_18G011600_C6TME1		GLYMA_18G011600	0.0004337172047156	2.02002903648976	1.01437603084772	3.362793349894476	Up	1126885.01520034	557855.850012207
LOC100780934 GLYMA_02G301700_C6TDC0	100780934;	LOC100780934 GLYMA_02G301700	0.0008571023822101	6.2450363357141	2.64270996594085	3.0669672978281004	Up	1192918.29824491	191018.632097118
GLYMA_19G213000_K7MZJ2		GLYMA_19G213000	9.34008666927966e-06	7.00445831896797	2.80827348595156	5.0296490938110985	Up	6441052.78908336	919564.725175262
GLYMA_19G168300_A0A0R0EYT8		GLYMA_19G168300	0.03869850035288	3.68689744978452	1.88240728875479	1.412305864466573	Up	251685.097043025	68264.7403327517
GLYMA_09G202900_I1L4V4		GLYMA_09G202900	0.0167238514635475	8.87877845090484	3.15036120314666	1.776663698383531	Up	398245.96869762	44853.689153268
GLYMA_04G149900_C6THL5		GLYMA_04G149900	0.0013819513704813	2.71442029709307	1.44064412296216	2.8595072390914966	Up	835927.154104021	307957.892519163
GLYMA_12G017100_I1LP68		GLYMA_12G017100	0.0003677949513018	3.50515267766761	1.80947728660869	3.4343942365901055	Up	3065329.28533293	874520.903144413
LOC100810913 GLYMA_04G190200_A0A0R0KA35	100810913;	LOC100810913 GLYMA_04G190200	0.0008750930206442	5.47922008429891	2.45397055366209	3.057945779885949	Up	1109825.18739186	202551.671646143
GLYMA_07G038400_I1KHB3		GLYMA_07G038400	0.0111156224443586	4.92460444845673	2.30000784981421	1.954066212984659	Up	60192.4427054634	12222.797452154
SODB2 GLYMA_10G193500_I1LCI3	547531;	SODB2 GLYMA_10G193500	0.0046733683833589	5.37720190639129	2.42685564380617	2.3303699838902467	Up	5335344.23958099	992215.715991518
GLYMA_18G030400_I1MZ53		GLYMA_18G030400	0.0406830259410948	4.47329496468445	2.16133789137564	1.3905867523902318	Up	463980.914804524	103722.405624386
LOC100818770 GLYMA_04G041900_I1JTM4	100818770;	LOC100818770 GLYMA_04G041900	0.0402685157829879	2.89486039485297	1.53349377567231	1.3950343773242113	Up	220272.427826154	76090.8637313897
LOC100808667 GLYMA_07G207800_C6TB38	100808667;	LOC100808667 GLYMA_07G207800	0.0060705822976686	3.56468677171799	1.83377531292655	2.2167696488695174	Up	334578.564033964	93859.1762643749
GLYMA_06G114800_I1KAB7		GLYMA_06G114800	3.51807607856843e-06	4.64440233524714	2.21549295539117	5.453694773137453	Up	155128393.795748	33401153.1728104
GLYMA_09G140300_I1L386		GLYMA_09G140300	0.0043307092862582	9.88946572949789	3.30589258264019	2.363440968801085	Up	128493.900835789	12993.007342401
GLYMA_02G223300_I1JH95		GLYMA_02G223300	0.0246264920961746	2.79001217427345	1.48027141729662	1.6085974465357895	Up	1222725.09952952	438250.811521256
GLYMA_08G345400_I1KZ04		GLYMA_08G345400	0.0009858501817701	3.20639026758585	1.68095003461415	3.006189079150288	Up	128573.970415262	40099.2891336548
GLYMA_17G239000_I1MXL3		GLYMA_17G239000	0.0006654422632486	9.9014181426949	3.30763517174877	3.176889619889236	Up	710608.843940525	71768.3905173523
GLYMA_17G030100_I1MRM5		GLYMA_17G030100	0.0173926977777282	4.30827694994996	2.10711099395751	1.759633049445797	Up	2126241.983	493524.907555141
GLYMA_12G002900_C6TL41		GLYMA_12G002900	0.0073515600648172	2.2065695282122	1.14180520683195	2.1336204900793665	Up	2162891.80051422	980205.596452079
GLYMA_09G273400_I1L6Y9		GLYMA_09G273400	0.0001487414470518	2.12960963606504	1.09058900428872	3.827567997733873	Up	49742857.0887141	23357734.7915394
GLYMA_09G213800_I1L564		GLYMA_09G213800	0.0070972060767523	2.29823225732395	1.20052460283939	2.148912584274141	Up	497752.322997558	216580.513745437
GLYMA_11G108700_I1LJ29		GLYMA_11G108700	0.0185931411495971	2.65911736846265	1.41094745645924	1.7306472337516703	Up	368740.284483986	138670.180134685
EIF6 GLYMA_16G208600_I1MQC8		EIF6 GLYMA_16G208600	0.0012810080657814	13.8853043325745	3.79548689280641	2.8924481357406173	Up	541806.975353352	39020.1728659479
GLYMA_13G240600_I1M261		GLYMA_13G240600	0.0002702066965678	4.08050989865476	2.02874944197539	3.56830389200383	Up	41148970.7758466	10084271.7694209
GLYMA_12G182800_I1LTT3		GLYMA_12G182800	0.001073878311387	3.29486399582475	1.72021891543099	2.96904492877366	Up	3881167.40322351	1177944.64601323
GLYMA_10G237000_I1LDS8		GLYMA_10G237000	0.0001194527984614	10.748247592559	3.42602955511019	3.9228036714301564	Up	4903054.59143624	456172.464321588
GLYMA_13G201300_I1M0W1		GLYMA_13G201300	0.0448385232905232	7.3382300055556	2.8754321243567	1.3483486988722861	Up	31041635.5022077	4230125.72223912
Gm pdil-1 GLYMA_04G247900_I7FST9		Gm pdil-1 GLYMA_04G247900	0.0015129279487372	4.54229721144725	2.18342210750949	2.8201817542048	Up	308292226.722359	67871434.2921941
LOC100806482 GLYMA_04G015900_C6T9R8	100806482;	LOC100806482 GLYMA_04G015900	0.03098253270448	2.07842161528261	1.05548833979512	1.50888308319977	Up	1925290.54867287	926323.386225502
GLYMA_13G356700_K7M3S8		GLYMA_13G356700	0.0083498889450554	11.1257407778234	3.47582949217203	2.078319300668537	Up	157438.376458245	14150.8219184885
GLYMA_06G208000_A0A0R0JS40		GLYMA_06G208000	0.0019146754944436	3.08131616448058	1.62354672052281	2.7179048211285393	Up	512728.266804881	166399.109807452
GLYMA_15G115500_I1MFP3		GLYMA_15G115500	0.0469028280615687	2.95812708823381	1.56468403540725	1.3288009701952623	Up	3128714.61429244	1057667.40946904
LOC100500012 GLYMA_15G063100_C6SZC0	100500012;	LOC100500012 GLYMA_15G063100	0.0013381218954042	2.99059842580372	1.58043419999355	2.8735043229731736	Up	735006.84112669	245772.496495967
GSTU37 GLYMA_08G174700_C6TAT2	547950;	GSTU37 GLYMA_08G174700	0.0058810494166082	2.45037118973688	1.29300030964824	2.2305451713427185	Up	8505604.35752282	3471149.34796314
GLYMA_19G025400_I1N675		GLYMA_19G025400	4.2243227577631e-05	6.1327693330294	2.61653868905902	4.374242907102919	Up	15454836.5596667	2520042.0430671
GLYMA_16G202500_C6SWF6		GLYMA_16G202500	0.0009709791145791	4.26617747432323	2.09294398349382	3.0127901115138274	Up	1773392.79561822	415686.596793432
GLYMA_14G145000_K7M6T0		GLYMA_14G145000	0.0012056817283163	5.41161004433377	2.43605788377581	2.918767320618977	Up	459111.786066447	84838.2980860123
GLYMA_02G077100_I1JD99		GLYMA_02G077100	0.0014816738648921	3.22319189052436	1.68849008081663	2.829247379531321	Up	1313727.02471166	407585.731576763
GLYMA_19G259800_K7N0E2		GLYMA_19G259800	0.0005141888786538	9.63420592518071	3.26816576096682	3.2888773209088695	Up	9087684.39916646	943272.800035774
GLYMA_03G014300_K7KC62		GLYMA_03G014300	0.0193711157478525	2.3167404540945	1.21209642721324	1.7128453638353442	Up	4761010.16059234	2055046.84487982
GLYMA_02G247900_C6T1X1		GLYMA_02G247900	0.0081813951867289	21.2808338660124	4.4114827772486	2.0871726290633688	Up	449140.702626831	21105.4090011085
GLYMA_06G320200_C6TLC2		GLYMA_06G320200	0.0175251443675566	2.13168676575808	1.09199546122679	1.756338395742191	Up	880796.506105456	413192.27583243
GLYMA_03G163600_A0A0R0KRH5		GLYMA_03G163600	0.0152301087572837	10.4409515903276	3.38418130028975	1.817296995382307	Up	1275160.33316706	122130.66233813
GLYMA_03G260900_I1JS37		GLYMA_03G260900	0.0003732297396083	2.71199817956439	1.4393562100619	3.4280237581913733	Up	5067507.0051854	1868551.03494183
GLYMA_01G106800_I1J732		GLYMA_01G106800	0.0011004448497575	2.97289040875139	1.57186628138715	2.958431717805011	Up	1638382.21529745	551107.504829138
GmPM12 GLYMA_04G009900_O23957	547495;	GmPM12 GLYMA_04G009900	2.04749969398942e-05	5.11549922568424	2.35487504061065	4.688776154475342	Up	558269898.748546	109133023.8
GLYMA_16G016000_C6TAF5		GLYMA_16G016000	0.004206368276032	20.8029087728366	4.37871336261653	2.3760927066266913	Up	633641.002054218	30459.250144941
LOC100803737 GLYMA_01G190600_I1J9B3	100803737;	LOC100803737 GLYMA_01G190600	0.016537547206718	6.08953345270637	2.60633170083271	1.781528903101472	Up	74290.6688408721	12199.730803327
GLYMA_09G038600_K7LBP9		GLYMA_09G038600	0.0014039116228963	2.53074910681295	1.33956448876102	2.8526602304515936	Up	936679.800711149	370119.581664395
GLYMA_19G065600_A0A0R0EVI7		GLYMA_19G065600	0.0073478653356267	18.9648867981863	4.24525885506775	2.133838811610942	Up	2734094.17295754	144166.121424939
GLYMA_06G255200_A0A0R4J3L4		GLYMA_06G255200	0.0006881190946721	4.12243040357617	2.0434951377469	3.162336390713892	Up	37763372.7525524	9160463.3809689
GLYMA_17G075800_I1MT39		GLYMA_17G075800	0.0050072080308885	2.01907776122281	1.01369647459716	2.3004043649042405	Up	12692325.4181774	6286199.40347945
LOC100527202 GLYMA_15G008800_I1MCG6	100527202;	LOC100527202 GLYMA_15G008800	0.0003758081188402	2.25023062765255	1.1700728718065	3.4250338417729838	Up	11220884.1881217	4986548.51206399
GLYMA_13G096400_I1LVR2		GLYMA_13G096400	0.0078777849919811	2.59143116128506	1.37374907051531	2.1035958765441944	Up	4091193.37279102	1578738.97401243
GLYMA_16G211700_B1ACD3		GLYMA_16G211700	0.0026069960990041	2.930736733	1.55126337699825	2.583859618690613	Up	5448090.12365028	1858949.00167261
GLYMA_18G204000_A0A0R0FDV7		GLYMA_18G204000	0.0067690313425775	4.10747641678245	2.03825229191578	2.16947347498873	Up	849314.243436417	206772.761972842
GLYMA_13G043900_I1LX52		GLYMA_13G043900	0.0099521963347474	5.05435503028477	2.33752700627748	2.0020810649024194	Up	516190.104986585	102127.78918253
GLYMA_09G070500_I1L1R1		GLYMA_09G070500	0.0133764912854097	2.69897339762663	1.43241075698213	1.8736577890509705	Up	873720.271853748	323723.187720955
CYSTATIN GLYMA_15G227500_O04720	547777;	CYSTATIN GLYMA_15G227500	0.0008387829330466	4.72617085024919	2.24067178342771	3.0763504148293594	Up	4700673.98486167	994605.174845472
LOC100101896 GLYMA_04G221300_I1JYA9	100101896;	LOC100101896 GLYMA_04G221300	0.0043281815135161	2.97897558	1.57481629731588	2.363694534254206	Up	26668631.9114465	8952282.82120401
GLYMA_13G251200_C6SYR6		GLYMA_13G251200	0.0455980211112205	3.23739619115634	1.6948339327513	1.3410540046848145	Up	408433.209940909	126161.021334563
GLYMA_13G081500_I1LW56		GLYMA_13G081500	0.0108232996225793	3.84301445986089	1.94223840474585	1.9656403187654126	Up	7505784.19393405	1953098.08805813
GLYMA_07G196700_I1KLJ8		GLYMA_07G196700	0.0289422447416509	5.13449078867971	2.36022120486401	1.538467788313532	Up	166726.196882225	32471.8075743394
GLYMA_20G218100_I1NII0		GLYMA_20G218100	0.0093382633965248	2.36057638797337	1.23913916913857	2.0297338804540477	Up	256876.255306851	108819.293718085
GLYMA_12G081300_I1LR93		GLYMA_12G081300	0.0102787411190623	2.50634786145883	1.32558666333215	1.9880600719675052	Up	406249.530381875	162088.246659191
NANMT1 GLYMA_13G263200_I1M2U5		NANMT1 GLYMA_13G263200	0.0190341074497425	3.29183589738789	1.71889241719157	1.7204674833749571	Up	951678.879888545	289102.771083975
LOC547449 GLYMA_20G164700_I1NH02	547449;	LOC547449 GLYMA_20G164700	0.0009470690769537	3.78463467391524	1.9201540453714	3.0236183434405097	Up	32918283.6893461	8697876.15598093
GLYMA_09G185500_K7LEQ5		GLYMA_09G185500	0.0002852394546943	2.93673108266709	1.55421116369984	3.544790402484617	Up	987448652.496036	336240746.837211
GLYMA_13G189500_I1M0K3		GLYMA_13G189500	0.0005968342692144	2.1765957572549	1.12207349151468	3.2241462483647636	Up	19213060.6196826	8827114.79871389
GLYMA_19G114500_A0A0R4J5Z8		GLYMA_19G114500	0.0089088695215283	2.0069413158816	1.00499843208449	2.050177401654565	Up	10350083.6650326	5157143.1526816
GLYMA_17G078900_I1MT72		GLYMA_17G078900	0.0049262810184442	12.7300461392453	3.67016574309283	2.30748081757232	Up	1000921.05215815	78626.6633451092
GLYMA_06G307900_I1KFG0		GLYMA_06G307900	0.0005772171867135	2.29195005772425	1.19657560768183	3.2386607462138315	Up	3424430.35072193	1494112.11609129
GLYMA_04G082200_I1JUU1		GLYMA_04G082200	0.0150877225054166	3.7769297433982	1.91721394771939	1.8213763121116897	Up	390855.388532133	103484.950763333
GLYMA_12G113200_I1LS24		GLYMA_12G113200	0.0085307026949789	3.24128010830727	1.69656370236013	2.0690151934535344	Up	109551.827604709	33798.9386736223
GLYMA_05G220700_I1K657		GLYMA_05G220700	0.0389301090110486	4.7654478757717	2.25261181073333	1.4097143801803589	Up	1840864.20607394	386294.059669225
LOC100780723 GLYMA_01G010300_C6TGL4	100780723;	LOC100780723 GLYMA_01G010300	0.0385283205856905	3.34815055788684	1.74336440370455	1.4142199210742892	Up	1383787.25789278	413298.994166542
GLYMA_05G152200_I1K3S7		GLYMA_05G152200	0.0320109269472327	2.47286581470959	1.30618395679001	1.4947017497159272	Up	949625.04647618	384018.025089526
GOLS GLYMA_10G145300_I1LB22	548050;	GOLS GLYMA_10G145300	0.0005067089737077	2.24731312359137	1.16820115272425	3.2952414043787064	Up	4521689.99337978	2012042.7126567
LOC100790700 GLYMA_02G095200_I1JDS6	100790700;	LOC100790700 GLYMA_02G095200	0.0010816923001305	3.33495922957026	1.7376691243315	2.9658962617435325	Up	2631058.65492195	788932.77962531
GLYMA_19G228800_A0A0R0F2E8		GLYMA_19G228800	0.0017502513612201	2.44522429599859	1.28996680705203	2.756899575912755	Up	2547876.17079608	1041980.55571649
GLYMA_02G276600_C6T034		GLYMA_02G276600	6.63172359770986e-05	2.30482074503108	1.20465455095352	4.178373582954001	Up	24833285.2753959	10774497.465338
GLYMA_02G047800_A0A0R4J2M7		GLYMA_02G047800	0.0175303582180563	2.57119347736181	1.3624381742821	1.7562092093747923	Up	1454211.39700078	565578.362657049
LOC100817986 GLYMA_09G010000_I1KZY9	100817986;	LOC100817986 GLYMA_09G010000	3.71028237079076e-05	2.00778022593628	1.00560135877849	4.43059303717479	Up	20664152.9962027	10292039.3025419
GLYMA_08G097700_A0A0R0IQI3		GLYMA_08G097700	0.0302394099029927	3.81716269350498	1.93250067780596	1.5194266879848042	Up	327490.792720416	85794.2977588174
GLYMA_17G078400_C6TJN7		GLYMA_17G078400	0.0158701054048123	3.4707215153181	1.79523561045964	1.7994201887727932	Up	709144.546913463	204321.938185947
GLYMA_10G247500_I1LE41		GLYMA_10G247500	0.0081888681644564	2.31819665845749	1.21300295898751	2.0867761206937407	Up	264083289.413782	113917552.443329
GLYMA_11G097500_I1LIP5		GLYMA_11G097500	0.0021425537004652	2.0235303457597	1.01687448446509	2.6690682842129587	Up	1024804.70359954	506443.95116041
GLYMA_10G158500_K7LJN9		GLYMA_10G158500	0.022469410392536	9.20165066375508	3.20189268625698	1.6484083235144573	Up	1940587.74395428	210895.611544804
LOC100793914 GLYMA_19G245700_I1NCA3		LOC100793914 GLYMA_19G245700	0.0016095376800044	2.37006993872661	1.24492963244222	2.79329885182929	Up	953389.138562818	402262.027370827
GLYMA_19G109000_I1N859		GLYMA_19G109000	0.0012551541227261	3.69401298051243	1.88518893586231	2.901302943075535	Up	5120608.85114837	1386191.3529167
GLYMA_08G084800_C6T9B1		GLYMA_08G084800	2.67652701471218e-07	4.44675017330391	2.15275135367526	6.572428368839033	Up	152902844.223941	34385301.2345722
GLYMA_14G007700_A0A0R0GHB3		GLYMA_14G007700	0.00680245489979	2.35782833009792	1.23745868170516	2.167334328906862	Up	1839075.35767424	779986.962663164
GLYMA_17G125700_C6F119		GLYMA_17G125700	0.0208729953561589	6.15192495724112	2.62103790504285	1.6804152235120753	Up	9474896.81317693	1540151.55890751
HB2 GLB1-2 Glyma_11G121800_Q42785		HB2 GLB1-2 Glyma_11G121800	0.0237415248913557	6.82165405835642	2.77012159444877	1.6244913902410325	Up	4809483.70301019	705031.897230063
GLYMA_05G135200_I1K395		GLYMA_05G135200	0.0460168104298014	3.47556337695666	1.7972468527321	1.3370834869438317	Up	151126.526122947	43482.5982817436
GLYMA_16G039900_I1ML09		GLYMA_16G039900	0.0156659813585583	2.64219134252096	1.40173494762577	1.8050423945737057	Up	666508.470501545	252255.943684085
GLYMA_20G027200_I1NDJ4		GLYMA_20G027200	0.0144486625326167	3.04474386240041	1.60632086721618	1.8401723523252473	Up	971717.447671918	319145.876167671
GLYMA_09G187200_A0A0R0IA82		GLYMA_09G187200	0.0022484922284353	2.10851343476551	1.07622621403243	2.6481086091649733	Up	4267380.39290276	2023881.05408365
GLYMA_07G049600_I1KHP5		GLYMA_07G049600	0.0335025465503433	2.50177928144991	1.32295451388267	1.4749221807025927	Up	1415436.04473287	565771.751020559
GLYMA_13G123500_A0A0R0GMV1		GLYMA_13G123500	0.0174661341390764	2.01421149118854	1.01021517354815	1.7578032088038489	Up	2860384500.71601	1420101371.2955
SACPD-C GLYMA_14G121400_I1MAE7		SACPD-C GLYMA_14G121400	0.0003022622602085	4.49926665761008	2.16968987352094	3.519616074477409	Up	956475.551280143	212584.766377951
GLYMA_15G136200_I1MGA3		GLYMA_15G136200	0.0068826151407065	14.1184768472096	3.81951254868717	2.1622465144707452	Up	539454.43024267	38209.1096710116
PMM_Q1W376	732605;	PMM	0.0257664816925536	2.26873429333846	1.18188765522909	1.5889448785319307	Up	5635679.44272279	2484063.23264495
GLYMA_08G235400_I1KW54		GLYMA_08G235400	0.0007349032503377	6.32624264836082	2.661348893	3.133769831813977	Up	619176.555347058	97874.2975512474
GLYMA_15G077700_I1MEM7		GLYMA_15G077700	0.0119626193998906	2.20391206137489	1.14006665986668	1.922173714464434	Up	313047.516776911	142041.745795256
GLYMA_11G021400_C6SZ46		GLYMA_11G021400	0.0238869206093307	4.2342781524006	2.08211604400497	1.621839833865646	Up	313019.89408496	73925.2082217355
GLYMA_08G159500_I1KTS3		GLYMA_08G159500	0.0226175469928855	2.73908207800667	1.45369249779174	1.645554498668846	Up	10345082.176066	3776842.70914383
GLYMA_08G138300_K7L6K3		GLYMA_08G138300	0.00404099315412	6.6089195288925	2.72441442941489	2.3935118852986106	Up	249937.773593238	37818.2503963884
GLYMA_12G059100_A0A0R4J4R5		GLYMA_12G059100	7.85388187929273e-06	23.4545279440116	4.55179455970817	5.104915634712803	Up	13531632.8306784	576930.512648978
GLYMA_12G146100_I1LSY9		GLYMA_12G146100	0.0427756212081623	2.39391722572093	1.25937326919601	1.36880367470754	Up	1673273.08554862	698968.647524859
LOC100819973 GLYMA_03G125400_A0A0R0KQK3	100819973;	LOC100819973 GLYMA_03G125400	0.002503629808568	2.58832386577299	1.37201814681711	2.6014298863168843	Up	502053.949827023	193968.751927065
LOC547892 GLYMA_12G213600_Q9ZNZ4	547892;	LOC547892 GLYMA_12G213600	7.86786843997991e-05	2.50315237734135	1.32374611657297	4.104142910606851	Up	790548256.286765	315821067.643682
LOC548079 GLYMA_08G334900_C6TGY7	548079;	LOC548079 GLYMA_08G334900	0.0003767599789392	83.3003035226273	6.38024984725839	3.4239352360515882	Up	1171679.61633716	14065.7304570191
LOC100785314 GLYMA_13G105600_I1LY05		LOC100785314 GLYMA_13G105600	0.013745042816139	3.92819001183012	1.97386471643848	1.8618539029806478	Up	6455741.14781878	1643439.12294892
LOC100797023 GLYMA_02G245800_C6TGN8	100797023;	LOC100797023 GLYMA_02G245800	0.0059580510284013	9.88773214501396	3.30563966169959	2.2248957815408805	Up	875088.297538008	88502.4275237153
COQ3 GLYMA_02G288400_C6TE39		COQ3 GLYMA_02G288400	0.0199046234212098	2.11336857777811	1.07954439953077	1.7010460344897127	Up	2445355.94864019	1157089.19606021
ALDH3I1 GLYMA_08G002700_I1KNX5	100800699;	ALDH3I1 GLYMA_08G002700	0.0176079569370374	3.97113250948945	1.98955050178249	1.7542910325872563	Up	1553366.10986615	391164.511925558
LOC100785241 GLYMA_03G189900_I1JPV8	100785241;	LOC100785241 GLYMA_03G189900	0.001394613235025	2.18549477740651	1.12795993057441	2.8555462176116317	Up	4351005.57732408	1990856.08545234
LOC100800253 GLYMA_04G005900_I1JSG1	100800253;	LOC100800253 GLYMA_04G005900	0.0030724314929081	2.45036924912188	1.29299916707981	2.5125177919512494	Up	1677939.28201238	684769.971959813
GLYMA_02G120400_K7K7V7		GLYMA_02G120400	0.0241090403217503	2.16877690245771	1.11688165362247	1.6178200766927793	Up	2330005.8261483	1074340.94466235
GLYMA_05G020900_I1JZI4		GLYMA_05G020900	0.0342678270074456	4.02745132856655	2.00986715418077	1.4651134341927337	Up	746698.847883017	185402.326922417
GLYMA_10G279900 GLYMA_20G109600_C6TGU2		GLYMA_10G279900 GLYMA_20G109600	0.0218415589367172	2.52180629513622	1.33445746369987	1.660716367182885	Up	3349818.1091617	1328340.76733905
GLYMA_08G232000_I1KW20		GLYMA_08G232000	0.0017596093491304	2.5515164890762	1.35135496511324	2.754583739202019	Up	2771793.60398802	1086331.84063473
