# Supplementary material for: Evaluation of the Unintended Effects of fad2-1-Gene-Edited Soybean Line AE15 Seeds
Source: Biomolecules. 2025 Dec 19;16(1):8. doi: 10.3390/biom16010008 (PMC12838885; doi:10.3390/biom16010008)
Supplement: Supplementary file 1 [file biomolecules-16-00008-s001.zip › Table S9 DEPs identified from ZhH42 vs ZhH302E3.csv]

ID	ENTREZID	SYMBOL	P	FC	LFC	logP	group	H	B
GLYMA_18G096900_I1N0P5		GLYMA_18G096900	0.0162660083339087	0.230576997924412	-2.116679496	1.7887190095245198	Down	121910.907015231	528721.026436453
nan_P93164	547881;		0.0021050337177272	0.422731199726441	-1.2421875	2.676740943388604	Down	55308690.384148	130836546.770003
LOC100779417 GLYMA_06G113200_I1KA98	100779417;	LOC100779417 GLYMA_06G113200	0.0002675716758306	0.403767763780736	-1.308402362	3.5725598613134943	Down	359358.156436651	890012.003612549
GLYMA_09G161600_I1L3S5		GLYMA_09G161600	0.0001008334117627	0.15599749829158	-2.680405202	3.99639553793189	Down	67018.7679293924	429614.376277531
GLYMA_02G057800_I1JCR1		GLYMA_02G057800	0.0147089680113294	0.223638572684257	-2.160759052	1.832417796525167	Down	249853.05960074	1117218.09257607
GLYMA_20G205100_I1NI49		GLYMA_20G205100	0.0390537261375264	0.254816701139345	-1.972468257	1.4083375235340447	Down	222953.325162582	874955.700178623
GLYMA_08G160500_A0A0R0IMT3		GLYMA_08G160500	0.0024660509460856	0.464413393942386	-1.106518514	2.6079979555686315	Down	133858.180673202	288230.663497635
GLYMA_01G012300_I1J4N8		GLYMA_01G012300	0.000154284698712	0.177508081271511	-2.494043388	3.8116771432463645	Down	41280.2559700796	232554.234569966
GmAT133 GLYMA_19G030500_A7BID0	100127365;	GmAT133 GLYMA_19G030500	0.0328960287587897	0.300575451141083	-1.73420091	1.482856527346159	Down	136078.707887249	452727.28484861
GLYMA_08G338500_I1KYQ2		GLYMA_08G338500	0.029052392511579	0.0791605375914002	-3.65907478	1.5368180969469185	Down	71741.021941425	906272.545946161
LOC100804454 GLYMA_09G154000_I1L3K8		LOC100804454 GLYMA_09G154000	0.0040840411495359	0.451797239812876	-1.146252638	2.38890989074616	Down	1078136.87244849	2386329.03754576
MAT1 GLYMA_07G090400_Q42447	547829;	MAT1 GLYMA_07G090400	0.0001776907014036	0.383078534661527	-1.384287907	3.750335298332951	Down	25074613.6543857	65455543.4084569
GLYMA_06G101700_I1K9W3		GLYMA_06G101700	0.0021079696321796	0.267557656264842	-1.902078282	2.6761356499451767	Down	194762.284812594	727926.412316185
GLYMA_15G005900_I1MCD5		GLYMA_15G005900	0.0192191366838372	0.0947811037905313	-3.399256728	1.7162661245689537	Down	46700.150004185	492715.82769698
GLYMA_13G056600_A0A0R0GJG2		GLYMA_13G056600	0.0002957705726354	0.184340738416916	-2.43955316	3.5290450378368097	Down	450597.316454266	2444371.87527788
GLYMA_05G219600_I1K668		GLYMA_05G219600	6.70641807265782e-05	0.0711669196815924	-3.812649397	4.173509376497886	Down	52514.2458765568	737902.470860206
GLYMA_09G231100_I1L5P9		GLYMA_09G231100	0.0002265734477487	0.357340372502619	-1.484629175	3.644790986669824	Down	59035.3392585686	165207.583025441
GLYMA_08G335300_I1KYT6		GLYMA_08G335300	0.0413018415566321	0.416871972479723	-1.262323716	1.3840305836934048	Down	1573393.81440771	3774285.43600215
GLYMA_06G307800_I1KFF8		GLYMA_06G307800	0.0075254725596673	0.497165468226545	-1.008202001	2.123466223493313	Down	960939.710933433	1932836.79649198
HSP17.5-E_P04794	100305750;	HSP17.5-E	0.0026719882373929	0.382934926478266	-1.384828844	2.5731654580402794	Down	573634.169424769	1497993.86203893
GLYMA_18G041900_A0A0R0EVX5		GLYMA_18G041900	0.0121927412715867	0.166964441204807	-2.582387214	1.9138986417743695	Down	178911.237025019	1071552.93506812
GLYMA_08G048900_K7L505		GLYMA_08G048900	0.0012556372486374	0.39691330847106	-1.333104158	2.901135809380299	Down	21046967.3335164	53026610.3058901
GLYMA_06G098700_A0A0R0JJR3		GLYMA_06G098700	0.0086565847579861	0.425370530761902	-1.233208007	2.0626534143690987	Down	1094973.32947186	2574163.58277242
LOC548073 GLYMA_10G090500_I1L9T0	548073;	LOC548073 GLYMA_10G090500	0.0103875746796003	0.184751291865521	-2.436343642	1.9834858409145248	Down	10329.3162928627	55909.3048203491
GLYMA_10G106900_I1LA40		GLYMA_10G106900	0.0282047760490648	0.371913877138124	-1.426959515	1.549677344300279	Down	1336813.43620807	3594416.66036997
LOC100810923 GLYMA_04G119600_I1JVS1	100810923;	LOC100810923 GLYMA_04G119600	0.0003272479404253	0.258310670465079	-1.952820854	3.485123078053729	Down	201270.249807535	779178.9996
GLYMA_08G244600_I1KWD7		GLYMA_08G244600	0.0031401829231219	0.0981488438572401	-3.348884916	2.5030450525036794	Down	10638.5262022695	108391.762797976
GLYMA_09G134500_I1L340		GLYMA_09G134500	0.0230323894509271	0.231563336254442	-2.110521247	1.6376610046531312	Down	1059743.7745642	4576474.8068742
GLYMA_16G028700_I1MKN2		GLYMA_16G028700	0.0443031133636461	0.418379095073479	-1.257117328	1.3535657530288239	Down	278836.539057349	666468.622215403
GLYMA_07G087000_K7L0H2		GLYMA_07G087000	0.0005750881585837	0.440292788560488	-1.18346488	3.2402655746987485	Down	148011.458170453	336165.983218503
GLYMA_02G225000_I1JHB3		GLYMA_02G225000	0.0001525120994378	0.0510228125306349	-4.292713763	3.816695700509815	Down	75754.6931162031	1484722.01666105
GLYMA_18G280500_K7MV72		GLYMA_18G280500	0.0409667882266684	0.196331007452387	-2.348640053	1.3875680831572201	Down	46543.8544912341	237068.281241931
GLYMA_06G307400_K7KYC3		GLYMA_06G307400	2.7697677967824e-05	0.351435644474127	-1.50866757	4.557556638445701	Down	1606281.3138907	4570627.19490012
GLYMA_06G129600_I1KAT4		GLYMA_06G129600	0.0004165571451839	0.19474734103738	-2.360324464	3.38032541169862	Down	22737.8173429792	116755.47004575
GLYMA_11G068900_C6T960		GLYMA_11G068900	4.86585553664717e-05	0.458796077435078	-1.124075038	4.312840789069053	Down	4587963.07648291	10000005.0177677
GLYMA_01G021700_I1J4Z6		GLYMA_01G021700	0.0012651595841433	0.0630927324647953	-3.986382356	2.897854690186524	Down	3421.71295316186	54233.0759738631
GLYMA_14G150100_I1MA39		GLYMA_14G150100	8.46159511102739e-05	0.404366762488539	-1.306263677	4.07254775958302	Down	1219142.00569781	3014941.1840751
GLYMA_18G258000_I1N4C1		GLYMA_18G258000	0.0336217055336855	0.489008973905394	-1.032067154	1.473380259811447	Down	6053374.90619218	12378862.6164625
GLYMA_14G053700_A0A0R0GIU4		GLYMA_14G053700	0.0345498528440875	0.403321420516425	-1.309998065	1.4615537980477242	Down	667668.715302042	1655425.87459684
LOC100305483 GLYMA_04G124100_I1JVV9	100305483;	LOC100305483 GLYMA_04G124100	3.98015536824544e-07	0.368693276344212	-1.439506988	6.400099974595995	Down	2913790.77601175	7903021.19122845
GLYMA_05G148600_I1K3N2		GLYMA_05G148600	0.0228011888640402	0.415978770153992	-1.265418194	1.642042508103421	Down	64201.3868319852	154338.133189389
GLYMA_16G073800_A0A0R0FMM6		GLYMA_16G073800	0.0291294949003962	0.302505880118061	-1.724964909	1.5356670458863244	Down	235791.875318543	779462.122278479
GLYMA_16G217500_I1MQL5		GLYMA_16G217500	0.0061923655968307	0.111181219543995	-3.169014983	2.208143410852457	Down	184360.775331545	1658200.69331576
GLYMA_08G344200_C6SZI9		GLYMA_08G344200	0.0094818386069673	0.133290545695077	-2.907353641	2.02310744120226	Down	50018.5336907856	375259.426165234
GLYMA_11G147900_I1LL69		GLYMA_11G147900	0.0002047978467073	0.48989337086637	-1.029460325	3.6886746139464694	Down	9426795.92299484	19242546.4062183
LOC100807968 GLYMA_15G130100_C6TIM5	100807968;	LOC100807968 GLYMA_15G130100	0.0001799825934037	0.377237263605182	-1.406455902	3.744769494642605	Down	720240.415563516	1909250.45071189
GLYMA_12G098900_I1LRQ4		GLYMA_12G098900	0.00653799945079	0.161946093561151	-2.626414427	2.1845551202375835	Down	126225.560192799	779429.484324891
LOC100808552 GLYMA_02G198200_I1JGJ5	100808552;	LOC100808552 GLYMA_02G198200	0.0004795608722808	0.179353077768914	-2.479125592	3.319156258529304	Down	61276.9953828703	341655.666828433
LOC100806168 GLYMA_06G150000_I1KBF7	100806168;	LOC100806168 GLYMA_06G150000	0.0423405377062217	0.499756645979524	-1.000702342	1.3732436309325222	Down	882214.103827333	1765287.38722062
GLYMA_05G010900_I1K1C9		GLYMA_05G010900	3.34528748658324e-05	0.268851293700405	-1.895119681	4.4755665539883145	Down	308218.544199912	1146427.60299817
GLYMA_19G121600_I1N8I3		GLYMA_19G121600	0.0113021002360313	0.280172731743784	-1.835611545	1.946840845351495	Down	348850.959566293	1245128.16573925
GLYMA_05G163100_I1K441		GLYMA_05G163100	0.0099374117644607	0.480157201208216	-1.05842128	2.002726714474135	Down	162583.395888798	338604.514270932
DHPS1 GLYMA_18G221700_C6TG34	548067;	DHPS1 GLYMA_18G221700	0.0481947882758823	0.460014281449276	-1.120249444	1.3169999232840337	Down	379574.047372879	825135.354878613
LOC100819509 GLYMA_13G212400_I1M189	100819509;	LOC100819509 GLYMA_13G212400	0.0261292192763696	0.154333494281464	-2.695876898	1.5828735665080371	Down	68746.4639298092	445440.986416297
GLYMA_08G051900_I1KQI6		GLYMA_08G051900	0.0025836427644565	0.177483746923837	-2.494241179	2.5877675356268854	Down	300132.114652861	1691039.99580117
LOC100812565 GLYMA_05G217100_I1K694	100812565;	LOC100812565 GLYMA_05G217100	0.027995907679358	0.432972310038419	-1.207653332	1.5529054473064827	Down	237388.089845951	548275.453977385
GLYMA_10G157000_A0A0R0HTS2		GLYMA_10G157000	0.012391928939321	0.286898340709811	-1.801388471	1.9068610856740649	Down	59214.0615725478	206393.879539516
GSTT1 GLYMA_05G207000_K7KS35	547979;	GSTT1 GLYMA_05G207000	0.02111961319959	0.29887131589892	-1.742403654	1.6753140400597195	Down	65230.7899976759	218257.111096393
GLYMA_15G090300_A0A0R4J5A3		GLYMA_15G090300	0.0119970950385884	0.136546666229411	-2.872534004	1.9209239007391286	Down	116680.026853906	854506.595260792
SEOf Glyma10g00260 GLYMA_10G000500_E2FKH7	100812318;	SEOf Glyma10g00260 GLYMA_10G000500	0.001421580013643	0.491426288266311	-1.02495306	2.847228691017031	Down	459015.6723	934047.858746932
nan_I1MJ14	100814754;		0.0086141392511745	0.323566897271749	-1.627864075	2.064788111964193	Down	2647680.51459292	8182791.67899321
LOC100797896 GLYMA_01G067200_I1J668	100797896;	LOC100797896 GLYMA_01G067200	0.0194987345325814	0.043971936573082	-4.507273118	1.7099935734246914	Down	144931.281789049	3295994.97052332
HO1 GLYMA_04G147700_I1JW65	547612;	HO1 GLYMA_04G147700	0.001095088300352	0.204155726087666	-2.292258063	2.960550860906503	Down	61695.7052302646	302199.239828189
GLYMA_15G025600_I1MD11		GLYMA_15G025600	0.0029106926847004	0.47186714621005	-1.083547368	2.5360036456035484	Down	120539.800903862	255452.836401127
GLYMA_13G264500_I1M2V7		GLYMA_13G264500	0.0003229809252839	0.170855165618805	-2.549154228	3.490823125621102	Down	27898.185794977	163285.585741204
LOC100784706 GLYMA_03G064800_I1JLJ2	100784706;	LOC100784706 GLYMA_03G064800	0.0477364767277244	0.482737082234318	-1.050690441	1.3211496379931387	Down	443787.541287702	919315.208257173
GLYMA_10G120200_A0A0R0HSE7		GLYMA_10G120200	0.0012807954040913	0.179179818853669	-2.48051994	2.8925202394752096	Down	104168.679063117	581363.904314408
LEA-1 GLYMA_14G037300_C6TLT7	100802292;	LEA-1 GLYMA_14G037300	0.0352573029221388	0.205892223278287	-2.280038756	1.4527509129905454	Down	222690.795233005	1081589.15226251
GLYMA_03G070100_C6T903		GLYMA_03G070100	0.0439812256001356	0.211985772990624	-2.23796065	1.3567326725659608	Down	317423.767369775	1497382.40869501
scs1 SSTP-1 GLYMA_06G022600_Q9LDM8	547552;	scs1 SSTP-1 GLYMA_06G022600	0.0001966625523931	0.121059113295864	-3.046216406	3.7062783286283523	Down	2065655.26378471	17063195.0585689
GLYMA_10G022600_K7LGZ3		GLYMA_10G022600	0.0065501060961975	0.335692144052097	-1.57478932	2.183751665409751	Down	69702.9912739627	207639.62609487
GLYMA_05G051600_I1K0G0		GLYMA_05G051600	5.8405753047782e-05	0.172911509189382	-2.531894195	4.233544372171023	Down	1075003.93644622	6217075.66769783
GLYMA_19G212600_K7MZI8		GLYMA_19G212600	0.0326701836383602	0.150505394578196	-2.732112896	1.485848424358283	Down	239944.452708905	1594258.15520679
GLYMA_16G054200_I1MLF6		GLYMA_16G054200	0.0080783690437828	0.458544725234814	-1.124865638	2.0926763108568567	Down	145961.166030619	318313.91355745
GLYMA_03G047200_A0A0R0KR12		GLYMA_03G047200	0.018188129963957	0.201448061051918	-2.311520175	1.74021195118852	Down	27651.7613863499	137264.966671599
LOC100819507 GLYMA_13G091000_I1LVX1		LOC100819507 GLYMA_13G091000	0.0021415857653962	0.226983865556525	-2.139338343	2.669264528462153	Down	132523.051358867	583843.486117146
GLYMA_15G146400_I1MGK2		GLYMA_15G146400	0.0021446220857609	0.159532051905789	-2.648081787	2.668649225870189	Down	28041.5589543164	175773.824879255
GLYMA_15G238200_A0A0R0GF16		GLYMA_15G238200	0.0003728509508601	0.0405470840423703	-4.624258024	3.428464745015953	Down	48959.733251787	1207478.52547487
GLYMA_08G242100_A0A0R0IX14		GLYMA_08G242100	0.0038577428518632	0.433727361141758	-1.205139638	2.4136667247841146	Down	991877.994500156	2286869.77895309
GLYMA_18G243700_I1N404		GLYMA_18G243700	0.0001121189625404	0.274189222290513	-1.866756231	3.95032092950847	Down	223282.861252296	814338.577523372
GLYMA_03G066200_I1MAH8		GLYMA_03G066200	0.0004601712586538	0.133234279533735	-2.907962777	3.337080509956501	Down	6269.97791022287	47059.7952131029
nan_C6FF63	100783399;		0.0019319839276113	0.292963442514346	-1.771207446	2.713996490849489	Down	646805.445947809	2207802.58586747
GLYMA_13G352400_I1M5E5		GLYMA_13G352400	0.0308744610445918	0.171164775884094	-2.546542256	1.5104006148627305	Down	65267.54789	381314.131653272
GLYMA_16G140800_I1MNH0		GLYMA_16G140800	0.0020403087212757	0.369784212158686	-1.435244464	2.6903041140435207	Down	195174.844293841	527807.401929006
GLYMA_09G271600_A0A0R4J426		GLYMA_09G271600	0.0033602853225874	0.356394198065744	-1.488454244	2.4736238450017223	Down	110795.145786681	310878.08496322
GLYMA_18G027100_I1MZ21		GLYMA_18G027100	0.003970378600903	0.202634501067153	-2.303048263	2.4011680785156466	Down	240807.334772946	1188382.69645475
LOC100791699 GLYMA_14G085800_I1M8Q5		LOC100791699 GLYMA_14G085800	0.0025253720603006	0.343190568693143	-1.542918189	2.5976746287009935	Down	439702.454347666	1281219.51608996
GLYMA_07G251900_A0A0R0JCA6		GLYMA_07G251900	0.0004500632849196	0.359433854219733	-1.476201796	3.346726414315879	Down	2294832.0016093	6384573.89215875
GLYMA_09G168900_I1L3Z2		GLYMA_09G168900	0.017995623882012	0.410744787057126	-1.283685829	1.7448330923943196	Down	766321.15094539	1865686.8573692
GLYMA_18G239500_I1N3W4		GLYMA_18G239500	6.4430513893076e-05	0.0863006990020262	-3.534483945	4.190908404738751	Down	409627.639739065	4746515.89704329
GLYMA_20G018100_K7N0T2		GLYMA_20G018100	0.0077070653260004	0.311157993583059	-1.684280786	2.1131109598668187	Down	82994.763288535	266728.687676734
GLYMA_11G225600_I1LML6		GLYMA_11G225600	0.003423267513851	0.146231128669479	-2.77367764	2.465559161262437	Down	196507.082759668	1343811.57109049
GLYMA_08G193500_I1KUU7		GLYMA_08G193500	0.0142127784552269	0.28051975960626	-1.833825698	1.8473210135700766	Down	483261.077736811	1722734.53540357
GLYMA_19G071700_I1N791		GLYMA_19G071700	0.0015052807439707	0.153063983539764	-2.707793243	2.8223824939660394	Down	73934.5093955519	483030.08771717
GLYMA_14G112200_A0A0R0GNM9		GLYMA_14G112200	0.0401691596196683	0.261246199207081	-1.936518047	1.396107254062666	Down	30719.8927412632	117589.816940887
GLYMA_09G232500_I1L5R5		GLYMA_09G232500	0.0082354740691262	0.298164165430651	-1.745821216	2.0843113959259685	Down	724361.709600715	2429405.65495015
GLYMA_06G012900_I1K775		GLYMA_06G012900	0.0110788791257935	0.354928669335266	-1.494398982	1.9555041758988105	Down	196260.987777731	552958.959740563
GLYMA_13G267900_A0A0R0GUI6		GLYMA_13G267900	0.0005482905640077	0.372393860877014	-1.425098805	3.2609892281902924	Down	42681173.7518762	114612989.729098
GLYMA_12G240400_I1LVG3		GLYMA_12G240400	0.0142955895816306	0.283983808209849	-1.81611942	1.844797928674747	Down	30706.1494349754	108126.409137683
GLYMA_13G132400_A0A0R0GZH8		GLYMA_13G132400	0.0038828807945238	0.261113106162923	-1.937253222	2.410845942205742	Down	19492.9526041961	74653.2906396256
GLYMA_20G184600_I1NHK2		GLYMA_20G184600	0.0010994626662145	0.352049858424506	-1.506148332	2.958819513126574	Down	22831696.1382643	64853587.0471324
GLYMA_10G291300_I1LFD7		GLYMA_10G291300	0.0088740331566201	0.176153409764519	-2.505095694	2.051878952934063	Down	164244.456508177	932394.421020509
GLYMA_15G114200_A0A0R0G7B5		GLYMA_15G114200	0.0400564572385415	0.242630564395981	-2.043166795	1.397327464173504	Down	203028.241262093	836779.33061535
GMCP3 GLYMA_10G207100_Q43448	547978;	GMCP3 GLYMA_10G207100	0.0083449844505647	0.154185845077365	-2.697257769	2.0785744682166385	Down	49097.8516542767	318432.938053691
LOC547898 GLYMA_12G217400_C6TI83	547898;	LOC547898 GLYMA_12G217400	0.0272419796843857	0.202993900922709	-2.300491713	1.564761335277457	Down	213590.810371399	1052203.09280486
GLYMA_12G018500_K7LSJ2		GLYMA_12G018500	0.0223100916222123	0.283598531150837	-1.818078034	1.6514986461688959	Down	46537.5471579097	164096.573311086
GLYMA_20G011500_I1ND48		GLYMA_20G011500	0.0403105019888891	0.468654204021002	-1.093404271	1.394581793520304	Down	2205340.66266236	4705688.42387581
GLYMA_20G026300_A0A0R4J610		GLYMA_20G026300	0.0352457273897297	0.159544884730657	-2.647965741	1.4528935221769392	Down	40773.3536512092	255560.394305607
VSPA_P15490	547821;	VSPA	0.0005484299032	0.407436605280536	-1.295352493	3.2608788732831604	Down	421788.72515339	1035225.40607998
GLYMA_08G194300_I1KUV4		GLYMA_08G194300	0.0055236733302263	0.277066265386786	-1.851697031	2.2577720134886197	Down	54511.7630420502	196746.301704942
GLYMA_07G260200_A0A0R0JFP2		GLYMA_07G260200	0.0043533039129223	0.333433321625316	-1.584529808	2.361181012810931	Down	581876.973388803	1745107.44922689
LOC100809071 GLYMA_01G020900_C6THI3	100809071;	LOC100809071 GLYMA_01G020900	0.0035453010662474	0.242720249157192	-2.042633623	2.4503468787155875	Down	376731.332259517	1552121.56203554
GLYMA_19G124600_I1N8L7		GLYMA_19G124600	0.0051152554546112	0.253096206988209	-1.982242208	2.291132672849621	Down	1959946.30766056	7743878.62616947
GLYMA_11G194500_I1LL16		GLYMA_11G194500	0.0010278191800602	0.475834274307346	-1.071468902	2.988083282236966	Down	1172127.54074395	2463310.45078703
GLYMA_16G026500_K7MEW3		GLYMA_16G026500	0.0161522387673829	0.421769135257286	-1.245474571	1.791767274141781	Down	252231.336738333	598031.756364695
GLYMA_20G070500_C6T8I9		GLYMA_20G070500	0.0145682609670397	0.317311219094052	-1.656029564	1.8365922874540637	Down	50763.640954894	159980.605475684
GLYMA_17G259200_I1MY43		GLYMA_17G259200	0.0009934881411514	0.190904204345951	-2.389079219	3.002837312513146	Down	51106.8147563029	267709.215370074
GLYMA_14G039400_I1M788		GLYMA_14G039400	3.23766019123943e-05	0.0241143402543882	-5.37396485	4.489768734586297	Down	14951.8023974009	620037.796583717
CHR4 GLYMA_20G031100_I1NDM3	100790074;	CHR4 GLYMA_20G031100	0.042742334284055	0.489029644379067	-1.032006173	1.3691417634306908	Down	715382.776225218	1462861.78036008
GLYMA_13G349200_K7M3M8		GLYMA_13G349200	0.0047369254236375	0.0978739707464711	-3.352930959	2.3245034525863066	Down	20219.9558528029	206591.759776253
GLYMA_06G271800_I1KEI7		GLYMA_06G271800	0.0024824712079662	0.227464664212465	-2.136285649	2.605115779808982	Down	29522.8814454664	129791.066879251
GLYMA_07G168500_A0A0R0J536		GLYMA_07G168500	0.010290267735919	0.315473857534957	-1.664407637	1.9875733254591845	Down	183565.983075556	581873.834205787
LOC100814792 GLYMA_09G059100_C6TJP8	100814792;	LOC100814792 GLYMA_09G059100	0.0313426613002539	0.351142683455355	-1.50987072	1.5038641304282239	Down	127173.517927665	362170.490571632
GLYMA_10G105900_I1LA49		GLYMA_10G105900	0.0037051740276221	0.222090695251966	-2.170779144	2.4311913889097503	Down	88860.4935998776	400109.034280179
GLYMA_09G061600_I1L1F7		GLYMA_09G061600	0.0014873887296821	0.315691594413289	-1.663412247	2.827575513594412	Down	1612068.28413186	5106465.65401235
GLYMA_08G220500_K7L837		GLYMA_08G220500	0.0033240574667539	0.0903647686341986	-3.468095785	2.4783314766814355	Down	5685.69415478189	62919.368252885
GLYMA_02G158200_I1JFL5		GLYMA_02G158200	0.0240714003853414	0.113709002606857	-3.136581615	1.618498643337968	Down	451533.714404619	3970958.35908238
GLYMA_08G152800_K7L6W0		GLYMA_08G152800	0.0042744336847584	0.392371405320286	-1.349708188	2.3691214163454912	Down	60331.2114121849	153760.469275119
GLYMA_14G094000_I1M915		GLYMA_14G094000	0.0019633989738229	0.152774091587951	-2.710528192	2.7069914403268527	Down	6705.49154976132	43891.5491498833
GLYMA_08G157700_I1KTQ4		GLYMA_08G157700	3.96845081871224e-05	0.22722124578437	-2.137830358	4.401378997566797	Down	351870.382590018	1548580.46559581
GLYMA_18G195700_A0A0R0F1N7		GLYMA_18G195700	0.0090540090601488	0.153026113915452	-2.708150225	2.0431590752515616	Down	45273.5375977445	295854.978208219
GLYMA_13G107400_I1LY26		GLYMA_13G107400	0.0197916453322519	0.242153215014425	-2.046007937	1.7035181002344584	Down	75429.3281055328	311494.225261636
GLYMA_08G355000_K7LAS7		GLYMA_08G355000	0.0004694090679228	0.0545070558417327	-4.197413193	3.3284485250680698	Down	6082.65732054344	111593.943694283
PM28 GLYMA_08G172800_Q9XES8	547536;	PM28 GLYMA_08G172800	0.0002602044922631	0.0530975019123843	-4.235212202	3.584685209894977	Down	687424.261138028	12946452.024661
GLYMA_07G046000_K7KZN7		GLYMA_07G046000	0.0023238942848272	0.203614166163145	-2.296090157	2.63378363211667	Down	847099.799553694	4160318.58448866
GLYMA_13G061100_A0A0R0GW88		GLYMA_13G061100	0.0199379270333913	0.0691670315608067	-3.853771648	1.700319997717398	Down	422350.152217474	6106235.04705669
GLYMA_12G233400_K7LWJ0		GLYMA_12G233400	0.0021914211406254	0.45662589206327	-1.130915428	2.65927415303076	Down	639657.54587036	1400835.03145224
GLYMA_19G020300_I1N630		GLYMA_19G020300	0.005203695379436	0.39610642745129	-1.336039983	2.2836881346512223	Down	844476.68170582	2131943.8998744
GLYMA_09G052600_A0A0R0I7T2		GLYMA_09G052600	0.0067113312904343	0.439885386032353	-1.184800422	2.173191322641559	Down	140038.396078078	318352.008329229
GLYMA_15G114300_I1MFN0		GLYMA_15G114300	8.56161132218033e-06	0.32711693341858	-1.612121651	5.06744449204292	Down	1732055.57602172	5294912.61097565
GLYMA_16G043100_A0A0R0FXY5		GLYMA_16G043100	0.001140419737717	0.486838544016443	-1.038484701	2.9429352747829576	Down	166559.546749121	342124.81488215
GLYMA_06G161200_I1KBT7		GLYMA_06G161200	0.0003752148509664	0.339032446408227	-1.560504745	3.4257199806204848	Down	295009.334176797	870150.740149447
GLYMA_02G076300_K7K6Z5		GLYMA_02G076300	0.0045878866534969	0.104291330391932	-3.261308861	2.3383873201449874	Down	81951.7256982515	785796.148062092
GLYMA_16G189500_C6SVM4		GLYMA_16G189500	1.65141380591409e-05	0.289545616128059	-1.788137441	4.782144088998164	Down	495725.748606755	1712081.69281177
TRE1 GLYMA_05G219800_I1K665	547539;	TRE1 GLYMA_05G219800	0.0303149034840578	0.24418521867214	-2.033952223	1.5183438101243087	Down	24519.6658265178	100414.209999499
GLYMA_07G103000_K7L0V1		GLYMA_07G103000	0.0168674939810618	0.442811176620282	-1.175236458	1.7729494361447806	Down	1246379.32093231	2814697.06895203
nan_C6SVQ5	100499706;		0.0023164467801985	0.37000326533118	-1.434390092	2.635177673156326	Down	6977451.15597936	18857809.6729337
GLYMA_09G148100_C6TD70		GLYMA_09G148100	0.0004652663010142	0.377999645597115	-1.403543213	3.3322984020413697	Down	378155.463901834	1000412.21812384
GLYMA_08G190000_I1KUQ9		GLYMA_08G190000	0.0012456372365648	0.238904183876202	-2.065495975	2.9046084176261107	Down	122087.136344934	511029.712264052
apx2 GLYMA_12G073100_Q76LA6	606508;	apx2 GLYMA_12G073100	0.0157709834815121	0.0623948105631398	-4.002430146	1.8021412231406075	Down	323522.941892159	5185093.74373007
GLYMA_06G296900_I1KF52		GLYMA_06G296900	0.0071955747920905	0.387824123335796	-1.366525551	2.142934508320492	Down	227524.845974081	586670.17414252
LOC100810903 GLYMA_04G207800_I1JXX2	100810903;	LOC100810903 GLYMA_04G207800	0.0215273730529567	0.408286839483846	-1.29234503	1.6670089631264158	Down	16581.3958738842	40612.1242968458
GLYMA_06G136500_I1KB15		GLYMA_06G136500	0.0382312467510756	0.47569807929469	-1.071881895	1.4175815390648414	Down	1748747.51348563	3676171.06228066
GLYMA_18G297600_C6T111		GLYMA_18G297600	0.0270824784274321	0.288061101528776	-1.795553236	1.5673115941189213	Down	32980.538085357	114491.466950328
GLYMA_19G113200_I1N8A0		GLYMA_19G113200	0.0370487726189933	0.312376880826191	-1.678640412	1.4312261750970112	Down	49286.1111208882	157777.717065788
GASA27 GLYMA_17G237100_A0A0R0FHN7	100305602;	GASA27 GLYMA_17G237100	0.0490557125683102	0.357864840382326	-1.482513287	1.3093104114759657	Down	78568.260968105	219547.304183798
LOC100803234 GLYMA_02G008100_K7K5U8	100803234;	LOC100803234 GLYMA_02G008100	0.0048378155025249	0.124453464341096	-3.006321705	2.315350698140987	Down	44638.4540774429	358675.865824835
GLYMA_04G165300_K7KKL3		GLYMA_04G165300	0.0151698918076788	0.172898341441894	-2.532004065	1.8190175166091587	Down	53727.4401797407	310745.839038582
GLYMA_14G001500_A0A0R0G729		GLYMA_14G001500	0.0396715566294651	0.30748050002304	-1.701433175	1.4015207583782878	Down	960583.216456883	3124045.96839444
GLYMA_01G125600_I1J7I2		GLYMA_01G125600	0.0010211375555538	0.0378653858226037	-4.722976561	2.9909157509649185	Down	21779.5083007259	575182.526932676
GLYMA_09G018000_I1L084		GLYMA_09G018000	0.0054333080818107	0.492109809487751	-1.02294782	2.2649356687124698	Down	61284.2099186985	124533.607615932
GLYMA_05G030400_K7KML5		GLYMA_05G030400	0.0027705882282199	0.305858427567252	-1.709064067	2.5574280153582736	Down	41662.8548139468	136216.141387132
GLYMA_07G236900_I1KMN3		GLYMA_07G236900	0.0073789394282289	0.0683212069313687	-3.871522729	2.1320060546494815	Down	10334.3317073969	151260.965248728
GLYMA_20G183400_I1NHI7		GLYMA_20G183400	0.0006032294910793	0.0841491889580487	-3.570906823	3.2195174345455735	Down	7885.48392925727	93708.3770728731
GLYMA_11G037600_I1LGU4		GLYMA_11G037600	0.0125011569485955	0.334540697782761	-1.579746366	1.903049792340771	Down	154136.607480147	460740.975617376
GLYMA_06G030900_I1K7Q8		GLYMA_06G030900	0.0384757421047597	0.104860671712539	-3.253454402	1.4148129949170427	Down	49246.2734367205	469635.303993877
GLYMA_05G005300_I1K1I6		GLYMA_05G005300	0.0011508245404287	0.264259321476493	-1.919973733	2.938990885694526	Down	2402493.55746445	9091424.07556724
GLYMA_08G067600_I1KQY2		GLYMA_08G067600	0.0011686773829071	0.301735497602245	-1.728643663	2.9323053606606178	Down	236076.798648094	782396.504634321
GLYMA_08G127200_I1KSR4		GLYMA_08G127200	0.0259617464734661	0.318820642250696	-1.649183054	1.5856660954511541	Down	191312.862517195	600064.227857497
GLYMA_13G217900_I1M1F2		GLYMA_13G217900	0.0424114744535309	0.302815221232912	-1.72349037	1.372516628839484	Down	57628.3359895836	190308.584076289
GLYMA_13G312400_I1M488		GLYMA_13G312400	0.0346024052480003	0.261945409895657	-1.932661913	1.460893711911611	Down	31233.4645773318	119236.540887558
GLYMA_18G073400_K7MQF6		GLYMA_18G073400	0.0008051152288168	0.434043181347006	-1.204089517	3.094141958566287	Down	252340.568166337	581372.036264285
LOC100793228 GLYMA_20G141900_I1NGA5	100793228;	LOC100793228 GLYMA_20G141900	0.0383123808992297	0.275164894460531	-1.861631672	1.4166608582161455	Down	927161.84255054	3369477.21608262
GSTU4 GLYMA_01G106000_C6T460	100527381;	GSTU4 GLYMA_01G106000	0.0281442620791371	0.402906867242933	-1.3114817	1.5506101337211393	Down	126008.198163812	312747.705260223
GLYMA_06G323900_C6SVR3		GLYMA_06G323900	0.0010870142744745	0.467641119711307	-1.096526303	2.963764752799811	Down	582355.573579186	1245304.46325742
GLYMA_05G039400_K7KMS0		GLYMA_05G039400	0.0340419643922344	0.234587385838632	-2.091802656	1.4679853868926074	Down	27954.2178461036	119163.34608602
GLYMA_08G342500_I1KYX5		GLYMA_08G342500	0.0021575895359846	0.452140416432573	-1.14515721	2.666031172819147	Down	130266.944871017	288111.701888618
GLYMA_19G133100_I1N8V4		GLYMA_19G133100	0.0093632016883759	0.442610449714302	-1.175890582	2.0285756215786575	Down	258074.205863587	583073.007043034
GLYMA_07G263500_I1KNH1		GLYMA_07G263500	0.000734037102591	0.218610314071853	-2.193566626	3.1342819877088695	Down	64402.4848913941	294599.480197564
SCHI GLYMA_13G275000_I1M361	100170740;	SCHI GLYMA_13G275000	0.0136483438042564	0.302267487903673	-1.726102285	1.8649200460819748	Down	359367.748908366	1188906.3934752
GLYMA_12G005400_I1LNT0		GLYMA_12G005400	0.0041433513965974	0.0909393196175932	-3.458951979	2.3826482327331724	Down	41363.1725151922	454843.654968252
nan_P26690	547911;		2.07941940836387e-05	0.148552901311481	-2.750951313	4.682057906836006	Down	2707040.64101684	18222738.2778665
GLYMA_06G028200_K7KSQ8		GLYMA_06G028200	0.0363760754221837	0.455603312427202	-1.134149859	1.4391841583354907	Down	429089.912490236	941805.954404246
GLYMA_09G233900_A0A0R0ICE4		GLYMA_09G233900	0.0027018789311354	0.152220018883352	-2.715769991	2.568334115239166	Down	2627633.7737402	17262077.5704528
LOC100819698 GLYMA_13G196200_C6TC36	100819698;	LOC100819698 GLYMA_13G196200	0.0281620084742406	0.31973308148879	-1.645060073	1.5503363751629333	Down	156925.967611687	490803.037586802
GLYMA_12G089700_I1LRH3		GLYMA_12G089700	0.0221469885203479	0.403241233437366	-1.310284926	1.6546853194594782	Down	400351.214892568	992833.028209535
LOC100777587 GLYMA_04G226600_I1JYG0	100777587;	LOC100777587 GLYMA_04G226600	0.0268548067163395	0.29069022908987	-1.782445516	1.5709779690501375	Down	56610.7492148585	194745.965119305
GLYMA_08G286700_I1KXF9		GLYMA_08G286700	9.0694922540339e-05	0.123665812674467	-3.015481371	4.042417025778242	Down	47273.6847901983	382269.6327
LOC100780190 GLYMA_01G136100_I1J7R6	100780190;	LOC100780190 GLYMA_01G136100	0.0093856311974265	0.109732319807175	-3.187939585	2.0275365151213305	Down	119390.657601333	1088017.25700441
GLYMA_20G179700_A0A0R0ED38		GLYMA_20G179700	0.0194366843246325	0.320102706262326	-1.643393221	1.7113778187477533	Down	88308.5852563384	275875.784642598
GLYMA_10G127200_I1LAK8		GLYMA_10G127200	0.0155788761552181	0.347300209488384	-1.525744814	1.8074638751096457	Down	231952.72255025	667873.834259833
CYP93E1_Q9XHC6	100037459;	CYP93E1	0.0028514469645452	0.3712939702669	-1.429366209	2.544934701658944	Down	652113.355559273	1756326.27454335
GLYMA_18G267200_I1N4K4		GLYMA_18G267200	0.0144056177205004	0.348763811938847	-1.519677742	1.8414681142073959	Down	209947.271197182	601975.503221058
GLYMA_14G005300_A0A0R0G7B7		GLYMA_14G005300	0.0007650602064458	0.390373413396743	-1.357073294	3.1163043866786353	Down	148257.019018434	379782.572097855
GLYMA_17G050600_C6T5C9		GLYMA_17G050600	0.0020365436931783	0.486201023187373	-1.040375165	2.6911062678747313	Down	885005.922203024	1820246.93490198
GLYMA_08G353300_A0A0R0IX07		GLYMA_08G353300	6.57117438653334e-05	0.435938580989207	-1.197803206	4.1823570073028336	Down	895625.746102912	2054476.90376614
BIP2 GLYMA_08G025900_I1KPN5		BIP2 GLYMA_08G025900	2.16726163815298e-05	0.198736885263445	-2.331068435	4.6640886562173	Down	623742.336577584	3138533.32133465
GLYMA_20G152400_I1NGM2		GLYMA_20G152400	0.0249264219217852	0.329352458412558	-1.602295776	1.6033400580846648	Down	32592.4425648016	98959.159806772
GLYMA_10G210900_K7LKM1		GLYMA_10G210900	0.0175554780004866	0.170408686529588	-2.552929217	1.7555873410691807	Down	54834.2772374836	321780.998106354
GLYMA_15G143700_I1MGH2		GLYMA_15G143700	0.0378869941083099	0.17292518139451	-2.531780125	1.421509849566882	Down	149003.382043229	861663.875912288
LOC100810326 GLYMA_02G001900_A0A0R0KW93	100810326;	LOC100810326 GLYMA_02G001900	0.0017187202300553	0.4253912918581	-1.233137595	2.7647948111731124	Down	108024.221839049	253940.839661294
GLYMA_03G030800_I1JKT1		GLYMA_03G030800	0.0060289307616967	0.432713160671985	-1.208517095	2.219759703692406	Down	1892617.41832211	4373838.35375599
GLYMA_05G210600_K7KS04		GLYMA_05G210600	0.0039894126540569	0.150862693973319	-2.728692001	2.3990910391198788	Down	17670.1447893609	117127.331641618
GLYMA_19G161200_I1N9M3		GLYMA_19G161200	0.0004975970924957	0.123651906489551	-3.015643611	3.3031221659313106	Down	157669.172718139	1275105.06869106
GLYMA_07G074400_I1KIE8		GLYMA_07G074400	0.000635146889519	0.197055350531765	-2.343327172	3.197125824424105	Down	1264288.24189334	6415904.15323202
GLYMA_12G240600_K7LWP1		GLYMA_12G240600	0.0373739030982145	0.408363209325944	-1.2920752	1.4274315447647252	Down	772001.984805178	1890478.78744872
GLYMA_15G206800_I1MI18		GLYMA_15G206800	9.40703726336693e-05	0.22183888399822	-2.172415831	4.026547135634619	Down	7960100.80934743	35882351.4880795
GH3 GLYMA_05G101300_I1K297	100811309;	GH3 GLYMA_05G101300	0.0001713239000398	0.112632510996304	-3.150304778	3.7661820478262173	Down	159071.664318419	1412306.82785398
GLYMA_19G261500_K7N0G2		GLYMA_19G261500	0.0073176485573065	0.191454401385243	-2.384927268	2.1356284520901307	Down	326730.679331629	1706571.78402592
GLYMA_07G043600_A0A0R4J3N3		GLYMA_07G043600	0.0004514492455034	0.481332138954179	-1.054895338	3.345391068466366	Down	13818348.6930798	28708551.9016117
GLYMA_09G232700_I1L5R7		GLYMA_09G232700	0.0404556763774902	0.439183191368908	-1.187105255	1.3930205334716255	Down	293614.214505579	668546.110770773
GLYMA_12G030200_I1LPN1		GLYMA_12G030200	0.0030170763485431	0.210815451592351	-2.245947483	2.52041369965881	Down	70656.3667251822	335157.438373203
GPDH11 GLYMA_20G183100_I1NHI5	100778131;	GPDH11 GLYMA_20G183100	0.0098538975209664	0.497524056114942	-1.007161811	2.0063919586340986	Down	247523.164657347	497509.942715538
LOC100792087 GLYMA_17G108200_I1MU24	100792087;	LOC100792087 GLYMA_17G108200	0.004317852195192	0.129522313612449	-2.948727434	2.3647322281229464	Down	14083.1631096439	108731.559195143
GLYMA_09G032900_A0A0R0I373		GLYMA_09G032900	0.0391628778526498	0.0699195511278235	-3.838160267	1.4071254019147927	Down	438187.820539502	6267028.51307539
GLYMA_18G034200_K7MPN5		GLYMA_18G034200	0.045122250896938	0.327701379362622	-1.609546349	1.3456092439596257	Down	554817.031922409	1693056.74880443
GLYMA_11G161500_I1LLV0		GLYMA_11G161500	0.0486761316329627	0.370957451394065	-1.430674375	1.312683943120958	Down	34421.0858521342	92789.8488702118
GLYMA_07G002200_C6TE07		GLYMA_07G002200	0.0109959934187449	0.474199343112447	-1.076434431	1.9587655287597832	Down	1118294.10221155	2358278.47181636
GLYMA_11G077600_A0A0R4J4B4		GLYMA_11G077600	0.0286265132396273	0.104667155540202	-3.256119298	1.5432315465996689	Down	140889.892444517	1346075.48774363
GLYMA_17G073300_K7MKC7		GLYMA_17G073300	0.0328674223727526	0.188518366230534	-2.407223011	1.4832343541229756	Down	95577.7934850561	506994.598967492
GLYMA_10G187900_C6TBT3		GLYMA_10G187900	4.90223820384652e-05	0.123117756999629	-3.021889241	4.309605589839817	Down	146352.769619944	1188721.86422618
GLYMA_09G059400_I1L1D7		GLYMA_09G059400	2.05478256292144e-05	0.256152516203327	-1.964925031	4.687234128395983	Down	3061429.4407693	11951588.3979809
GLYMA_07G057300_I1KHX1		GLYMA_07G057300	0.0023388870049063	0.266850647255176	-1.905895584	2.6309907590933928	Down	212733.257833061	797199.707106705
GLYMA_09G231000_A0A368UHR6		GLYMA_09G231000	0.000101592369076	0.182574557016652	-2.453442365	3.9931389120584675	Down	13217.446891751	72394.7909704939
GLYMA_17G036500_I1MRT9		GLYMA_17G036500	0.0379838955955698	0.26111355055414	-1.937250766	1.4204004964473393	Down	15252.1349215712	58411.8858986935
PFK GLYMA_08G199800_I1KV07		PFK GLYMA_08G199800	0.0061262780255146	0.288123082558746	-1.79524285	2.212803297733996	Down	222494.30061197	772219.631402166
GLYMA_03G128800_C6T5K6		GLYMA_03G128800	0.0014655605422869	0.182072934790443	-2.457411614	2.8339962361555835	Down	78719.5316988276	432351.638586097
GLYMA_01G219900_K7K578		GLYMA_01G219900	0.0273753536075758	0.312700725391262	-1.677145529	1.5626402623316575	Down	2695136.09208445	8618899.39242131
GLYMA_12G097700_I1LRP4		GLYMA_12G097700	0.001706008082742	0.14881559593068	-2.748402366	2.7680189155589217	Down	15513.9538182924	104249.515793486
GLYMA_19G219300_C6TCD9		GLYMA_19G219300	0.0001707503716312	0.442982764484929	-1.174677527	3.7676383424212245	Down	2917471.98175781	6585971.77059487
GLYMA_18G003100_I1MYB4		GLYMA_18G003100	8.87254800447135e-05	0.48177161676526	-1.053578694	4.051951642245728	Down	115598.280264871	239944.148310413
LOC100819571 GLYMA_01G062400_I1J635	100819571;	LOC100819571 GLYMA_01G062400	0.0005717681959084	0.185333112398796	-2.431807432	3.2427800055461065	Down	12392.8911536963	66868.1974488702
clpP_Q2PMR0	3989322;	clpP	0.0162887041210683	0.18582498374066	-2.427983613	1.7881134654432216	Down	1477675.23898698	7951972.92226992
GLYMA_03G173800_A0A0R0KSI5		GLYMA_03G173800	0.0421753546081414	0.367231032635018	-1.445240117	1.37494125719855	Down	147534.983426375	401749.771438859
Glyma03g32430.5 GLYMA_03G167200_I1JP77		Glyma03g32430.5 GLYMA_03G167200	0.0329106895246739	0.226856306064139	-2.140149331	1.4826630185374716	Down	319774.229546969	1409589.33474196
ALDH11A1 GLYMA_02G202500_I1JGN1	100780041;	ALDH11A1 GLYMA_02G202500	0.0004297642556244	0.333703725659362	-1.583360301	3.366769708506345	Down	3069050.77667894	9196932.9099183
GLYMA_19G094800_I1N7U4		GLYMA_19G094800	0.0012496166718833	0.200418430749592	-2.318912908	2.903223189245728	Down	65079.108681293	324716.187218353
LOC100818610 GLYMA_05G138400_K7KQ44		LOC100818610 GLYMA_05G138400	0.0004250725389026	0.140313980327516	-2.833269334	3.3715369509921707	Down	19803.9879792731	141140.518806803
LOC100791976 GLYMA_04G015000_I1JSR9	100791976;	LOC100791976 GLYMA_04G015000	0.0023802105378284	0.401465957041132	-1.316650438	2.6233846264001697	Down	304365.752150147	758135.893746436
GLYMA_14G117100_A0A0R0GC05		GLYMA_14G117100	0.0005157923325254	0.224296606654661	-2.156520301	3.2875251181241367	Down	36143.4725017866	161141.414668993
GLYMA_09G260900_A0A0R0IL03		GLYMA_09G260900	0.0006954900097281	0.11021357754165	-3.18162613	3.1577091039913023	Down	12976.9943362485	117744.062262605
GLYMA_08G296800_A0A0R0IUQ7		GLYMA_08G296800	0.00012640850142	0.353191369267996	-1.501478006	3.898223717227388	Down	843970.252640797	2389555.14227304
GLYMA_05G232700_I1K5T2		GLYMA_05G232700	0.0124264418114285	0.404219458058628	-1.306789324	1.905653209482408	Down	984800.868507444	2436302.4809276
LOC100816589 GLYMA_02G101800_K7K7H5	100816589;	LOC100816589 GLYMA_02G101800	0.021399062493325	0.430701050932011	-1.215241251	1.6696052529542862	Down	634566.26487481	1473333.44903999
GLYMA_02G100800_K7K7G8		GLYMA_02G100800	0.0016692444489224	0.298846716816726	-1.742522402	2.777480059339727	Down	404558.19806703	1353731.44592762
GLYMA_11G218500_I1LME6		GLYMA_11G218500	0.0017847080811898	0.105106233617217	-3.25007986	2.748432809857815	Down	181683.947346689	1728574.4250751
GLYMA_20G143300_I1NGB7		GLYMA_20G143300	0.0151236115385658	0.320010213658648	-1.643810143	1.8203444863494362	Down	91414.1346465435	285660.053163348
GLYMA_16G107300_I1MMH6		GLYMA_16G107300	0.0007004270341202	0.340537121228784	-1.554116023	3.1546370999634545	Down	3573550.60707503	10493865.0863681
GLYMA_05G147200_I1K3L8		GLYMA_05G147200	0.0001121728388119	0.048777809016526	-4.357631233	3.950112289088027	Down	336636.953508915	6901436.54043302
GLYMA_14G075800_K7M5G4		GLYMA_14G075800	0.0360608198343876	0.426440230034197	-1.229584548	1.4429644039169107	Down	136077.980839145	319102.118550664
GLYMA_06G149100_K7KV50		GLYMA_06G149100	0.0002402228511204	0.0971337083595853	-3.363884148	3.6193856828470765	Down	382659.143959751	3939509.2643139
GLYMA_09G213500_K7LF83		GLYMA_09G213500	0.0054271102710791	0.340679816544311	-1.553511617	2.265431354091312	Down	89345.1831466988	262255.580776614
GLYMA_13G042100_I1LX67		GLYMA_13G042100	0.0245820196614304	0.220566703715994	-2.180713074	1.6093824383014326	Down	85041.8041362432	385560.479906997
LOC100526908 GLYMA_07G068300_C6T2Q2	100526908;	LOC100526908 GLYMA_07G068300	0.0417434365466	0.360629430326637	-1.471410958	1.3794118003163423	Down	43230.9669057085	119876.425134112
GLYMA_11G145600_A0A0R0HTH9		GLYMA_11G145600	0.0209266228872842	0.243755592558723	-2.036492775	1.6793008519171608	Down	96533.7305337642	396026.731204161
LOC102670317 GLYMA_03G246700_I1JRM5	102670317;	LOC102670317 GLYMA_03G246700	0.0193636546225989	0.131743632	-2.924194865	1.7130126722012136	Down	729278.715471536	5535589.87348061
GLYMA_12G113800_C6TIE2		GLYMA_12G113800	0.02002891386692	0.42401763022272	-1.237803843	1.698342601100473	Down	4608554.77093027	10868781.0186326
GLYMA_16G014100_I1MK76		GLYMA_16G014100	0.0092103677232317	0.296522944997286	-1.75378435	2.0357230302828095	Down	6576344.52877848	22178197.8080606
GLYMA_18G125600_C6TNR1		GLYMA_18G125600	0.0047271868789104	0.2088164127418	-2.259692984	2.3253972284829336	Down	47205.687844654	226063.110771965
GLYMA_13G364900_I1M5T2		GLYMA_13G364900	0.0260958971824524	0.197639480819656	-2.339056924	1.5834277674159059	Down	37918.2064693219	191855.424392264
GLYMA_06G164500_I1KBX4		GLYMA_06G164500	0.0051987037544992	0.165315118113244	-2.596709429	2.2841049299124423	Down	29420.614598533	177966.872808204
GLYMA_01G104900_K7K318		GLYMA_01G104900	0.0084887462880268	0.369910419848241	-1.434752155	2.071156446434175	Down	886726.911039074	2397139.587
GLYMA_06G135500_I1KB06		GLYMA_06G135500	0.0072720356426069	0.0721588082777806	-3.792680677	2.138344001162662	Down	15058.0297257499	208679.024572897
GLYMA_03G151500_I1JNS2		GLYMA_03G151500	0.0161209270128132	0.140972926201527	-2.826509975	1.7926099882769697	Down	107940.154598048	765680.031666102
GLYMA_08G020300_I1KPH2		GLYMA_08G020300	0.0002528467147323	0.238179987632552	-2.069875895	3.5971426848350863	Down	31369.2078983862	131703.793463876
GLYMA_06G037000_I1K7X2		GLYMA_06G037000	0.0045121066886683	0.498705395217019	-1.003740284	2.3456206400193653	Down	407273.208715677	816660.923707164
GLYMA_13G327000_I1M4L7		GLYMA_13G327000	0.0032335601139023	0.487739901616851	-1.035816092	2.4903190608361223	Down	2945934.00856224	6039969.25163701
LOC100813735 GLYMA_02G103900_I1JE12	100813735;	LOC100813735 GLYMA_02G103900	0.0005155068073177	0.465562955377989	-1.102951827	3.287765595441582	Down	1099344.3042578	2361322.54845158
GLYMA_13G207000_C6T073		GLYMA_13G207000	4.42234360344241e-05	0.390514365906075	-1.356552473	4.354347517007945	Down	3694740.2031407	9461214.55626384
GLYMA_13G158500_I1LZP6		GLYMA_13G158500	0.0005124109821388	0.306715799159407	-1.705025612	3.2903815709039916	Down	118311.893774306	385737.852756704
GLYMA_15G123800_A0A0R0GAQ0		GLYMA_15G123800	0.0143430585107926	0.206647514228006	-2.274756085	1.843358229928512	Down	611072.477712178	2957076.35291439
GLYMA_09G025600_I1L0G2		GLYMA_09G025600	0.0162209857576456	0.257111090419473	-1.959536253	1.7899227570239067	Down	6687.7814990155	26011.2525216414
GLYMA_05G047300_I1K0A3		GLYMA_05G047300	0.014460792730417	0.17478969032837	-2.516308002	1.839807898672953	Down	25385.1691844104	145232.645796902
LOC100786703 GLYMA_13G247800_I1M2E0	100786703;	LOC100786703 GLYMA_13G247800	0.0121133143233025	0.0820869285206656	-3.606703683	1.9167370133071933	Down	19516.3651367579	237752.410627041
LOC100798486 GLYMA_03G248500_I1JRP8	100798486;	LOC100798486 GLYMA_03G248500	0.0013757267641965	0.154088349715346	-2.698170308	2.8614678136187224	Down	344690.787485036	2236968.51917616
GLYMA_13G048500_A0A0R0GIC4		GLYMA_13G048500	0.0423686793573839	0.0275801249168846	-5.180227199	1.3729550728585682	Down	73394.7184948047	2661145.25282199
GLYMA_08G343800_I1KYY4		GLYMA_08G343800	0.0003375863103871	0.0752815723118132	-3.73155943	3.471615172958367	Down	1781909.33092122	23669927.1309136
GLYMA_16G201000_K7MIN9		GLYMA_16G201000	0.0165771263777003	0.378782790138934	-1.400557311	1.780490751618736	Down	31971.18133	84405.0526188987
GLYMA_06G116200_I1KAD3		GLYMA_06G116200	1.16065242588085e-07	0.330406798548135	-1.597684723	6.935297816542003	Down	10320363.7233627	31235324.965201
LOC100500662 GLYMA_09G206500_K7LF33	100500662;	LOC100500662 GLYMA_09G206500	0.0001368187853927	0.465149629727562	-1.104233217	3.8638542693389617	Down	763509.146453192	1641426.96813578
GLYMA_20G105400_A0A0R0ELK1		GLYMA_20G105400	2.50659224104868e-05	0.26911938672685	-1.893681772	4.600916308987752	Down	1396108.94789971	5187693.70308029
GLYMA_03G025600_I1JKN1		GLYMA_03G025600	0.0061240817618465	0.231120974397743	-2.113279904	2.2129590197239843	Down	92567.6964793075	400516.208970307
LOC100783686 GLYMA_04G087300_I1JUZ1	100783686;	LOC100783686 GLYMA_04G087300	0.0018543799968629	0.486057467322289	-1.040801199	2.7318012660757542	Down	127883.868983251	263104.42196839
GLYMA_12G025800_K7LSP6		GLYMA_12G025800	0.0104077018679861	0.243427618237731	-2.038435236	1.9826451567753474	Down	60825.0557614424	249869.165223647
GLYMA_05G030700_I1JZT5		GLYMA_05G030700	0.0436627412027154	0.240099962457073	-2.058292917	1.3598890022081422	Down	97092.3348012621	404382.965360193
GLYMA_16G219400_I1MQN4		GLYMA_16G219400	0.0001363822333807	0.0947592084181113	-3.399590043	3.865242201873699	Down	555662.710217371	5863944.19596235
GLYMA_04G139800_I1JWH7		GLYMA_04G139800	0.0118587542583349	0.126572711891795	-2.981961691	1.9259609304613496	Down	281433.425339327	2223492.10294175
nan_Q948P5	547477;		0.0006195746684694	0.433274450379898	-1.20664693	3.2079063468341547	Down	896898.308832239	2070046.61374755
GLYMA_19G246200_I1NCB1		GLYMA_19G246200	0.0004402337914319	0.116837451098777	-3.097425305	3.356316624960391	Down	29453.9290056125	252093.217787775
LOC100819389 GLYMA_01G166400_K7K483	100819389;	LOC100819389 GLYMA_01G166400	0.0042494819650325	0.284912114	-1.811411129	2.371664009582721	Down	87033.0687826939	305473.387823847
GLYMA_03G107700_K7KEB2		GLYMA_03G107700	0.0020544869850606	0.408712733898035	-1.290840902	2.687296605599125	Down	685850.308009135	1678074.23436002
GLYMA_07G021700_K7KZ58		GLYMA_07G021700	0.0007285619588209	0.213112398171171	-2.230313568	3.1375335087810052	Down	145812.560051135	684204.960867737
GLYMA_09G082300_I1L210		GLYMA_09G082300	0.0221654849376546	0.280066250033634	-1.836159956	1.6543227627430082	Down	16097.1949799907	57476.3827417888
GLYMA_08G131400_I1KSW9		GLYMA_08G131400	0.0384052409782289	0.325951317307739	-1.617271589	1.4156095055123803	Down	1385828.75599931	4251643.36639544
GLYMA_10G001000_I1L7C0		GLYMA_10G001000	0.0309969371473052	0.339614844989441	-1.558028573	1.5086812173186495	Down	254901.445675279	750560.37577864
LOC100804468 GLYMA_02G294200_I1JJC9		LOC100804468 GLYMA_02G294200	0.0002568322960133	0.24811666891036	-2.010909434	3.5903503657337885	Down	158638.018648097	639368.645987303
GLYMA_18G029900_I1MZ48		GLYMA_18G029900	0.0108966839370039	0.0807984361942514	-3.629528819	1.9627056458181356	Down	294166.83585415	3640749.12473466
GLYMA_13G302300_I1M3Y1		GLYMA_13G302300	0.0001667120055372	0.315022546978431	-1.666473005	3.7780331239223464	Down	1361891.86212937	4323156.78732234
GLYMA_02G238700_I1JHP9		GLYMA_02G238700	0.0282226888590091	0.0326621189624115	-4.936237801	1.5494016120912144	Down	365870.669092515	11201681.970284
GLYMA_06G069500_I1K8W3		GLYMA_06G069500	0.0010193796698059	0.153429710323123	-2.70435022	2.9916640320962977	Down	44440.6404077188	289648.206427079
GLYMA_15G211500_I1MI59		GLYMA_15G211500	0.0021523347973213	0.465921521541538	-1.101841123	2.667090172912702	Down	96499.9585339837	207116.336276345
GLYMA_10G290900_I1LFD4		GLYMA_10G290900	0.001059055845956	0.226870676136396	-2.140057947	2.9750811381445943	Down	89306.0356193983	393642.920893431
GLYMA_17G053700_K7MK25		GLYMA_17G053700	0.0026120532238295	0.122969504850218	-3.023627508	2.583017978017194	Down	9197.78995584332	74797.3244833881
GLYMA_11G151800_A0A0R0HTR7		GLYMA_11G151800	0.0083584722552139	0.094601044081978	-3.402000084	2.077873094781373	Down	24470.5030538887	258670.538907408
GLYMA_03G068700_A0A0R0KFI8		GLYMA_03G068700	0.0265334308525446	0.159969884876587	-2.644127759	1.5762065908019367	Down	235661.594924927	1473162.24617361
GLYMA_08G008400_I1KP32		GLYMA_08G008400	0.0395259816653432	0.385615456394271	-1.374765215	1.4031173351453445	Down	107092.731027504	277718.979495489
GLYMA_14G142100_C6T9X4		GLYMA_14G142100	0.030025664141657	0.318617326403227	-1.650103372	1.5225073776014304	Down	49762.2248434788	156181.791509047
GLYMA_08G331200_I1KYL4		GLYMA_08G331200	0.031768924646739	0.306246026376424	-1.70723697	1.49799748545272	Down	394815.21020844	1289209.25074519
GLYMA_07G195500_I1KLI7		GLYMA_07G195500	0.0094642719560269	0.151165830048041	-2.725796029	2.0239127887409825	Down	13203.6596893693	87345.5309653849
GLYMA_06G050400_A0A0R0JC82		GLYMA_06G050400	0.0219793960847143	0.0929016346878897	-3.428152207	1.657984244609494	Down	274756.25539807	2957496.45656005
GLYMA_13G134200_K7LZJ1		GLYMA_13G134200	0.0237084054046343	0.172691654797443	-2.533729728	1.6250976551005458	Down	55488.871580307	321317.620387576
GLYMA_03G204000_C6T2Q7		GLYMA_03G204000	0.0006545640680147	0.229849156736651	-2.121240722	3.18404783876411	Down	190486.705728605	828746.593779565
GSTU18 GLYMA_05G161600_A0A0B5E8V1	547583;	GSTU18 GLYMA_05G161600	1.35336294408395e-05	0.173911477090806	-2.52357495	4.868585718941793	Down	12934437.1101555	74373683.2469196
GLYMA_05G180700_I1K4L7		GLYMA_05G180700	0.0034981712644456	0.0359066591310027	-4.799604763	2.456158932026324	Down	44770.5085864345	1246858.09456939
GLYMA_06G255000_I1KE56		GLYMA_06G255000	0.0026671458803065	0.430761302136369	-1.215039445	2.573953229799629	Down	458197.062462179	1063691.33018621
GSTU48 GLYMA_15G251600_I1MJ34	547520;	GSTU48 GLYMA_15G251600	0.0430352351624847	0.456260908552125	-1.132069043	1.3661758195255445	Down	26251579.733453	57536333.3596964
GLYMA_01G186400_I1J971		GLYMA_01G186400	0.0422829903924973	0.384091430796482	-1.380478318	1.3738343055407074	Down	261322.472116849	680365.275463058
GLYMA_19G197300_I1NAS0		GLYMA_19G197300	0.0121489613141895	0.416566274394722	-1.263382053	1.915460850855692	Down	22525.2469481386	54073.6212523883
GLYMA_07G021300_I1KGQ7		GLYMA_07G021300	0.0259550564271747	0.263255340686755	-1.925465295	1.5857780226131435	Down	32984.6901415426	125295.426316881
GLYMA_12G180300_I1LTQ1		GLYMA_12G180300	0.0024191336701997	0.112678590520131	-3.149714672	2.616340133859598	Down	18105.6201026155	160683.76449367
GLYMA_15G129300_K7MB33		GLYMA_15G129300	0.0108833118128409	0.402679835475801	-1.312294865	1.9632389278749114	Down	292086.962142457	725357.806400539
GLYMA_08G152600_I1KTK9		GLYMA_08G152600	0.0022966390345228	0.104236979067563	-3.262060917	2.638907258019495	Down	20717.5953492054	198754.756081111
GLYMA_13G094600_K7LWW1		GLYMA_13G094600	0.0200655286899853	0.264062490042109	-1.921048713	1.6975493929140266	Down	324928.5871	1230498.83780534
GLYMA_15G165900_C6T482		GLYMA_15G165900	0.0046621463597565	0.49939011753901	-1.001760823	2.3314140967019967	Down	862301.742942612	1726709.66576597
GLYMA_07G059400_C6T0X5		GLYMA_07G059400	0.0008947645680984	0.320245049438133	-1.642751826	3.0482912219200857	Down	398653.306472212	1244838.31107349
GLYMA_06G270300_I1KEH3		GLYMA_06G270300	0.0247592133596813	0.365389405450563	-1.452493292	1.606263157671981	Down	130157.61644851	356216.175146107
LOC100792205 GLYMA_06G084200_I1K9C4	100792205;	LOC100792205 GLYMA_06G084200	0.0003683886430029	0.0496286337665179	-4.332683451	3.4336937670669343	Down	50044.1077811193	1008371.65932385
GLYMA_07G073500_K7L083		GLYMA_07G073500	0.0003527725730018	0.115114201492993	-3.118862267	3.4525051873072212	Down	225356.598343989	1957678.50900401
LOC100784651 GLYMA_01G179300_I1J8Z9	100784651;	LOC100784651 GLYMA_01G179300	0.0022762603861697	0.262101582221997	-1.931802032	2.642778059584328	Down	136099.109199329	519260.921836232
LOC100791107 GLYMA_04G216900_K7KLJ9	100791107;	LOC100791107 GLYMA_04G216900	4.00727500658301e-07	0.121120396937508	-3.045486256	6.397150852290731	Down	4817536.24817055	39774772.6227825
GLYMA_15G221300_I1MIG3		GLYMA_15G221300	0.0270685815320757	0.202280713611805	-2.305569322	1.567534501855386	Down	76502.2565721579	378198.470858535
GLYMA_08G141800_C6SZF9		GLYMA_08G141800	0.0039117722384599	0.385151557335284	-1.376501836	2.4076264397892575	Down	831586.740674243	2159115.61263746
GLYMA_05G151300_I1K3R6		GLYMA_05G151300	0.0009497138643594	0.308608350298129	-1.696150996	3.0224072219194595	Down	3839141.73151333	12440174.5053384
GLYMA_09G280800_K7LGJ7		GLYMA_09G280800	3.70607524678214e-05	0.461832092421042	-1.114559666	4.431085767172948	Down	1712553.16042421	3708172.70719878
GLYMA_05G047900_I1K0B0		GLYMA_05G047900	0.0190817788290139	0.218730844002937	-2.192771421	1.719381142230694	Down	111628.384647788	510345.878088821
GME1 GLYMA_19G244600 GLYMA_19G244700_I1NC94	100527798;	GME1 GLYMA_19G244600 GLYMA_19G244700	0.0005839038749976	0.078885484634787	-3.664096329	3.233658642603669	Down	37611.6292288055	476787.705658837
GLYMA_03G098900_I1JMF7		GLYMA_03G098900	0.0075692359829398	0.478894927632759	-1.06221894	2.1209479547322467	Down	1090138.12622027	2276361.81408096
GLYMA_06G161400_I1KBT9		GLYMA_06G161400	9.42385421981039e-05	0.470627021440256	-1.087343938	4.02577144072565	Down	1666698.68285277	3541442.81336033
GLYMA_10G137400_I1LAT2		GLYMA_10G137400	0.0014467572324361	0.114160530097754	-3.130864156	2.8396043378918474	Down	58349.6279472218	511119.104801437
GLYMA_18G267100_I1N4K3		GLYMA_18G267100	0.032508967130644	0.20198976813644	-2.30764588	1.4879968286148453	Down	921242.837136904	4560839.12386405
GLYMA_07G074600_A0A0R0J065		GLYMA_07G074600	0.0004769709818089	0.110268439046784	-3.180908172	3.3215080419737615	Down	113083.694456767	1025530.92647651
GLYMA_10G234500_I1LDQ6		GLYMA_10G234500	0.0406692398549962	0.324707914978979	-1.622785543	1.3907339448775802	Down	46538.0810288636	143322.903083149
GLYMA_14G038200_C6SV68		GLYMA_14G038200	0.0245159848238152	0.289416254754918	-1.788782143	1.6105506561621268	Down	846266.759117248	2924047.09553677
GLYMA_04G197600_I1JXM1		GLYMA_04G197600	0.0007081926075212	0.265835661996269	-1.911393439	3.149848610943492	Down	72125.9285841493	271317.730821087
GLYMA_19G250600_I1NCF6		GLYMA_19G250600	0.0033018774687791	0.328518232707967	-1.605954653	2.481239047251442	Down	72660.7559611166	221177.239881561
GLYMA_18G156100_A0A0R0FB78		GLYMA_18G156100	0.0104088237789757	0.392131834247719	-1.350589327	1.9825983439920132	Down	1318071.01905099	3361295.62543585
GLYMA_11G099900_A0A0R0HEN3		GLYMA_11G099900	0.0010309943275194	0.337262499491913	-1.568056182	2.986743724177008	Down	97620.121222557	289448.490032607
GLYMA_03G108200_A0A0R0KMM9		GLYMA_03G108200	0.0039214239724764	0.183321653055278	-2.447550895	2.4065562005580206	Down	68068.2328706729	371304.926266118
GLYMA_18G005800_K7MP81		GLYMA_18G005800	0.0069238325330998	0.411377138160052	-1.281466475	2.1596534449604525	Down	23436.5917788625	56971.0603843624
GLYMA_07G257700_I1KN97		GLYMA_07G257700	0.0002964500311009	0.337675365294949	-1.566291162	3.5280484997567014	Down	742406.053731892	2198579.25698377
GLYMA_17G165500_I1MVR2		GLYMA_17G165500	0.0001607038288461	0.0845045069462209	-3.564827902	3.793973775838248	Down	120452.767121873	1425400.50791054
LOC100807619 GLYMA_15G094800_C6TAG6	100807619;	LOC100807619 GLYMA_15G094800	0.0318726310570877	0.295399000950082	-1.759263148	1.496582084426771	Down	124117.774722032	420169.920422332
LOC100793209 GLYMA_19G003900_I1N5J6	100793209;	LOC100793209 GLYMA_19G003900	0.0238495109535038	0.296827344112531	-1.752304094	1.6225205219644234	Down	484445.231927084	1632077.50746651
GLYMA_19G258500_I1NCP5		GLYMA_19G258500	0.0445959057380215	0.391620874464187	-1.352470428	1.3507050111758594	Down	371362.054465885	948269.305036358
GLYMA_08G238100_I1KW78		GLYMA_08G238100	0.0489926596598497	0.127264541484598	-2.974097584	1.3098689834005146	Down	116598.581903746	916190.641506042
LOC100781191 GLYMA_05G008100_I1K1F4		LOC100781191 GLYMA_05G008100	0.0066632462352595	0.395332765905856	-1.338860562	2.17631413740896	Down	759081.21047987	1920106.99831705
GLYMA_03G226800_A0A0R0KN84		GLYMA_03G226800	0.0417777091039765	0.137958545104355	-2.857693275	1.3790553784002202	Down	82336.3791912906	596819.712247687
GLYMA_20G126800_I1NFV9		GLYMA_20G126800	0.0001255179528667	0.191164745901661	-2.387111605	3.9012941524831493	Down	70495.6005750772	368768.834664429
GLYMA_17G230300_I1MXD1		GLYMA_17G230300	0.0494652811196874	0.335098272319774	-1.577343846	1.3056995184094349	Down	494134.230940043	1474594.98229971
GLYMA_13G268000_I1M2Y6		GLYMA_13G268000	0.0483050152549632	0.272009398042988	-1.878271597	1.3160077764020748	Down	809289.077245012	2975224.69101275
GLYMA_18G215700_I1N3A6		GLYMA_18G215700	0.0010777666717533	0.4406496060164	-1.18229618	2.9674752504091604	Down	3380094.18260844	7670707.37488107
GLYMA_05G184300_K7KR19		GLYMA_05G184300	0.0009089574506337	0.176582730655231	-2.501583837	3.041456446137215	Down	73331.5141856513	415281.346672725
LOC100818528 GLYMA_02G089000_K7K780	100818528;	LOC100818528 GLYMA_02G089000	0.0034717752232574	0.482069363370037	-1.052687349	2.459448400563241	Down	171836.24704717	356455.44
GLYMA_08G322600_I1KYD6		GLYMA_08G322600	0.0053194660139602	0.433352082371637	-1.206388458	2.2741319614699753	Down	189201.157954922	436599.166477906
LOC100789045 GLYMA_14G210200_C6TBD1	100789045;	LOC100789045 GLYMA_14G210200	0.0043651604588571	0.291030939669407	-1.78075556	2.3599997874417116	Down	55200.4313464922	189672.037650693
GLYMA_17G152900_C6THF2		GLYMA_17G152900	0.0231679284076559	0.231669043864549	-2.109862814	1.635112797515407	Down	122630.257944353	529333.811279731
LOC100812989 GLYMA_01G164300_A0A0R0LIH0		LOC100812989 GLYMA_01G164300	0.0118937483917425	0.124410724574679	-3.006817239	1.9246812530936468	Down	180822.264919507	1453429.88345805
GLYMA_13G105000_K7LYV1		GLYMA_13G105000	0.003506679058576	0.291152868069532	-1.780151264	2.4551039801885386	Down	208170.311344261	714986.298175662
GLYMA_12G181600_I1LTR6		GLYMA_12G181600	0.0015292906682647	0.494448567763593	-1.016107634	2.8155099615294543	Down	24448.1217955458	49445.2272480542
GLYMA_06G046900_A0A0R0JC13		GLYMA_06G046900	0.0022957583710743	0.120999930793659	-3.046921873	2.6390738234305458	Down	44693.9002317666	369371.287558694
GLYMA_02G274900_I1JIR2		GLYMA_02G274900	0.0316734299421855	0.349666908173965	-1.515946826	1.4993049039692243	Down	169983.19494654	486128.915756507
UGT91H9 SG-3 GLYMA_10G104700_A0A0R0HRL5		UGT91H9 SG-3 GLYMA_10G104700	0.0495048147787615	0.195033205567647	-2.358208323	1.3053525600531224	Down	433689.026229796	2223667.6311992
LOC100795575 GLYMA_08G145900_C6TB56	100795575;	LOC100795575 GLYMA_08G145900	0.049717982227459	0.238240810790045	-2.069507526	1.3034865052367937	Down	196836.050128092	826206.26363448
LOC100813613 GLYMA_04G223900_K7KLP3	100813613;	LOC100813613 GLYMA_04G223900	0.030751792467362	0.309164215458937	-1.693554752	1.5121295648968123	Down	112869.044038574	365077.969554226
GLYMA_08G149000_I1KTH6		GLYMA_08G149000	0.005950501284326	0.303259792174682	-1.721373865	2.225446446734241	Down	141792.813519242	467562.193136263
GLYMA_18G051600_A0A0R0EW54		GLYMA_18G051600	0.0058379060235358	0.379044218738277	-1.399561934	2.2337429004045872	Down	726834.766922287	1917546.10937399
GLYMA_16G199200_I1MQ30		GLYMA_16G199200	0.0005400318062581	0.43679051998391	-1.19498655	3.267580660777783	Down	1701851.29802463	3896264.27351793
GLYMA_10G172700_A0A0R0I5R9		GLYMA_10G172700	0.0065837394302593	0.290936126541715	-1.781225643	2.181527365863815	Down	45517.8753934677	156453.156692939
GLYMA_02G262500_I1JIE0		GLYMA_02G262500	0.0028278833435693	0.48929911715082	-1.031211415	2.5485385101117375	Down	1045028.68248756	2135766.5400517
GLYMA_02G147200_K7K8E5		GLYMA_02G147200	0.0233922227136706	0.151449217853606	-2.723093967	1.630928509853144	Down	72605.1123982307	479402.359597606
GLYMA_06G285400_I1KEV4		GLYMA_06G285400	0.0055528406598104	0.39663865515692	-1.33410281	2.255484788540389	Down	150030.97407632	378256.057814043
GLYMA_15G052200_I1MDV5		GLYMA_15G052200	0.0037071558426694	0.175197101945266	-2.512949184	2.4309591565685658	Down	146249.68311726	834772.273590174
GLYMA_05G194500_I1K518		GLYMA_05G194500	0.0022224873557119	0.183098465016623	-2.449308398	2.653160701160975	Down	13603.6289079312	74296.7938409326
GLYMA_05G062000_I1K0S6		GLYMA_05G062000	0.0021683755065564	0.285306719649744	-1.809414369	2.66386550704883	Down	100544.528188265	352408.552843404
GLYMA_05G049200_I1K0C8		GLYMA_05G049200	0.0025757022890269	0.361166835640766	-1.469262672	2.589104336073378	Down	25821.6592333975	71495.1005608969
GLYMA_10G268500_I1LEQ8		GLYMA_10G268500	0.0001349719118492	0.232765619128087	-2.103050116	3.869756600379739	Down	768453.656478299	3301405.33364351
GLYMA_05G194400_I1K517		GLYMA_05G194400	0.0011606687460606	0.0809721330045191	-3.626430708	2.935291709878182	Down	101046.938038076	1247922.39365161
GLYMA_18G224900_I1N3I1		GLYMA_18G224900	0.0010615974075302	0.260639751460035	-1.939870962	2.974040150709468	Down	43332.8747256899	166255.816631771
GLYMA_02G003300_I1JB64		GLYMA_02G003300	0.0004417989031004	0.394618434202447	-1.341469743	3.3547753667308466	Down	1172158.91137776	2970360.25128117
GLYMA_09G226700_I1L5K6		GLYMA_09G226700	0.001365143525132	0.411441088319685	-1.28124222	2.864821686428307	Down	2674411.28862561	6500107.46264511
GLYMA_08G365900_I1KZL9		GLYMA_08G365900	0.0229880859209292	0.26025192275457	-1.942019273	1.638497188303796	Down	153299.495191807	589042.699739728
GLYMA_08G116900_C6TKC0		GLYMA_08G116900	0.00231153047302	0.111495704026216	-3.164939971	2.6361003768626294	Down	106344.122855896	953795.698091567
GLYMA_17G111500_K7ML33		GLYMA_17G111500	0.0044954164907472	0.37364515268024	-1.420259289	2.347230065609516	Down	115000.138761729	307779.019577286
GLYMA_19G154100_I1N9F3		GLYMA_19G154100	0.0075961708167709	0.375149028023152	-1.414464275	2.1194052777492765	Down	115938.168691367	309045.632617797
RPL37 GLYMA_07G004900_Q6SPR2	547747;	RPL37 GLYMA_07G004900	0.0003879755015225	0.214733280151486	-2.219382292	3.411195696801412	Down	305915.031652369	1424627.94512596
GLYMA_19G263600_I1NCU3		GLYMA_19G263600	0.0084669284995443	0.328485132263455	-1.606100021	2.0722741076884232	Down	53362.8580762697	162451.364871732
GLYMA_14G170900_I1MAR9		GLYMA_14G170900	0.0029637756308932	0.0290171721132627	-5.106949262	2.5281546771951637	Down	285174.914101978	9827798.27713243
GLYMA_20G078300_I1NEI7		GLYMA_20G078300	0.0011302800491059	0.226215517058927	-2.144230202	2.946813938186697	Down	23683.1361168452	104692.801027773
GLYMA_07G226600_C6TMA8		GLYMA_07G226600	5.02986747857008e-05	0.305022582632685	-1.713012037	4.298443457107873	Down	2085879.59930821	6838443.17789438
GLYMA_13G186500_I1M0H9		GLYMA_13G186500	0.0327267090181082	0.355360176624313	-1.49264608	1.4850976649375152	Down	65900.7348064773	185447.720767393
GLYMA_08G245200_I1KWE5		GLYMA_08G245200	0.0237124381080554	0.275949985039343	-1.857521288	1.6250237896558417	Down	100913.078407874	365693.364301093
GLYMA_14G193500_I1MBA8		GLYMA_14G193500	0.0059553605206515	0.418496135540167	-1.256713794	2.225091942428014	Down	88606.4382883685	211725.821969661
GLYMA_09G234500_K7LFN8		GLYMA_09G234500	0.0261403478604903	0.254810976305351	-1.97250067	1.5826886373795677	Down	25578.045084176	100380.468122082
GLYMA_16G107500_I1MMH4		GLYMA_16G107500	0.0038539676772616	0.0173721561307836	-5.847079366	2.4140919320380627	Down	504208.182214127	29023926.4728152
ALDH6B1 GLYMA_07G183600_I1KL66	100791508;	ALDH6B1 GLYMA_07G183600	0.0027076656972359	0.2595866175825	-1.945712085	2.56740495697658	Down	210478.909848704	810823.423059591
LOC100780934 GLYMA_02G301700_C6TDC0	100780934;	LOC100780934 GLYMA_02G301700	0.0008734022662234	0.307034721186138	-1.703526282	3.0587856855460727	Down	191018.632097118	622140.164992332
GLYMA_U035500_Q84ZV2		GLYMA_U035500	0.0150735369723269	0.0523959191819209	-4.254401737	1.8217848294816301	Down	8644.65974722615	164987.271569977
GLYMA_10G154400_I1LBC5		GLYMA_10G154400	5.38456135032861e-05	0.0429576040820487	-4.540942659	4.2688496704330685	Down	57528.7843381057	1339199.0909974
GLYMA_19G213000_K7MZJ2		GLYMA_19G213000	0.00057996978838	0.138858818138477	-2.848309297	3.236594628991529	Down	919564.725175262	6622299.81144033
GLYMA_08G128100_C6SXA9		GLYMA_08G128100	0.0001487065828687	0.0989337967054412	-3.337392747	3.8276698059214063	Down	89608.5771008037	905742.830911445
GLYMA_20G212500_K7N4U9		GLYMA_20G212500	0.020164406759943	0.122905892937784	-3.024374005	1.6954145504812115	Down	21942.4431608489	178530.440130779
GLYMA_01G159500_I1J8D4		GLYMA_01G159500	0.0377554059309515	0.32476395570114	-1.622536573	1.4230208560111184	Down	32073.3924891191	98759.0892587668
GLYMA_09G202900_I1L4V4		GLYMA_09G202900	0.0177912147939457	0.140099650326933	-2.83547474	1.7497943970371999	Down	44853.689153268	320155.611014008
GLYMA_04G149900_C6THL5		GLYMA_04G149900	0.0021842638385075	0.392943921952122	-1.347604658	2.6606949041141266	Down	307957.892519163	783719.699720119
GLYMA_12G017100_I1LP68		GLYMA_12G017100	0.0068123077019266	0.304780224981023	-1.714158795	2.166705743822951	Down	874520.903144413	2869349.22762415
GLYMA_09G160400_I1L3R4		GLYMA_09G160400	0.0169354287557857	0.188550263541843	-2.406978928	1.771203803807382	Down	95429.1539191481	506120.501380102
GLYMA_03G000800_I1JJY4		GLYMA_03G000800	0.0313815720249087	0.327258804589378	-1.611496088	1.5033253047056505	Down	86676.459938648	264856.006081803
GLYMA_12G177500_I1LTM3		GLYMA_12G177500	0.0004970460106294	0.434323138778425	-1.20315928	3.303603407569338	Down	1955302.70207973	4501953.79315779
GLYMA_18G030400_I1MZ53		GLYMA_18G030400	0.018788334148745	0.269887502879206	-1.88956992	1.7261117245338378	Down	103722.405624386	384317.185930648
GLYMA_13G321200_A0A0R0H625		GLYMA_13G321200	0.0001370071601726	0.109850794534348	-3.18638279	3.8632567354553324	Down	21673.144180612	197296.198652758
GLYMA_11G077000_I1LI15		GLYMA_11G077000	0.0059353253818927	0.294837510543858	-1.762008013	2.226555467495068	Down	81155.232422823	275254.095970095
GLYMA_02G103600_I1JE09		GLYMA_02G103600	0.0002136186968642	0.0765339921090854	-3.707755535	3.670360738583586	Down	1546691.69334038	20209212.2822477
GLYMA_15G191200_I1MHR5		GLYMA_15G191200	0.0007266335257101	0.368320783689169	-1.440965287	3.1386845683574154	Down	29988.1303950091	81418.5126743119
GLYMA_04G066400_I1JUC2		GLYMA_04G066400	0.0019071899307469	0.287765061389122	-1.797036655	2.7196060548470524	Down	145755.12459095	506507.370586789
GLYMA_02G223300_I1JH95		GLYMA_02G223300	0.0398482825606529	0.478202415896373	-1.064306676	1.3995903917209331	Down	438250.811521256	916454.616189611
GLYMA_17G239000_I1MXL3		GLYMA_17G239000	0.0002464920599523	0.0821012510092236	-3.606451985	3.608197065735394	Down	71768.3905173523	874144.908087814
GLYMA_19G186600_K7MZ38		GLYMA_19G186600	0.0002396042122479	0.124169388371156	-3.009618547	3.6205055513080215	Down	87436.0721350402	704167.696096595
GLYMA_12G002900_C6TL41		GLYMA_12G002900	0.0099788193743662	0.472002919639328	-1.083132311	2.000920838424919	Down	980205.596452079	2076693.92638733
GLYMA_13G027600_A0A0R0GRJ6		GLYMA_13G027600	0.0003900329990833	0.233343311695899	-2.099473979	3.408898647554242	Down	82138.8491281201	352008.585680682
GLYMA_09G273400_I1L6Y9		GLYMA_09G273400	3.56778617335738e-05	0.498692553130921	-1.003777435	4.447601181906257	Down	23357734.7915394	46837945.8343493
LOC100791264 GLYMA_03G214600_I1JQM3	100791264;	LOC100791264 GLYMA_03G214600	7.46229996225941e-05	0.337401606385405	-1.567461253	4.1271272975980935	Down	2933599.10052295	8694680.30087556
GLYMA_13G158800_K7M027		GLYMA_13G158800	1.58773178572878e-05	0.410940862145058	-1.282997302	4.799222860735231	Down	175791.198796329	427777.364068207
GLYMA_13G240600_I1M261		GLYMA_13G240600	0.0004561354231571	0.48333860762532	-1.048893857	3.340906199444468	Down	10084271.7694209	20863782.8849752
GLYMA_07G009600_I1KGB8		GLYMA_07G009600	0.0438978493021349	0.448379546046938	-1.157207627	1.3575567567304392	Down	1256122.43614977	2801471.31425633
LOC100806482 GLYMA_04G015900_C6T9R8	100806482;	LOC100806482 GLYMA_04G015900	0.0209808957394103	0.335264434957597	-1.576628646	1.6781759743703506	Down	926323.386225502	2762963.4689485
GLYMA_13G356700_K7M3S8		GLYMA_13G356700	0.0061767978691031	0.105587014162482	-3.243495682	2.2092366103782632	Down	14150.8219184885	134020.47619902
GLYMA_06G208000_A0A0R0JS40		GLYMA_06G208000	0.0004491840711767	0.227390406384145	-2.136756707	3.347575652950917	Down	166399.109807452	731777.177645497
PER1 GLYMA_18G055300_I1MZT0		PER1 GLYMA_18G055300	0.0087938913604144	0.132367081235622	-2.917383716	2.055818903949879	Down	272650.571307751	2059806.47727977
GLYMA_20G224400_I1NIP8		GLYMA_20G224400	0.0067941623798852	0.342617914471813	-1.545327507	2.1678640777419127	Down	2274944.9027913	6639888.94538221
GLYMA_19G025400_I1N675		GLYMA_19G025400	0.001901184681562	0.462345383487587	-1.112957111	2.7209756936092884	Down	2520042.0430671	5450561.7079115
GLYMA_18G023300_C6TB35		GLYMA_18G023300	0.0174823356003522	0.254442052877534	-1.974590963	1.7574005470685938	Down	44080.434408432	173243.51029996
GLYMA_14G145000_K7M6T0		GLYMA_14G145000	0.0009305595150646	0.303749992278029	-1.719043723	3.031255845813614	Down	84838.2980860123	279303.046066773
GLYMA_11G068300_I1LHS2		GLYMA_11G068300	0.0002421253522802	0.191299956159471	-2.386091552	3.6159597343957626	Down	24569.5579998476	128434.728857784
GLYMA_19G259800_K7N0E2		GLYMA_19G259800	0.0006916036822848	0.28376841954756	-1.817214053	3.160142703090839	Down	943272.800035774	3324093.64488031
GLYMA_13G191400_I1M0M1		GLYMA_13G191400	0.0002667897421605	0.0726214239658486	-3.783460971	3.5738308726892742	Down	21550.8374469065	296755.919534724
GLYMA_03G014300_K7KC62		GLYMA_03G014300	0.0081993569294305	0.38574825002688	-1.374268483	2.0862202077323175	Down	2055046.84487982	5327430.11727628
GLYMA_02G247900_C6T1X1		GLYMA_02G247900	0.0452278511000991	0.293883537114048	-1.766683551	1.344594046292099	Down	21105.4090011085	71815.5539039877
GLYMA_13G192500_K7M0M2		GLYMA_13G192500	0.0002241371456014	0.234793724988205	-2.090534243	3.649486163130822	Down	704162.35084552	2999068.01547143
GLYMA_06G320200_C6TLC2		GLYMA_06G320200	0.0048011475630482	0.279927021718466	-1.836877336	2.3186549458048984	Down	413192.27583243	1476071.41781401
GLYMA_03G163600_A0A0R0KRH5		GLYMA_03G163600	0.0332603759939504	0.14315679369853	-2.804331958	1.4780728455802725	Down	122130.66233813	853125.158665688
GLYMA_17G119300_I1MUE0		GLYMA_17G119300	0.0030727111830591	0.187683900398837	-2.413623194	2.5124782589751375	Down	8392.21637971045	44714.6311531069
GLYMA_11G005100_I1LFT4		GLYMA_11G005100	0.0013874314279027	0.225992908731936	-2.145650591	2.8577884721471887	Down	37269.6332851412	164915.056380592
GLYMA_13G171000_C6T3H4		GLYMA_13G171000	0.0268556692770099	0.356396339472876	-1.488445576	1.57096401998964	Down	31003.4933496869	86991.615557955
GLYMA_17G218200_I1MWZ7		GLYMA_17G218200	0.0331346259913074	0.38642765252262	-1.371729759	1.479717927165176	Down	107315.415523988	277711.532348752
GmPM12 GLYMA_04G009900_O23957	547495;	GmPM12 GLYMA_04G009900	6.87267768531199e-07	0.297957620931111	-1.746820947	6.162874023146486	Down	109133023.8	366270288.571781
GLYMA_16G016000_C6TAF5		GLYMA_16G016000	0.0046793383879767	0.0522233957126224	-4.259159921	2.3298155475162696	Down	30459.250144941	583249.130572698
LOC100803737 GLYMA_01G190600_I1J9B3	100803737;	LOC100803737 GLYMA_01G190600	0.00806398573419	0.08923469153255	-3.486251498	2.0934502491981584	Down	12199.730803327	136715.111508812
GLYMA_09G038600_K7LBP9		GLYMA_09G038600	0.0001430013401759	0.227286900904304	-2.137413554	3.8446598924071704	Down	370119.581664395	1628424.60428562
GLYMA_19G065600_A0A0R0EVI7		GLYMA_19G065600	0.0052977739245491	0.12491333136312	-3.001000638	2.2759065785823345	Down	144166.121424939	1154129.18582606
GLYMA_09G249500_I1L697		GLYMA_09G249500	0.0074503560731651	0.434884426718313	-1.201296048	2.127822970618775	Down	684278.487127788	1573472.04242615
MKS2 GLYMA_01G080400_I1J6J3	100806931;	MKS2 GLYMA_01G080400	0.04645740347738	0.270435092395009	-1.886645723	1.3329450667475349	Down	58046.5903129589	214641.486794079
GLYMA_16G211800_K7MIV6		GLYMA_16G211800	0.006784826364343	0.488994558247636	-1.032109685	2.1684612622227575	Down	1010928.16439907	2067360.76577588
GLYMA_13G096400_I1LVR2		GLYMA_13G096400	0.0084538692454667	0.408727665225054	-1.290788198	2.072944473612683	Down	1578738.97401243	3862569.40337803
LOC100809988 GLYMA_02G213000_I1JGY9	100809988;	LOC100809988 GLYMA_02G213000	7.61766628466391e-06	0.25308661265641	-1.982296899	5.118178056865872	Down	21979694.7652206	86846532.6337123
LOC100306306 GLYMA_18G231900_C6SYV1	100306306;	LOC100306306 GLYMA_18G231900	0.0308085795864985	0.294818932183818	-1.762098923	1.5113283241421933	Down	23665.1820365238	80270.2250538262
GLYMA_06G224700_K7KWN5		GLYMA_06G224700	0.007100323405233	0.135196910098363	-2.886865915	2.1487218696035466	Down	232125.995707224	1716947.49190894
GLYMA_16G211700_B1ACD3		GLYMA_16G211700	0.0040219199746028	0.29691985759538	-1.751854513	2.3955665749461827	Down	1858949.00167261	6260776.95418353
GLYMA_18G204000_A0A0R0FDV7		GLYMA_18G204000	0.016807744954441	0.240923191320117	-2.05335482	1.7744905506615571	Down	206772.761972842	858251.797346069
GLYMA_13G043900_I1LX52		GLYMA_13G043900	0.0124728683339459	0.140016984358221	-2.836326255	1.9040336621301537	Down	102127.78918253	729395.720459493
GLYMA_09G070500_I1L1R1		GLYMA_09G070500	0.0020522081262056	0.190534575934199	-2.39187527	2.68777859703045	Down	323723.187720955	1699025.94389352
CYSTATIN GLYMA_15G227500_O04720	547777;	CYSTATIN GLYMA_15G227500	6.1895386666644e-08	0.346185720262544	-1.530381878	7.208341719637141	Down	994605.174845472	2873039.28680586
LOC100101896 GLYMA_04G221300_I1JYA9	100101896;	LOC100101896 GLYMA_04G221300	0.0170004034060317	0.492748497821413	-1.021076622	1.7695407730373218	Down	8952282.82120401	18168057.0530092
GLYMA_06G284800_A0A368UJ51		GLYMA_06G284800	0.0043649171880775	0.241359344131309	-2.050745414	2.3600239913861643	Down	16924.1976687966	70120.3333548551
GLYMA_07G132300_I1KJZ0		GLYMA_07G132300	0.0011765932382682	0.467601377276548	-1.096648916	2.9293736517765914	Down	561153.345200176	1200067.77667872
GLYMA_06G004400_I1K6Z9		GLYMA_06G004400	0.0031297003768354	0.296370333435627	-1.754527053	2.5044972378259502	Down	262834.426855048	886844.590037676
GLYMA_13G081500_I1LW56		GLYMA_13G081500	0.0312884478312864	0.42634908324404	-1.22989294	1.5046159809582325	Down	1953098.08805813	4580983.43544505
LOC100808028 GLYMA_02G085200_I1JDH5	100808028;	LOC100808028 GLYMA_02G085200	0.0089450491658633	0.393790656214819	-1.344499215	2.048417268019532	Down	638147.90837698	1620525.77506781
GLYMA_04G237300_I1JYT8		GLYMA_04G237300	6.93775640990664e-06	0.0928974308073466	-3.428217492	5.158780952647685	Down	102723.902129641	1105777.64354616
GLYMA_20G218100_I1NII0		GLYMA_20G218100	0.0001930259706786	0.151291761222931	-2.724594669	3.7143842549113355	Down	108819.293718085	719267.80968422
GLYMA_12G081300_I1LR93		GLYMA_12G081300	0.0199132749433732	0.491992342772962	-1.023292233	1.7008573098935347	Down	162088.246659191	329452.783239737
NANMT1 GLYMA_13G263200_I1M2U5		NANMT1 GLYMA_13G263200	0.0430521629151876	0.34458493442822	-1.537068468	1.3660050249644633	Down	289102.771083975	838988.424040338
GLYMA_02G229700_K7KA83		GLYMA_02G229700	0.0054591559661673	0.158495801768979	-2.657483468	2.2628744978760817	Down	181030.032364346	1142175.56770502
LOC547449 GLYMA_20G164700_I1NH02	547449;	LOC547449 GLYMA_20G164700	0.0006590530708866	0.491705435482586	-1.024133792	3.1810796120142175	Down	8697876.15598093	17689200.7456545
GLYMA_13G320700_A0A368UJZ4		GLYMA_13G320700	0.0096990794766261	0.131685732466477	-2.92482905	2.0132694819391457	Down	20672.4313167288	156983.075763287
GLYMA_02G243800_K7KAI9		GLYMA_02G243800	0.015691589329407	0.0706252554226122	-3.82367201	1.804333066480958	Down	19589.2869205558	277369.43113814
LOC100807063 GLYMA_13G103100_A0A0R0GL47	100807063;	LOC100807063 GLYMA_13G103100	0.0013100330791962	0.0986232504217066	-3.341928388	2.882717737984696	Down	41005.3769508559	415777.991249726
GLYMA_17G078900_I1MT72		GLYMA_17G078900	0.0046001858769744	0.0355871633955947	-4.812499248	2.3372246196850863	Down	78626.6633451092	2209410.80555025
LOC100527559 GLYMA_02G291100_C6T4P6	100527559;	LOC100527559 GLYMA_02G291100	0.0352339603474746	0.281203534044886	-1.830313369	1.4530385387549425	Down	159351.749438528	566677.620108046
GLYMA_03G117800_I1JMW4		GLYMA_03G117800	0.0113806013201006	0.413587713769291	-1.273734766	1.9438347903924242	Down	48586.8751871351	117476.592194511
LOC100801250 GLYMA_01G204600_I1J9Q7	100801250;	LOC100801250 GLYMA_01G204600	1.63693970197516e-06	0.412128708083987	-1.278833132	5.7859673178890745	Down	10276606.496303	24935429.8662657
GLYMA_17G027600_I1MRJ8		GLYMA_17G027600	0.0007614739633535	0.458323565644198	-1.125561628	3.1183449416584925	Down	313922.438440186	684936.280766954
LOC100306609 WBb98N11.9 GLYMA_02G270200_C6T049	100306609;	LOC100306609 WBb98N11.9 GLYMA_02G270200	0.0005009106885014	0.489252463407139	-1.03134898	3.3002397011760234	Down	5026378.56197288	10273588.6641619
GLYMA_15G051500_A0A368UGZ4		GLYMA_15G051500	0.000964133308703	0.142255550118896	-2.813443154	3.0158629129525725	Down	40858.9703584968	287222.328579427
LOC100789497 GLYMA_03G245000_I1JRL0	100789497;	LOC100789497 GLYMA_03G245000	0.0046911836278175	0.122943142738291	-3.023936825	2.328717567055605	Down	8838.79499358678	71893.3549014761
GLYMA_13G253600_I1M2J1		GLYMA_13G253600	0.0214712401473841	0.327192596829763	-1.611787989	1.6681428706261034	Down	60262.1154032144	184179.336534832
GLYMA_16G146600_K7MHE5		GLYMA_16G146600	0.0047278036468378	0.171932324078997	-2.540087291	2.325340568688905	Down	164084.714560092	954356.404120382
ACCB-1_Q42783	548072;	ACCB-1	0.000379835396172	0.347820987728378	-1.523583107	3.4204045665976937	Down	298341.517729828	857744.438247671
LOC100780723 GLYMA_01G010300_C6TGL4	100780723;	LOC100780723 GLYMA_01G010300	5.63471666156461e-05	0.139244180581108	-2.84431106	4.249127917313128	Down	413298.994166542	2968159.9075934
LOC100305653 GLYMA_14G021900_C6SW23	100305653;	LOC100305653 GLYMA_14G021900	0.0083614861863701	0.473839736393222	-1.077528906	2.0777165233773562	Down	763243.174986396	1610762.28177075
GLYMA_20G201300_I1NI06		GLYMA_20G201300	0.0052534388793334	0.457921123001657	-1.12682898	2.2795563161375187	Down	104616.955476523	228460.645778388
LOC100817216 GLYMA_07G059800_I1KHZ3		LOC100817216 GLYMA_07G059800	0.0193138400884951	0.465081670929081	-1.104444011	1.714131368714717	Down	215494.970463433	463348.66311318
GLYMA_06G128000_I1KAR6		GLYMA_06G128000	0.0001151424511467	0.450463723281855	-1.150517167	3.9387645295434233	Down	548336.733893591	1217271.68149897
LOC100795588 GLYMA_01G209300_A0A0R0LJH9	100795588;	LOC100795588 GLYMA_01G209300	0.0477597356711928	0.289645320205126	-1.787640739	1.320938085498035	Down	19987.9690014267	69008.4306809143
LOC100790700 GLYMA_02G095200_I1JDS6	100790700;	LOC100790700 GLYMA_02G095200	0.003343944618244	0.390092849395337	-1.358110542	2.4757409238736314	Down	788932.77962531	2022423.0740148
GLYMA_06G123000_I1KAJ9		GLYMA_06G123000	0.0168111809164686	0.229619221456914	-2.12268468	1.7744017780839	Down	51188.7434920275	222928.826111505
GLYMA_15G144800_I1MGI7		GLYMA_15G144800	0.0030865039542546	0.33289309358305	-1.586869155	2.510533162302946	Down	372884.482029625	1120132.8270771
LOC100787587 GLYMA_12G205900_I1LUI0		LOC100787587 GLYMA_12G205900	0.026044821433669	0.259589480227252	-1.945696175	1.5842786157946571	Down	31512.8617967548	121394.987844529
GLYMA_03G013200_I1JKB0		GLYMA_03G013200	0.0128351383829874	0.233395343798819	-2.099152315	1.8915994445894342	Down	141468.995107853	606134.607508693
GLYMA_10G097900_C6TLQ0		GLYMA_10G097900	0.0031723134906243	0.281766112836094	-1.827429981	2.498623901896379	Down	172282.371754887	611437.514684762
GLYMA_02G047800_A0A0R4J2M7		GLYMA_02G047800	0.001030603752909	0.306271210327535	-1.707118336	2.986908280403275	Down	565578.362657049	1846658.59403567
GASA13 GLYMA_09G095200_C6TFA6	100788586;	GASA13 GLYMA_09G095200	0.0050272219772245	0.342375964040816	-1.546346672	2.29867193805513	Down	271866.400092107	794058.078386884
GLYMA_12G193500_I1LU49		GLYMA_12G193500	0.0413542157410781	0.335915637178998	-1.573829139	1.383480210905569	Down	494499.37299462	1472093.93747609
GLYMA_06G114100_I1KAA7		GLYMA_06G114100	0.0018277280740612	0.155067956921822	-2.689027495	2.7380884173107853	Down	20456.0315497242	131916.560685952
GLYMA_08G137200_I1KT38		GLYMA_08G137200	0.00034917384879	0.297587493749979	-1.748614197	3.4569582900280036	Down	198808.087450572	668066.002859658
LOC100795239 GLYMA_01G172800_I1J8T2	100795239;	LOC100795239 GLYMA_01G172800	0.000186440866386	0.0592240745616149	-4.07767244	3.7294588875792676	Down	126729.347201178	2139828.23943214
GLYMA_02G284200_A0A0R0L2V4		GLYMA_02G284200	0.0093119261751748	0.376784192809216	-1.408189654	2.0309604757613373	Down	66653.2648293021	176900.374541593
GLYMA_08G097700_A0A0R0IQI3		GLYMA_08G097700	0.0237995482614279	0.174176030507129	-2.521381996	1.6234312861968927	Down	85794.2977588174	492572.356305399
GLYMA_06G156400_I1KBN0		GLYMA_06G156400	0.0094183178538956	0.353956725745394	-1.498355106	2.026026656868076	Down	579704.355865305	1637783.13477307
GLYMA_06G272000_K7KXQ8		GLYMA_06G272000	0.0008444411956274	0.307683033250731	-1.700483204	3.0734305880156736	Down	301017.765577951	978337.227105569
GLYMA_19G109000_I1N859		GLYMA_19G109000	8.6067832380437e-05	0.207131836143223	-2.271378782	4.065159134609213	Down	1386191.3529167	6692314.31887757
GSTF7 GLYMA_10G019900_I1L7W8	547588;	GSTF7 GLYMA_10G019900	0.0162821962564677	0.11977625197668	-3.061586201	1.788287014819497	Down	59581.9521120595	497443.784796838
LOC100797173 GLYMA_01G075700_I1J6F1	100797173;	LOC100797173 GLYMA_01G075700	0.0172269913758109	0.426198183929356	-1.230403649	1.7637905636997093	Down	45679.0408262573	107177.933995676
GLYMA_17G127400_C6TA28		GLYMA_17G127400	0.0003656305743182	0.032346075574799	-4.950265504	3.4369574953711997	Down	31562.731564029	975782.409555107
GLYMA_14G223400_A0A0R0GGE3		GLYMA_14G223400	0.0461066795260839	0.298362768776636	-1.744860575	1.3362361533265588	Down	105716.494836886	354322.006295728
GLYMA_08G084800_C6T9B1		GLYMA_08G084800	1.70804495068658e-07	0.201352788131109	-2.312202645	6.767500704151546	Down	34385301.2345722	170771418.432918
GLYMA_14G007700_A0A0R0GHB3		GLYMA_14G007700	0.0172033057425138	0.377140961787871	-1.406824243	1.7643880921746253	Down	779986.962663164	2068157.64314108
GLYMA_06G031100_C6SYN8		GLYMA_06G031100	0.0038389204120862	0.168274308234251	-2.571113169	2.415790891516375	Down	53446.0445104186	317612.623526685
GLYMA_06G179200_I1KCD0		GLYMA_06G179200	0.043625717715755	0.326382892766749	-1.615362654	1.3602574151060483	Down	223112.757192135	683592.069733825
GLYMA_16G082400_K7MFW9		GLYMA_16G082400	0.0251619731725835	0.15961076617674	-2.647370126	1.5992553050247043	Down	233152.86177281	1460758.99112367
GLYMA_09G168300_A0A0R4J443		GLYMA_09G168300	0.0138732091107411	0.338048790856502	-1.564696608	1.8578230675582208	Down	902486.539289467	2669693.14400702
GLYMA_11G139400_C6T2W2		GLYMA_11G139400	0.0433974226960039	0.371966957711377	-1.426753624	1.3625360617810383	Down	389961.278695629	1048376.12753285
GLYMA_14G046100_I1M7E7		GLYMA_14G046100	0.0004039816347777	0.339559846439105	-1.558262227	3.3936383777012655	Down	39827.51183	117291.582749147
GLYMA_05G135200_I1K395		GLYMA_05G135200	0.0020752375670228	0.265948888485349	-1.910779088	2.6829321793657055	Down	43482.5982817436	163499.83084866
GLYMA_14G029500_I1M6Y5		GLYMA_14G029500	0.0079890670465381	0.374941320286624	-1.415263269	2.097503934102462	Down	47337.7994332292	126253.887933829
Glyma11g13960.1 GLYMA_11G131200_I1LJT5		Glyma11g13960.1 GLYMA_11G131200	0.0407194806292018	0.275855419652567	-1.85801577	1.3901977699962045	Down	73758.1652216605	267379.793786749
GLYMA_16G039900_I1ML09		GLYMA_16G039900	0.0106812791165062	0.351963932116559	-1.5065005	1.9713767360736791	Down	252255.943684085	716709.641715635
GLYMA_20G027200_I1NDJ4		GLYMA_20G027200	0.0160930111126373	0.300992458210288	-1.732200756	1.793362688824872	Down	319145.876167671	1060311.86982333
GLYMA_09G187200_A0A0R0IA82		GLYMA_09G187200	0.0049864464976639	0.377368988755679	-1.405952224	2.302208836383846	Down	2023881.05408365	5363135.58980326
GLYMA_07G049600_I1KHP5		GLYMA_07G049600	0.0400709969054809	0.420240269230067	-1.250713681	1.3971698528464689	Down	565771.751020559	1346305.41727266
LOC111605749 GLYMA_04G054400_I1JU00	111605749;	LOC111605749 GLYMA_04G054400	0.0090239631807914	0.494458137066073	-1.016079713	2.04460268534785	Down	224110.1375	453243.906278466
GLYMA_15G136200_I1MGA3		GLYMA_15G136200	0.0063799652261118	0.186955640840673	-2.419232094	2.1951816883868185	Down	38209.1096710116	204375.270514432
GLYMA_05G158100_E9KNA8		GLYMA_05G158100	0.0010747573909714	0.350732173464653	-1.511558317	2.968689559612158	Down	659740.729408845	1881038.52261884
GLYMA_05G034500_K7KMN0		GLYMA_05G034500	0.0003810586909885	0.132939414422463	-2.911159191	3.4190081287616247	Down	12761.6957483095	95996.3288822279
GLYMA_12G129500_A0A0R4J4T3		GLYMA_12G129500	0.0204356459669189	0.292054455354779	-1.775690701	1.689611629768663	Down	896210.783320272	3068642.73729905
GLYMA_05G141400_I1K3F6		GLYMA_05G141400	2.59945534922851e-05	0.253620594418397	-1.979256195	4.585117638030446	Down	211375.875149023	833433.40328395
GLYMA_08G138300_K7L6K3		GLYMA_08G138300	0.0102768767556474	0.133743676314679	-2.902457415	1.988138851671478	Down	37818.2503963884	282766.643167543
GLYMA_12G059100_A0A0R4J4R5		GLYMA_12G059100	0.0002859213853005	0.0338393312876361	-4.885155131	3.543753360659271	Down	576930.512648978	17049110.9219931
LOC100819973 GLYMA_03G125400_A0A0R0KQK3	100819973;	LOC100819973 GLYMA_03G125400	0.0048879418805511	0.309634640397019	-1.691361213	2.3108739666578937	Down	193968.751927065	626443.965308129
LOC548079 GLYMA_08G334900_C6TGY7	548079;	LOC548079 GLYMA_08G334900	0.0008378235624819	0.0081561507247912	-6.937895848	3.076847429947617	Down	14065.7304570191	1724554.99311278
GLYMA_14G103800_I1M9A1		GLYMA_14G103800	0.0136181560140382	0.151859948876863	-2.719186667	1.8658816947099028	Down	939954.07227569	6189611.40990416
GLYMA_18G000900_A0A0R0F4W6		GLYMA_18G000900	0.006429486412831	0.270996699052001	-1.883652816	2.1918237171195996	Down	84539.5411025285	311957.826048303
LOC100797023 GLYMA_02G245800_C6TGN8	100797023;	LOC100797023 GLYMA_02G245800	0.0114607070063385	0.136505816613484	-2.872965668	1.94078859009285	Down	88502.4275237153	648341.804908648
COQ3 GLYMA_02G288400_C6TE39		COQ3 GLYMA_02G288400	0.0331230396075287	0.472991818745438	-1.080112865	1.4798698160838726	Down	1157089.19606021	2446319.68292659
GLYMA_02G255000_A0A0R0L896		GLYMA_02G255000	0.0021876821397319	0.0653644490702588	-3.935350005	2.6600157787685057	Down	762227.200783363	11661189.0962939
GLYMA_14G056200_A0A0R0G9U3		GLYMA_14G056200	0.0014642519945141	0.147608329817632	-2.760153957	2.83438417573034	Down	109699.922197096	743182.463568481
ALDH3I1 GLYMA_08G002700_I1KNX5	100800699;	ALDH3I1 GLYMA_08G002700	0.0080340307203266	0.208322816697682	-2.263107235	2.0950665119567478	Down	391164.511925558	1877684.4424738
GLYMA_19G174700_I1NA14		GLYMA_19G174700	0.0382163550492271	0.330793984203659	-1.595995097	1.4177507368910243	Down	25708.5863396252	77717.8170319969
GLYMA_07G064600_A0A0R0J726		GLYMA_07G064600	0.0396494853692214	0.495783486431485	-1.012217876	1.4017624452381259	Down	950130.397029187	1916422.03306925
GLYMA_20G202700_I1NI18		GLYMA_20G202700	0.0396933208425056	0.389568731268165	-1.360050211	1.4012825654102024	Down	159673.354425609	409872.101145859
CHS7_P30081	100782897;	CHS7	0.00190680354164	0.220428889783669	-2.181614777	2.719694050098635	Down	160238.189263769	726938.240359637
GLYMA_U043500_K7L454		GLYMA_U043500	0.0145365043118253	0.44596347384807	-1.165002542	1.8375400185533766	Down	1732169.00828157	3884105.11142373
GLYMA_11G027200_I1LGI8		GLYMA_11G027200	0.0295327065623899	0.351537682627991	-1.508248749	1.5296967497417744	Down	11686.3161533297	33243.423766028
LOC100789438 GLYMA_01G002600_I1J4B5	100789438;	LOC100789438 GLYMA_01G002600	0.0006681347263503	0.461704334955552	-1.114958817	3.175135955172845	Down	998513.6366	2162668.96583725
GT4 GmSg-1 GLYMA_07G254600_I1KN68	732578;	GT4 GmSg-1 GLYMA_07G254600	0.0001151643201168	2.26131184656757	1.17715996089678	3.938682051959149	Up	27904454.5677899	12339940.9109123
LOC100804649 GLYMA_10G075200_I1L9F5	100804649;	LOC100804649 GLYMA_10G075200	0.0001983517305377	3.42522703962491	1.77619961963083	3.702564006131624	Up	2476288.53422417	722956.027608417
GLYMA_08G232400_K7L8B5		GLYMA_08G232400	0.001198069404189	2.49389537897527	1.31840094415737	2.9215180225283204	Up	3136284.88884895	1257584.7869519
GLYMA_16G195300_K7MIJ2		GLYMA_16G195300	0.0116030283367745	2.2370494128487	1.16159712357828	1.9354286471259843	Up	140472.32906515	62793.574544368
GLYMA_03G244800_C6TMX6		GLYMA_03G244800	7.407422112081e-05	2.06996920541506	1.04960930515192	4.130332906364451	Up	29336942.2125632	14172646.6924327
GLYMA_19G047300_I1N6R2		GLYMA_19G047300	0.0050296240821933	2.08812148747913	1.06220565074159	2.298464473220414	Up	8643086.29429966	4139168.31282358
GLYMA_03G137900_I1JND9		GLYMA_03G137900	0.0114023167769628	2.65611059125575	1.40931521676566	1.9430068976788535	Up	5659043.993	2130575.44058153
LOC100803398 GLYMA_02G117000_K7K7T9	100803398;	LOC100803398 GLYMA_02G117000	0.0221954612390767	10.3782504314796	3.37549134912531	1.6537358255651973	Up	420268.498301144	40495.1201626794
GLYMA_05G002500_I1K1M4		GLYMA_05G002500	0.000360825686387	2.96243919287452	1.56678554150838	3.4427025535606433	Up	1497476.09257768	505487.537492593
LOC100813881 GLYMA_08G262900_I1KWV5	100813881;	LOC100813881 GLYMA_08G262900	0.0317376772268957	3.51668811762803	1.81421739322223	1.4984248609603499	Up	89804.5486779712	25536.6827179839
GLYMA_07G219900_I1KM70		GLYMA_07G219900	0.0080587041423537	3.21493940820582	1.68479154741178	2.0937347881044808	Up	573547.301392075	178400.656612113
UR9 GLYMA_U032500_A0A0R4J455	547453;	UR9 GLYMA_U032500	0.0032360654911638	3.71794006911829	1.89450351509798	2.489982697763337	Up	3822169.02016322	1028034.05894319
CYP94D24 GLYMA_03G122300_I1JN08	100812147;	CYP94D24 GLYMA_03G122300	0.000544383770929	2.68571641057236	1.42530697615006	3.2640948303846478	Up	714087.469978304	265883.422079594
GLYMA_07G223000_I1KMA2		GLYMA_07G223000	0.0127536670122154	6.34320661997445	2.66521233645701	1.8943649262734354	Up	270617.053852331	42662.5002250709
GLYMA_14G045000_I1M7D8		GLYMA_14G045000	0.0274790866022582	2.70347537524733	1.43481521561342	1.5609977072089867	Up	3831539.92032298	1417264.59038764
GLYMA_11G091400_I1LIH1		GLYMA_11G091400	0.0065376975124982	2.13890779162711	1.09687428922119	2.1845751773151365	Up	6894196.21301084	3223232.08134479
GLYMA_13G000200_I1LXH0		GLYMA_13G000200	0.0412123495987724	3.50751688396652	1.81045004849411	1.3849726247694434	Up	86436.4230617755	24643.1951495064
GLYMA_09G284900_I1L7A5		GLYMA_09G284900	0.0002882313958988	3.41456315152485	1.77170101645317	3.5402587149759865	Up	1026166.76438135	300526.515060378
GLYMA_13G054000_I1LWU6		GLYMA_13G054000	3.72342614771943e-05	3.11831632518211	1.64076728391251	4.429057255747296	Up	7466999.23045786	2394561.18359698
CYP71A9_O81970	100806157;	CYP71A9	0.0022362476490136	4.09173299740381	2.03271200630289	2.650480103001857	Up	6537796.84666764	1597806.32089529
GLYMA_18G027200_K7MPJ5		GLYMA_18G027200	1.66043611881549e-08	5.56195371769135	2.47559173973405	7.77977782815328	Up	3237340.9350902	582051.038071916
GLYMA_07G153100_A0A0R4J3M4		GLYMA_07G153100	0.0019707938374728	3.83899899715804	1.94073018331711	2.7053588044018686	Up	2685075.80701296	699420.814905315
GLYMA_17G261600_K7MP42		GLYMA_17G261600	0.0014749156468116	6.33278735276223	2.66284063628826	2.831232817090442	Up	64557.9470767147	10194.2388841709
GLYMA_10G159400_I1LBH3		GLYMA_10G159400	0.0108945175320342	9.95254903655404	3.3150660745426	1.962791997892696	Up	615017.485391748	61794.9716331859
GLYMA_07G087500_I1KIS3		GLYMA_07G087500	0.0063661673941819	12.0331536483236	3.58894288840265	2.196121946077297	Up	140453.983707966	11672.2505016408
GLYMA_02G088300_I1JDK6		GLYMA_02G088300	0.0260178835626013	6.0535613730475	2.59778414463117	1.584728034233586	Up	167416.987644693	27655.9495027325
GLYMA_15G097900_A0A0R0G9L3		GLYMA_15G097900	0.0041735555031319	3.49303852583098	1.80448255476221	2.3794938065442817	Up	1504696.13000274	430769.978308435
GLYMA_15G044700_K7M9K9		GLYMA_15G044700	0.0017654677442647	2.65642525591194	1.40948612013558	2.753140212745925	Up	202995.868111089	76416.9319875712
LOC100811054 GLYMA_02G251400_K7KAN4	100811054;	LOC100811054 GLYMA_02G251400	0.0148544526769958	3.52732235398036	1.81857342641285	1.8281433454584048	Up	825174.316904993	233937.880946389
LOC100787315 GLYMA_01G118000_A0A0R4J2I4	100787315;	LOC100787315 GLYMA_01G118000	0.003556433655651	6.25639310291072	2.64533116318915	2.448985288541675	Up	77102.9661638619	12323.8685446396
GLYMA_20G012000_I1ND53		GLYMA_20G012000	0.0035022425203157	2.18483536804573	1.12752457370649	2.4556537835558174	Up	179787.1991	82288.6711252365
LOC100527923 GLYMA_17G161900_I1MVM8	100527923;	LOC100527923 GLYMA_17G161900	0.0271462971042785	3.17240115408354	1.66557521316485	1.566289402055014	Up	100595.340497919	31709.5271411159
GLYMA_19G078900_A0A0R0EV63		GLYMA_19G078900	0.0004123886783276	2.01444888994688	1.01038520228196	3.3846932662967246	Up	1685277.11173143	836594.624039268
FAD2-1_P48630	547814;	FAD2-1	0.0052510316324314	2.85156325439156	1.51175303543771	2.279755365497169	Up	251049.887283048	88039.3892355074
GLYMA_14G011000_K7M4A7		GLYMA_14G011000	0.047169003500567	2.1028153267613	1.07232215541235	1.3263432986276578	Up	461516.731858798	219475.636298321
GLYMA_12G239100_A0A0R0HI11		GLYMA_12G239100	5.51285400028808e-05	2.85403982653158	1.51300546695758	4.258623509009731	Up	2133399.54498527	747501.67294544
GLYMA_07G083000_I1KIM3		GLYMA_07G083000	0.006683273428731	3.09643318131972	1.63060731412624	2.1750107704848824	Up	4213724.71686737	1360831.79262129
MS GLYMA_17G128000_I1MUM7	732628;	MS GLYMA_17G128000	0.0104122891934549	3.18752074477286	1.67243473123692	1.9824537781946214	Up	10640318.2964955	3338117.34839509
GLYMA_07G258700_A0A0R0J8F6		GLYMA_07G258700	0.0080209828328607	4.47191516276646	2.16089281890179	2.095772413170188	Up	41150.309611425	9201.94326449793
LOC100790733 GLYMA_03G084600_I1JM56	100790733;	LOC100790733 GLYMA_03G084600	0.0060347704755075	2.30508604425852	1.2048206045844	2.219339243067237	Up	717300.084293735	311181.478921526
GLYMA_20G009300_A0A0R0EGI2		GLYMA_20G009300	0.0158407667223981	2.20771203764433	1.14255200682834	1.8002238015818781	Up	293147.726180814	132783.49765833
GLYMA_02G115900_E9KNA5		GLYMA_02G115900	0.0030483329139655	2.34184015818234	1.22764260834666	2.5159376046543502	Up	158677.999722637	67757.826753555
GLYMA_17G222100_A0A0R0FGT9		GLYMA_17G222100	0.0145421557855025	2.10548682054555	1.07415384487624	1.8373712072081967	Up	3410727.62	1619923.51918985
GLYMA_16G181300_A0A0R0FS32		GLYMA_16G181300	0.0009936896813777	12.7054543471268	3.66737606198476	3.002749219935349	Up	422978.128391114	33291.0667210234
GLYMA_15G115300_A0A0R4J598		GLYMA_15G115300	7.32160363830656e-05	2.81167615975856	1.4914304387864	4.135393785746161	Up	10625508.7365338	3779065.62946646
GLYMA_19G254600_I1NCJ4		GLYMA_19G254600	1.30091112535407e-05	2.11522940445627	1.08081413744632	4.885752372221446	Up	2257661.09233783	1067336.28398957
GLYMA_01G017900_I1J4V3		GLYMA_01G017900	1.54334415603483e-05	2.45064918924245	1.29316397699808	4.811537218200807	Up	355370.819439759	145010.889767381
GLYMA_18G184900_A0A368UHH9		GLYMA_18G184900	0.0027274917000581	2.30997998684977	1.20788035250815	2.564236562325121	Up	1317409.68618467	570312.164470863
GLYMA_18G009700_C6TN36		GLYMA_18G009700	1.96750539323886e-05	2.47115262432226	1.30518411772981	4.706084068498419	Up	46561546.7213893	18842036.0050239
petD_Q2PMQ4	3989328;	petD	0.0068009548671647	2.21995784132192	1.15053227896578	2.167430107230921	Up	712403.991339289	320908.79298639
GLYMA_08G340600_C6T0X9		GLYMA_08G340600	0.0464298996080407	3.62167229304496	1.85665600995786	1.333202255375848	Up	587003.385532655	162080.756632767
GLYMA_14G040700_A0A0R4J571		GLYMA_14G040700	0.0362102147043188	4.64247821775741	2.21489514113386	1.4411689000759889	Up	1021047.52270036	219935.877953044
GLYMA_10G244200_K7LL74		GLYMA_10G244200	0.0309993541770562	2.8516732341733	1.51180867657624	1.5086473539161278	Up	241256.607624589	84601.7715962218
GLYMA_15G256000_K7MDY4		GLYMA_15G256000	0.0141935879736519	3.80432043999987	1.92763877031214	1.8479078060795564	Up	1115727.79371118	293279.131268768
GLYMA_14G076200_A0A0R0GAP4		GLYMA_14G076200	0.0362837408157181	2.26058326050615	1.17669505515179	1.440287943996914	Up	540969.217398236	239305.150511073
LOC100788053 GLYMA_02G274000_A0A0R4J2R3	100788053;	LOC100788053 GLYMA_02G274000	3.98927575580354e-05	2.53111312043911	1.33977198577718	4.399105942360354	Up	4597132.36215608	1816249.2719245
SEOd Glyma06g18430 GLYMA_06G175200_E2FKH4	100789215;	SEOd Glyma06g18430 GLYMA_06G175200	0.0011715034970429	6.97212807581811	2.80159907156493	2.931256410657144	Up	128985.33630431	18500.1386809974
MFTL MFT GLYMA_05G244100_E3NYP7	100306314;	MFTL MFT GLYMA_05G244100	0.0016749602477437	2.37933912319022	1.25056091130783	2.7759954957258945	Up	5921804.2626428	2488844.1521118
LOC100792664 GLYMA_03G230300_I1JR41	100792664;	LOC100792664 GLYMA_03G230300	0.037935402545573	5.43180503376719	2.44143169720688	1.420955303127698	Up	448312.882690404	82534.7890624638
GLYMA_07G010200_I1KGC2		GLYMA_07G010200	0.0061070347709414	2.86950997394743	1.52080438898594	2.2141696073031367	Up	361662.533351973	126036.339526798
GLYMA_11G253300_I1LN44		GLYMA_11G253300	0.0068865162232896	29.8885925603159	4.90152305767588	2.1620004250639653	Up	213117.011943123	7130.37964277001
LOC100233234 GLYMA_10G180600_A0A0R0HV48	100233234;	LOC100233234 GLYMA_10G180600	0.005301856916359	5.09883743383356	2.35016834127283	2.275571996948877	Up	76084.9677118679	14922.0226569693
GLYMA_12G036000_I1LPW2		GLYMA_12G036000	0.0439947470593742	3.45606031385139	1.78912839508675	1.35659917486191	Up	1240105.97287833	358820.69763313
GLYMA_08G071300_I1KR17		GLYMA_08G071300	0.0111252196394341	2.08018111986103	1.05670914824587	1.9536914062119628	Up	10261187.8189474	4932833.83883078
GLYMA_18G289100_A0A0R0FH00		GLYMA_18G289100	0.0016932222975914	10.3354530135379	3.36952971984437	2.7712860210525374	Up	5918575.13556073	572647.86824615
GLYMA_13G030500_K7K8V2		GLYMA_13G030500	0.0186411444537026	2.17681542004411	1.1222190814459	1.7295274281048807	Up	195445.69035731	89785.1460246222
GLYMA_19G236700_K7MZZ1		GLYMA_19G236700	0.0206658000115038	2.43826694800351	1.28585608472672	1.6847477777107784	Up	1947632.30353058	798777.305793092
GLYMA_06G182000_I1KCF6		GLYMA_06G182000	0.030209429912167	11.3487715158725	3.50446423170921	1.5198574703022303	Up	263367.361146041	23206.6845982134
GLYMA_02G307300_I1JJS4		GLYMA_02G307300	0.0019981432590735	4.52928782252025	2.1792842212005	2.699373377774348	Up	571737.877279438	126231.297211159
GLYMA_19G064000_A0A0R0EVH9		GLYMA_19G064000	0.0075997027776229	3.72238916893939	1.89622889439451	2.1192033925300535	Up	378446.637118236	101667.670934596
LOC100792852 GLYMA_03G028900_I1JKR6	100792852;	LOC100792852 GLYMA_03G028900	0.0001379519025581	98.9346200204083	6.62840354400074	3.8602723055886625	Up	2319196.10007142	23441.704224396
GLYMA_16G200900_I1MQ52		GLYMA_16G200900	2.33110802801025e-05	3.62067195537667	1.85625746988494	4.632437599975074	Up	3807971.97756752	1051730.73520585
LOC100799504 GLYMA_02G209000_I1JGV6	100799504;	LOC100799504 GLYMA_02G209000	0.0001686805176858	5.31321367363962	2.40958473270589	3.7729350747917407	Up	691680.991267285	130181.28645925
GLYMA_10G279100_A0A0R0I715		GLYMA_10G279100	0.0021692872440449	6.36284563630918	2.66967212199312	2.6636829374998365	Up	90575.8721505895	14235.1201534301
GLYMA_18G222200_I1N3G2		GLYMA_18G222200	0.0112770679932575	12.7858737416491	3.67647884754144	1.9478038010502958	Up	252516.007988121	19749.6090678237
GLYMA_13G158200_A0A0R0GP18		GLYMA_13G158200	0.0008280208519448	2.95909991300535	1.56515840946317	3.0819587262941828	Up	2018450.57110024	682116.397026363
GLYMA_15G042300_I1MDK2		GLYMA_15G042300	0.0007419921883227	9.02106359274343	3.1732975387486	3.129600666939577	Up	1690106.76146822	187351.163650786
GLYMA_17G020600_K7MJI6		GLYMA_17G020600	0.0018533255116406	9.85920253485971	3.30147095841544	2.7320482960108934	Up	98221.7078840098	9962.43940995451
GLYMA_09G278400_A0A0R0IEG5		GLYMA_09G278400	0.0030171545287582	2.20018120773729	1.13762234953995	2.520402446116576	Up	10721868.3997629	4873175.15578159
GY3 Glyma19g34780_P11828	547463;	GY3 Glyma19g34780	0.0021790165553631	477.699597468154	8.89995985090263	2.6617394701321166	Up	306998849.15142	642660.891444201
petA_P49161	3989309;	petA	0.0043517550634167	2.94341253077378	1.5574897557995	2.361335556692255	Up	7800106.87293033	2650021.63012461
GLYMA_13G224400_K7M173		GLYMA_13G224400	0.0023674296846494	2.10073921962471	1.0708970806663	2.625722911172526	Up	1700521.76202751	809487.320530583
GLYMA_15G156400_I1MGT7		GLYMA_15G156400	0.0021363308729639	2.21708677102222	1.14866523464984	2.670331483303555	Up	588006.167875002	265215.676517655
VSPB VSP27_P10743	547820;	VSPB VSP27	0.0026777539287188	12.151136909182	3.60301939937718	2.5722293348332337	Up	2109747.76075214	173625.544384897
GLYMA_14G121200_A0A0R0GLJ3		GLYMA_14G121200	1.20943092653134e-05	8.15559946460162	3.02779092388046	4.917418930181724	Up	39924052.5275718	4895293.43622836
GLYMA_17G143200_I1MV28		GLYMA_17G143200	0.0050055150119441	5.42102391005667	2.43856537011203	2.300551231803319	Up	1918776.6768054	353950.971004912
GLYMA_03G099600_A0A0R0KGU3		GLYMA_03G099600	0.0446924309020416	3.52107951367437	1.81601780677742	1.3497660226358876	Up	141544.324946394	40199.1276813536
AAPT1 GLYMA_12G081900_Q39810	732642;	AAPT1 GLYMA_12G081900	2.29013340090094e-05	2.20154246205126	1.13851467039336	4.640139219150176	Up	431633.190898151	196059.443930045
LOC547748 GLYMA_11G095100_I1LIL5	547748;	LOC547748 GLYMA_11G095100	0.0002210966884216	2.47109353058029	1.30514961752654	3.655417762220002	Up	48552202.0545467	19648063.2779388
GLYMA_19G033800_C6TAB7		GLYMA_19G033800	0.0158439730840027	16.1558650910876	4.01398609892343	1.8001359040535962	Up	1540287.80339825	95339.2340623066
petB_Q2PMQ5	3989327;	petB	0.0298406719557481	3.51893767179872	1.81513996098066	1.5251914015952213	Up	1854285.40321224	526944.656642472
GRP GLYMA_12G043000_Q9SWA8	547560;	GRP GLYMA_12G043000	1.93195328156677e-05	2.31798473669636	1.21287106661834	4.71400337988899	Up	10187489.1193488	4394976.79086026
GLYMA_13G134600_I1LYX4		GLYMA_13G134600	0.0043610226521272	8.6513798095157	3.11293024669077	2.360411657498026	Up	99152.597955185	11460.8998955434
GLYMA_11G184600_I1LKT1		GLYMA_11G184600	0.0190862335667811	12.1258261194153	3.60001113478782	1.7192797658205554	Up	150477.671115658	12409.6840605953
LOC100805538 GLYMA_02G151400_I1JFE9	100805538;	LOC100805538 GLYMA_02G151400	0.0005298950867366	2.12612317454002	1.08822518019472	3.2758101073078545	Up	996993.225219399	468925.430642133
GLYMA_06G047700_I1K884		GLYMA_06G047700	0.0322537284816651	8.31336473678883	3.05543250907604	1.4914200743491013	Up	388479.148872543	46729.4725026824
GLYMA_13G176900_I1M082		GLYMA_13G176900	0.0002045208873129	4.60231375575651	2.2023593404599	3.6892623317568627	Up	1292853.17792991	280913.741770175
GLYMA_07G073800_I1KIE4		GLYMA_07G073800	0.002696831965452	8.35526253050392	3.06268515988499	2.5691461127797495	Up	2481720.99140681	297024.896865465
GLYMA_03G040100_C6TFP9		GLYMA_03G040100	0.0004979562535483	2.86578750005958	1.51893163682398	3.3028088092023205	Up	5199189.93640919	1814227.30621203
GLYMA_04G248500_I1JZ49		GLYMA_04G248500	0.0019756693110912	2.23664121643825	1.16133384970107	2.7042857461790346	Up	5569868.90574642	2490282.69031731
GLYMA_08G048400_A0A0R0IH39		GLYMA_08G048400	0.0078710585230407	22.1303550344538	4.46795469118387	2.1039668585173605	Up	98883.6040414315	4468.23396585747
GLYMA_05G137400_I1K3B7		GLYMA_05G137400	0.0013741767250001	2.34897218819728	1.23202963195914	2.8619574115581914	Up	173053.776901032	73672.1268010594
GLYMA_09G254600_K7LG12		GLYMA_09G254600	0.0284525129796014	2.44958488777712	1.29253728755996	1.5458793698672744	Up	1753703.29507913	715918.563928818
GLYMA_11G142700_C6TEF1		GLYMA_11G142700	0.0196815579958132	2.27342388465594	1.18486670275513	1.7059405257114477	Up	2816841.82215832	1239030.62740305
GLYMA_01G094900_I1J6A8		GLYMA_01G094900	0.0002004893295536	9.80982608019139	3.29422755892467	3.6979087364568026	Up	712942.859204569	72676.4015362299
G6PDH9 GLYMA_19G226700_I1NBP5	100796541;	G6PDH9 GLYMA_19G226700	0.0398112888680429	3.48081244749457	1.79942408112305	1.3999937621491834	Up	470055.968709521	135042.027055454
GLYMA_11G114600_I1LJA7		GLYMA_11G114600	0.0123786155825372	2.51317282316265	1.32950988432905	1.9073279238526486	Up	6123155.53667057	2436424.37966721
GLYMA_13G138200_C6T1F6		GLYMA_13G138200	0.0279690372645895	2.23443208712564	1.15990819641966	1.5533224824261926	Up	688712.386693479	308227.039282914
