# Supplementary material for: Evaluation of the Unintended Effects of fad2-1-Gene-Edited Soybean Line AE15 Seeds
Source: Biomolecules. 2025 Dec 19;16(1):8. doi: 10.3390/biom16010008 (PMC12838885; doi:10.3390/biom16010008)
Supplement: Supplementary file 1 [file biomolecules-16-00008-s001.zip › Table S10 DEPs identified from ZhH302E2 vs ZhH302E3.csv]

ID	ENTREZID	SYMBOL	P	FC	LFC	logP	group	A	B
MMT2 GLYMA_16G000200_K7MEB1	100803724;	MMT2 GLYMA_16G000200	0.0355151508086678	0.253863601837517	-1.977874534	1.449586336835001	Down	389173.813745798	1533003.59298804
LOC548020 GLYMA_05G186900_Q8GZU9	548020;	LOC548020 GLYMA_05G186900	0.0017619925562391	0.13914891177675	-2.845298469	2.7539959306521844	Down	26370.0551171463	189509.603635667
GLYMA_14G067000_I1M841		GLYMA_14G067000	0.0406508313232786	0.369746342565059	-1.435392218	1.3909305685097442	Down	64358.4950122384	174061.207923684
GLYMA_08G202900_A0A0R0IPX7		GLYMA_08G202900	0.0358776448293473	0.0921100906658333	-3.440496977	1.4451760737435952	Down	15131.8498245132	164280.044836891
GLYMA_08G160500_A0A0R0IMT3		GLYMA_08G160500	0.0088998241447078	0.458986438163442	-1.123476568	2.0506185746739134	Down	132293.965608265	288230.663497635
GLYMA_19G102800_I1N812		GLYMA_19G102800	0.0007679007959759	0.491955573974786	-1.023400056	3.1146948822381426	Down	223137.891390742	453573.255787886
GLYMA_20G093900_I1NEV9		GLYMA_20G093900	0.0023530107001237	0.339245153301212	-1.55959989	2.628376097900854	Down	204052.464547673	601489.697235252
GLYMA_06G170300_I1KC33		GLYMA_06G170300	0.0005401905931545	0.268238644954588	-1.898410995	3.2674529828599037	Down	216790.305362922	808199.375595653
GLYMA_U001900_A0A0R0EBE6		GLYMA_U001900	0.0003743552633462	0.303920245564069	-1.718235312	3.4267160564156223	Down	309051.338726636	1016883.02519315
GLYMA_13G264100_I1M2V0		GLYMA_13G264100	0.006138831915835	0.470809498660528	-1.086784668	2.211914257648324	Down	164559.027558663	349523.592932683
GLYMA_19G224500_A0A0R0EZM4		GLYMA_19G224500	0.0370341362734782	0.340408164884822	-1.554662454	1.4313977797024504	Down	53281.7077495165	156523.001637004
GLYMA_10G103200_A0A0R0I0G8		GLYMA_10G103200	0.01099625386382	0.474182203885313	-1.076486576	1.9587552424204648	Down	2000554.5461134	4218957.45922438
GLYMA_20G111700_C6SYE1		GLYMA_20G111700	0.001600546543635	0.405335512779975	-1.302811515	2.7957316921228226	Down	25353.5369611493	62549.5081525506
GmCSyGT1 GLYMA_06G324300_I1KFY7	100788506;	GmCSyGT1 GLYMA_06G324300	0.0052829837817448	0.262317288280683	-1.930615202	2.277120722553559	Down	859514.42598131	3276621.34514603
GLYMA_14G217600_I1MC57		GLYMA_14G217600	0.0014648780123541	0.175809049338097	-2.507918763	2.8341985396561564	Down	29028.5998628748	165114.366821074
GLYMA_12G078500_I1LR62		GLYMA_12G078500	0.0011733672893563	0.08467075129227	-3.561992499	2.9305660230312873	Down	12662.6406978566	149551.5335
GLYMA_01G021700_I1J4Z6		GLYMA_01G021700	0.0264148966734274	0.124040634934729	-3.011115279	1.5781510837939292	Down	6727.10517826137	54233.0759738631
GLYMA_18G258000_I1N4C1		GLYMA_18G258000	0.0001567515875165	0.352118610649953	-1.505866614	3.8047880521166104	Down	4358827.90593543	12378862.6164625
GLYMA_18G019900_A0A0R0EVI2		GLYMA_18G019900	0.0005848924893578	0.455559634280218	-1.134288175	3.23292395540434	Down	512614.716822629	1125241.74279084
GLYMA_04G246800_A0A0R0KJP6		GLYMA_04G246800	0.0399155273323219	0.397062862197188	-1.332560665	1.3988581288004278	Down	144027.96515481	362733.407898732
GLYMA_16G221100_I1MQQ0		GLYMA_16G221100	0.0039954388722924	0.271126378095874	-1.882962614	2.398435509379675	Down	142403.362040235	525228.725586705
GLYMA_19G121600_I1N8I3		GLYMA_19G121600	0.0001404451691865	0.131220589048696	-2.929933992	3.8524931943885514	Down	163386.451349427	1245128.16573925
GLYMA_10G031400_I1L889		GLYMA_10G031400	0.003963929130396	0.270794417340355	-1.884730098	2.4018741187057047	Down	59242.4302751017	218772.716428055
GLYMA_20G124700_I1NFT7		GLYMA_20G124700	0.0046656747235717	0.136526209266446	-2.872750159	2.3310855421565173	Down	16865.4286221071	123532.5342
GLYMA_13G264500_I1M2V7		GLYMA_13G264500	0.0003229809252839	0.170855165618805	-2.549154228	3.490823125621102	Down	27898.185794977	163285.585741204
GLYMA_09G062300_C6TCR3		GLYMA_09G062300	0.0001124351135013	0.184092151131764	-2.441499977	3.949098037357875	Down	1033579.59292658	5614468.55051844
GLYMA_09G195100_A0A0R0IAN9		GLYMA_09G195100	0.0073396607327432	0.129356300104702	-2.950577775	2.1343240143758666	Down	9428.08521908336	72884.6234118649
GLYMA_13G115800_I1LYC1		GLYMA_13G115800	0.0045925747842018	0.204732229815458	-2.288189859	2.33794376303484	Down	171739.836389112	838851.003302777
GLYMA_10G198000_K7LKF5		GLYMA_10G198000	9.41049318759755e-05	0.129374671909866	-2.950372891	4.026387615357075	Down	172622.950679675	1334287.06045291
LOC100500426 GLYMA_05G139400_I1K3D6	100500426;	LOC100500426 GLYMA_05G139400	0.0038427526944579	0.0668537214148134	-3.90284832	2.4153575642445375	Down	26477.4797717733	396050.948420448
LOC547712 GLYMA_14G182100_I1MB07	547712;	LOC547712 GLYMA_14G182100	5.60122002339443e-05	0.199363896959247	-2.326523921	4.251717367329598	Down	17296.9920591824	86760.9046723147
GLYMA_18G019700_I1MYV2		GLYMA_18G019700	0.0092392858655768	0.101955742641194	-3.293985058	2.034361595514208	Down	175574.475636873	1722065.58540563
GLYMA_08G099600_K7L5U2		GLYMA_08G099600	0.0016497362772346	0.311579167388981	-1.682329319	2.7825854754805097	Down	107511.295638698	345052.901128267
GLYMA_15G146400_I1MGK2		GLYMA_15G146400	0.0021446220857609	0.159532051905789	-2.648081787	2.668649225870189	Down	28041.5589543164	175773.824879255
GLYMA_16G024000_A0A0R0FTZ3		GLYMA_16G024000	0.0222454486328117	0.256454934089282	-1.963222766	1.65275883123804	Down	934307.93905401	3643166.16629704
GLYMA_13G284600_I1M3F9		GLYMA_13G284600	0.0043639620499201	0.0318569544517281	-4.972247839	2.3601190347981666	Down	84386.5963730929	2648922.27852356
GLYMA_13G079900_I1LW74		GLYMA_13G079900	0.0041730789988074	0.336086607149906	-1.573095042	2.3795433937638757	Down	1258435.06750353	3744377.31445284
LOC100797982 GLYMA_04G219200_I1JY82		LOC100797982 GLYMA_04G219200	0.0435860039909538	0.310885407541517	-1.685545194	1.3606529457157328	Down	131634.183656844	423417.054849267
GLYMA_05G235300_I1K5Q5		GLYMA_05G235300	0.0022655952406498	0.472274857231281	-1.082301363	2.644817676314522	Down	970906.004920874	2055807.10057873
GLYMA_04G250000_A0A0R0KHL3		GLYMA_04G250000	0.0011329262929833	0.307580853612526	-1.700962394	2.9457983439688133	Down	129780.307764939	421938.837351786
PM40 GLYMA_05G055700_I1K0K8	547555;	PM40 GLYMA_05G055700	0.0001588962476794	0.44993317292532	-1.152217356	3.798886358496663	Down	3417055.05775229	7594583.51455996
LOC100805930 GLYMA_03G093200_C6TNM5	100805930;	LOC100805930 GLYMA_03G093200	2.62723355101071e-05	0.302260387214274	-1.726136176	4.580501318380015	Down	444545.171814376	1470735.79806948
GLYMA_11G251300_I1LN72		GLYMA_11G251300	0.0047633286228981	0.239884333852135	-2.059589152	2.3220894554004294	Down	145251.264353414	605505.42013697
LOC100808646 GLYMA_13G240100_I1M253	100808646;	LOC100808646 GLYMA_13G240100	0.0001876893932487	0.253797327977272	-1.978251215	3.7265602696467335	Down	144882.717957869	570859.902712782
GLYMA_13G181500_I1M0C6		GLYMA_13G181500	0.0172845956925108	0.447122497627067	-1.161257956	1.7623407746732174	Down	145964.199222228	326452.370428411
LOC547898 GLYMA_12G217400_C6TI83	547898;	LOC547898 GLYMA_12G217400	0.006049430622609	0.0626180139693411	-3.997278438	2.2182854995782164	Down	65886.8679638388	1052203.09280486
GLYMA_09G284900_I1L7A5		GLYMA_09G284900	0.0023704694263451	0.478704009156819	-1.062794206	2.625165641718255	Down	143863.24761733	300526.515060378
GLYMA_20G026300_A0A0R4J610		GLYMA_20G026300	0.0017741946805627	0.428556642884535	-1.222442195	2.7509987272014604	Down	109522.104637859	255560.394305607
GLYMA_13G054000_I1LWU6		GLYMA_13G054000	0.0404432935403658	0.291767257660229	-1.777110103	1.3931534844320863	Down	698654.549837724	2394561.18359698
GLYMA_06G041400_I1K811		GLYMA_06G041400	0.0029727199145198	0.0760513614153571	-3.716882116	2.5268460074814687	Down	34187.2708596508	449528.716165065
GLYMA_18G059000_K7MQ74		GLYMA_18G059000	0.0108296578427624	0.263150134069398	-1.926041965	1.96538526445941	Down	81353.0568498581	309150.733050372
GLYMA_13G114900_K7LZ48		GLYMA_13G114900	0.0175968520877171	0.399804203519673	-1.322634454	1.7545650164591038	Down	69024.6805448126	172646.210162761
GLYMA_12G230600_C6TM07		GLYMA_12G230600	0.0066273757210529	0.335808250331313	-1.574290419	2.1786584075657487	Down	129876.176706085	386756.956
GLYMA_06G067800_I1K8U2		GLYMA_06G067800	0.0147249361835185	0.233047415599658	-2.101304581	1.8319465787280138	Down	162088.212290211	695516.025668595
GLYMA_18G099600_I1N0R5		GLYMA_18G099600	0.0436761269857788	0.223504651865243	-2.161623236	1.3597558799937952	Down	7314.89547312117	32728.1576113749
GLYMA_14G039400_I1M788		GLYMA_14G039400	0.001875240941976	0.0584827619413288	-4.095844743	2.7269429236440055	Down	36261.5228522316	620037.796583717
GLYMA_15G131400_A0A0R0G8Z9		GLYMA_15G131400	0.0002235073936354	0.101140286586559	-3.305570323	3.6507081058119346	Down	145403.876060709	1437645.48201342
GLYMA_19G227700_I1NBQ4		GLYMA_19G227700	0.0443321720664706	0.272534115276245	-1.87549126	1.3532809898066183	Down	26305.6184707449	96522.2957283022
GLYMA_14G094000_I1M915		GLYMA_14G094000	0.0292893768273105	0.207837432809789	-2.266472579	1.5332898684460705	Down	9122.30689735644	43891.5491498833
GLYMA_11G090100_A0A0R0HER9		GLYMA_11G090100	0.0002365967127009	0.375514778909396	-1.413058407	3.625991293798441	Down	279398.346140608	744040.878902455
GLYMA_07G244900_I1KMW4		GLYMA_07G244900	0.0006980764888109	0.352553980971047	-1.504083924	3.1560969887686205	Down	623712.388043743	1769125.92598115
GLYMA_08G355000_K7LAS7		GLYMA_08G355000	0.0211660621863687	0.103574407688168	-3.271260525	1.6743599322405909	Down	11558.2766197221	111593.943694283
GLYMA_08G092100_I1KRP1		GLYMA_08G092100	0.0001801663837551	0.244720197439033	-2.030794919	3.74432623839349	Down	90495.5929633614	369792.088721678
gmr2 GLYMA_08G361000_Q39860		gmr2 GLYMA_08G361000	0.0018828538606626	0.418250467334044	-1.257560943	2.7251833868185984	Down	196480.609528844	469767.818267422
GLYMA_14G205200_I1MBL5		GLYMA_14G205200	0.0004195369138739	0.495846999097344	-1.01203307	3.3772298208032505	Down	896901.0064	1808826.12587703
GLYMA_19G175900_I1NA25		GLYMA_19G175900	0.0276687663680164	0.384962843322515	-1.377208892	1.558010203761347	Down	47714.1607549913	123944.847100522
GLYMA_19G020300_I1N630		GLYMA_19G020300	0.0354156620999733	0.135532616115792	-2.883288015	1.450804634603217	Down	288947.934162082	2131943.8998744
GLYMA_18G166600_I1N268		GLYMA_18G166600	0.0037512540529206	0.243119917778731	-2.040260003	2.4258235223474705	Down	146224.781969979	601451.264486943
GLYMA_02G191900_I1JGE4		GLYMA_02G191900	0.0153308067024234	0.181754691455426	-2.459935491	1.8144349920997476	Down	69806.2509980851	384068.496054225
GLYMA_07G185800_I1KL90		GLYMA_07G185800	0.0055507518930653	0.150007553604404	-2.736892946	2.255648184284201	Down	37533.6875593724	250211.983713535
GLYMA_13G355800_I1M5H8		GLYMA_13G355800	0.0018212289812991	0.217383711422798	-2.201684252	2.739635447361139	Down	57586.2459457245	264905.983842197
LOC100800249 GLYMA_19G227800_I1NBQ6	100800249;	LOC100800249 GLYMA_19G227800	7.71989735976816e-05	0.0533550081854127	-4.228232493	4.112388473807093	Down	146198.052813923	2740099.9041341
GLYMA_06G143500_I1KB85		GLYMA_06G143500	0.040550752611994	0.337940499848617	-1.565158837	1.3920010809792662	Down	37229.1564609721	110164.826286429
GLYMA_02G284900_I1JJ27		GLYMA_02G284900	0.0004425680536654	0.30174936689894	-1.728577351	3.3540199383924176	Down	554168.998859511	1836520.83367953
LOC100812874 GLYMA_03G004300_I1JK28		LOC100812874 GLYMA_03G004300	0.0065581466509332	0.0537782763322021	-4.216832674	2.183218876019971	Down	45292.4482282161	842207.138593159
CHR5 GmCHR5 GLYMA_18G285800_I1N520	100820161;	CHR5 GmCHR5 GLYMA_18G285800	0.0069862204295556	0.394946829340721	-1.340269655	2.15575771560227	Down	13735355.3070526	34777732.8152776
GLYMA_06G296900_I1KF52		GLYMA_06G296900	0.0071955747920905	0.387824123335796	-1.366525551	2.142934508320492	Down	227524.845974081	586670.17414252
LOC100810903 GLYMA_04G207800_I1JXX2	100810903;	LOC100810903 GLYMA_04G207800	0.0215273730529567	0.408286839483846	-1.29234503	1.6670089631264158	Down	16581.3958738842	40612.1242968458
GLYMA_10G137800_A0A0R0HSV6		GLYMA_10G137800	0.0042637518090822	0.187611690733149	-2.414178365	2.370208083316179	Down	44012.2613536499	234592.317683715
GLYMA_11G199100_I1LLY6		GLYMA_11G199100	0.0161720225472294	0.351334312784844	-1.509083612	1.7912356618393228	Down	1450577.083	4128765.76627839
GLYMA_19G072400_I1N780		GLYMA_19G072400	0.0056458630087857	0.0892736207447982	-3.48562225	2.248269663782125	Down	13859.2170910137	155244.258890679
GLYMA_07G236900_I1KMN3		GLYMA_07G236900	0.0450678983474466	0.15214801255405	-2.716452606	1.3461326939234382	Down	23014.0552396011	151260.965248728
GLYMA_09G007300_I1KZW0		GLYMA_09G007300	0.0035198839605773	0.424311968136376	-1.236802723	2.4534716535990393	Down	124315.03678632	292980.274236254
GLYMA_19G221300_K7MZM9		GLYMA_19G221300	2.38267184822306e-05	0.460354321500985	-1.119183405	4.622935766432124	Down	484990.986844875	1053516.74610887
GLYMA_05G039400_K7KMS0		GLYMA_05G039400	0.0047807187696304	0.487103001535941	-1.037701222	2.3205068033424867	Down	58044.8235515663	119163.34608602
GLYMA_10G195800_K7LKE4		GLYMA_10G195800	0.0027195247397362	0.257976772425743	-1.95468692	2.5655069860188617	Down	86528.2526154769	335411.020929737
GLYMA_08G342500_I1KYX5		GLYMA_08G342500	0.0013047245024628	0.363839025525551	-1.4586278	2.8844811815757083	Down	104826.280857663	288111.701888618
GLYMA_03G050400_I1JL83		GLYMA_03G050400	0.028936001581815	0.466154389298625	-1.101120243	1.538561480505301	Down	357110.081027698	766076.838973895
LOC100800390 GLYMA_02G263500_I1JIE7	100800390;	LOC100800390 GLYMA_02G263500	0.0037525914718338	0.139559945459123	-2.841043156	2.4256687127479846	Down	100871.067548244	722779.49963651
GLYMA_10G255600_I1LEC5		GLYMA_10G255600	0.0032998242947993	0.152717571674286	-2.711062027	2.4815091843132167	Down	30716.6609354948	201133.769996074
LOC100805178 GLYMA_02G308700_I1JJU1	100805178;	LOC100805178 GLYMA_02G308700	0.002430717221519	0.41239159251109	-1.277913174	2.614265562044014	Down	319192.605141283	774003.667721958
PG11 GLYMA_12G012200_Q2LAH5	732596;	PG11 GLYMA_12G012200	5.25155215012044e-06	0.461670856675928	-1.115063431	5.279712317431104	Down	762176.325062706	1650908.46442083
GLYMA_07G083000_I1KIM3		GLYMA_07G083000	0.0097190935584161	0.195565676650528	-2.354274907	2.0123742372275073	Down	266131.990331534	1360831.79262129
GLYMA_05G204800_I1K6M2		GLYMA_05G204800	2.4732238989918e-05	0.413840794341251	-1.272852229	4.606736565525049	Down	14958290.4215835	36145036.0286353
CYP93E1_Q9XHC6	100037459;	CYP93E1	0.0003353022609496	0.0945037178748174	-3.403485102	3.4745635181052554	Down	165979.362745574	1756326.27454335
GLYMA_04G003300_I1JSD6		GLYMA_04G003300	0.0084890780873067	0.479018283411773	-1.061847372	2.071139471515223	Down	2390964.39502077	4991384.41645965
GLYMA_10G162500_I1LBM1		GLYMA_10G162500	5.86934762883122e-05	0.08945447703562	-3.482702501	4.231410167396948	Down	17751.3204389955	198439.70952876
GLYMA_02G140100_I1JF25		GLYMA_02G140100	0.0036426869996899	0.3666555839732	-1.447502584	2.4385781441979595	Down	426986.770410582	1164544.57282121
GLYMA_15G008400_A0A0R0FUN5		GLYMA_15G008400	0.04378280137215	0.388043778836604	-1.365708669	1.3586964542449276	Down	1434590.68919303	3696981.54546913
GLYMA_06G322100_C6SW98		GLYMA_06G322100	0.02861887850653	0.301073586755884	-1.731811949	1.5433473890237832	Down	117592.331434693	390576.711500232
GLYMA_04G211300_I1JY06		GLYMA_04G211300	0.0134295932235497	0.143614761656765	-2.799724049	1.8719371417202046	Down	45736.5913150886	318467.202030372
GLYMA_09G096700_I1L2C2		GLYMA_09G096700	0.0002172433858144	0.342312815594888	-1.54661279	3.6630534371947667	Down	984449.531601784	2875876.93697929
GLYMA_13G255300_A0A0R0GTU4		GLYMA_13G255300	0.0008815592747461	0.397569719414737	-1.330720216	3.0547484810621324	Down	946637.089579827	2381059.3296023
GLYMA_17G039800_K7MJV2		GLYMA_17G039800	0.0096072378690987	0.233451809521976	-2.098803324	2.017401456310091	Down	101382.432315367	434275.632829583
LOC100790733 GLYMA_03G084600_I1JM56	100790733;	LOC100790733 GLYMA_03G084600	0.0225607411321884	0.266697274945901	-1.906725011	1.6466466376526612	Down	82991.2524420064	311181.478921526
GLYMA_10G295100_I1LFH9		GLYMA_10G295100	0.0241805645446025	0.1644350044465	-2.604410646	1.6165335638663332	Down	124451.442193463	756842.757491787
GLYMA_13G360400_A0A0R0HC65		GLYMA_13G360400	0.0139754953586521	0.147817288533625	-2.75811308	1.8546327896872294	Down	47574.7096125654	321848.073960194
GLYMA_13G094000_I1LVU0		GLYMA_13G094000	0.0128583886209567	0.347183583007607	-1.526229365	1.8908134526306366	Down	752590.412734803	2167701.61254518
GLYMA_10G187900_C6TBT3		GLYMA_10G187900	5.62327405195273e-06	0.415683272707868	-1.2664434	5.250010750502591	Down	494131.794860936	1188721.86422618
GLYMA_11G216800_I1LMD3		GLYMA_11G216800	0.0013178751561737	0.0503419359804379	-4.312095491	2.880125729008241	Down	37231.6040290171	739574.339045776
GLYMA_14G127600 GLYMA_17G206600_C6T3I8		GLYMA_14G127600 GLYMA_17G206600	0.0002963015271228	0.298220519692653	-1.745548566	3.5282661101828037	Down	385607.658059943	1293028.58990841
GLYMA_15G199600_A0A0R0G477		GLYMA_15G199600	6.62094606512958e-06	0.283721097416515	-1.817454662	5.17907994990935	Down	11294577.7895573	39808734.3253729
GLYMA_08G345900_I1KZ09		GLYMA_08G345900	0.0155487295277581	0.412075953105572	-1.279017818	1.8083050909860385	Down	1098241.62928025	2665143.69742629
GLYMA_12G097700_I1LRP4		GLYMA_12G097700	0.001706008082742	0.14881559593068	-2.748402366	2.7680189155589217	Down	15513.9538182924	104249.515793486
COI1 GLYMA_11G227300_Q45FY8	732662;	COI1 GLYMA_11G227300	0.0044510132897982	0.431725823887146	-1.211812704	2.351541109002715	Down	478959.772148841	1109407.2803809
GLYMA_18G100500_I1N0S0		GLYMA_18G100500	0.0036487484303676	0.161538292232914	-2.630051902	2.437856078830332	Down	610823.21746464	3781290.54740732
GLYMA_16G018500_I1MKC8		GLYMA_16G018500	2.00950048640373e-06	0.0938834606200465	-3.412985168	5.69691188435006	Down	371466.316686606	3956674.73518001
GLYMA_08G055000_A0A0R4J3Q3		GLYMA_08G055000	0.0005263514750357	0.260281726329963	-1.941854067	3.278724155669983	Down	66815.7971830334	256705.678593549
GLYMA_09G260900_A0A0R0IL03		GLYMA_09G260900	0.0098883662963713	0.138860406328945	-2.848292797	2.0048754543157026	Down	16349.988328606	117744.062262605
GLYMA_15G022900_K7M946		GLYMA_15G022900	0.0206381308093948	0.371914241470632	-1.426958102	1.685329639211768	Down	46562.5010246749	125196.875603786
GLYMA_06G003200_A0A0R0J9K8		GLYMA_06G003200	0.0140781528995249	0.0601203397641678	-4.056003027	1.8514543223363966	Down	85364.6728328503	1419896.71328718
GLYMA_01G001000_I1J496		GLYMA_01G001000	0.0007520380729827	0.368425666688678	-1.440554523	3.123760172084238	Down	108119.435854452	293463.364879551
GLYMA_05G147200_I1K3L8		GLYMA_05G147200	0.0001121728388119	0.048777809016526	-4.357631233	3.950112289088027	Down	336636.953508915	6901436.54043302
GLYMA_15G008200_A0A0R0G5G0		GLYMA_15G008200	0.0223313830122727	0.428184645197779	-1.223695034	1.6510843796603576	Down	51111.4799051574	119367.848610145
LOC100786656 GLYMA_04G075200_I1JUM3	100786656;	LOC100786656 GLYMA_04G075200	0.0332638262728478	0.406410621217075	-1.298989989	1.4780277961986503	Down	38259.9540492196	94141.1273520432
GLYMA_09G189200_A0A0R0IG82		GLYMA_09G189200	0.0156344190494188	0.228266053240233	-2.131211771	1.8059182518255392	Down	121019.395211022	530168.167772448
GLYMA_08G348500_I1KZ41		GLYMA_08G348500	0.0424667138198351	0.274062309952983	-1.867424158	1.3719513444986005	Down	105653.994161891	385510.85036106
GLYMA_17G048100_I1MS95		GLYMA_17G048100	0.000145467635687	0.126956649794993	-2.977592132	3.837233619777818	Down	17057.0511312918	134353.349421517
GLYMA_18G125600_C6TNR1		GLYMA_18G125600	0.0047271868789104	0.2088164127418	-2.259692984	2.3253972284829336	Down	47205.687844654	226063.110771965
GLYMA_01G144200_I1J7Y4		GLYMA_01G144200	0.005136712997016	0.157627186204903	-2.665411715	2.289314698884244	Down	13899.5197395297	88179.7110903278
GLYMA_06G037000_I1K7X2		GLYMA_06G037000	0.0003586805147165	0.446433586214768	-1.163482526	3.4452922156880046	Down	364584.864892054	816660.923707164
GLYMA_17G192100_C6T1X7		GLYMA_17G192100	0.0082307232508152	0.489378580506648	-1.030977137	2.0845620007491896	Down	1443760.82308138	2950192.10196464
GLYMA_10G275800_I1LEY1		GLYMA_10G275800	0.0007239233701622	0.0860124418451813	-3.539310827	3.1403074029700377	Down	257333.46231017	2991816.72778641
GmSGT3 Glyma08g19290 Gma.55603_D4Q9Z5	100793463;	GmSGT3 Glyma08g19290 Gma.55603	0.0009380179250083	0.472085926099725	-1.082878621	3.0277888624121814	Down	4560108.85045574	9659489.08524007
GLYMA_13G158500_I1LZP6		GLYMA_13G158500	0.0005124109821388	0.306715799159407	-1.705025612	3.2903815709039916	Down	118311.893774306	385737.852756704
LOC100798486 GLYMA_03G248500_I1JRP8	100798486;	LOC100798486 GLYMA_03G248500	0.0137592040399777	0.412901520680592	-1.276130363	1.8614066889961476	Down	923647.70328245	2236968.51917616
GLYMA_11G072700_I1LHX1		GLYMA_11G072700	0.0027809686603776	0.48536495065381	-1.042858163	2.5558039053112322	Down	160824.391982768	331347.35371009
GLYMA_13G185300_I1M0G8		GLYMA_13G185300	0.0329157400679904	0.373269037750099	-1.421712251	1.4825963759104648	Down	402711.361052306	1078876.95020104
GLYMA_09G248300_I1L681		GLYMA_09G248300	0.0053582104042218	0.20246658091882	-2.304244298	2.2709802366780925	Down	67961.3853178093	335667.175340204
GLYMA_05G153400_I1K3T9		GLYMA_05G153400	0.0418547256715543	0.409866030398858	-1.28677567	1.3782555002223564	Down	646639.900532974	1577686.00609253
GLYMA_17G092800_A0A0R0FKI8		GLYMA_17G092800	6.15564662709133e-05	0.462943016719074	-1.111093471	4.210726319365123	Down	3049904.7325642	6588078.06234815
GLYMA_18G300700_I1N5F8		GLYMA_18G300700	0.0452273368369069	0.390845905883021	-1.355328169	1.3445989844647284	Down	153578.497541236	392938.739358834
GLYMA_05G174400_K7KQU4		GLYMA_05G174400	0.0415247155525	0.462128207193394	-1.113634944	1.3816933338170314	Down	734252.780886221	1588850.8198742
GLYMA_19G004800_I1N5I8		GLYMA_19G004800	2.98576587764746e-05	0.493915559695862	-1.017663677	4.524944249535349	Down	51869040.8725305	105016009.020793
GLYMA_10G262700_I1LEK0		GLYMA_10G262700	0.0001248423283632	0.491986348472467	-1.02330981	3.9036381401520113	Down	5457472.87877178	11092732.3404731
GLYMA_07G236800_I1KMN2		GLYMA_07G236800	0.0092414266646567	0.370069459499492	-1.434132015	2.0342609784811905	Down	3592734.46966303	9708270.64336004
LOC100787835 GLYMA_08G010800_I1KP61		LOC100787835 GLYMA_08G010800	0.0297901769162353	0.269996951764615	-1.888984975	1.5259269176135364	Down	77999.6115325375	288890.711627508
WBb225L1.19 GLYMA_12G040500_I1LQ06		WBb225L1.19 GLYMA_12G040500	0.028507589542798	0.192439058735161	-2.377526447	1.5450395028770898	Down	292400.009366599	1519442.10956159
petD_Q2PMQ4	3989328;	petD	0.0203670084689649	0.293839251080181	-1.766900971	1.6910727560185277	Down	94295.5993961656	320908.79298639
GLYMA_08G131400_I1KSW9		GLYMA_08G131400	0.0023325291027063	0.24305692433599	-2.04063386	2.6321729289036893	Down	1033391.36000959	4251643.36639544
GLYMA_10G017500_A0A0R0HZ32		GLYMA_10G017500	0.0090801582268735	0.398288571631695	-1.328114011	2.0419065835869183	Down	69550.1159011102	174622.424178981
GLYMA_01G075400_I1J6F0		GLYMA_01G075400	0.00088318314012	0.272414180270083	-1.876126291	3.0539492301750424	Down	350505.943487799	1286665.55882037
LOC100804468 GLYMA_02G294200_I1JJC9		LOC100804468 GLYMA_02G294200	0.0414504908061957	0.0632174810868942	-3.983532638	1.3824703226972899	Down	40419.2752852555	639368.645987303
GLYMA_18G029900_I1MZ48		GLYMA_18G029900	0.0014073963952003	0.491073386433132	-1.025989457	2.8515835656765525	Down	1787875.00183691	3640749.12473466
GLYMA_06G069500_I1K8W3		GLYMA_06G069500	0.0285547511216501	0.392063230849447	-1.350841748	1.5443216207194883	Down	113560.411621548	289648.206427079
LOC102659420 GLYMA_08G224200_C6TIU6	102659420;	LOC102659420 GLYMA_08G224200	3.90542835929365e-05	0.433213957463305	-1.20684837	4.408331324430794	Down	173241.261328322	399897.691068728
GLYMA_11G151800_A0A0R0HTR7		GLYMA_11G151800	0.0021535066426413	0.0525494822451237	-4.25017964	2.666853784287723	Down	13593.0028916514	258670.538907408
LOC100806628 GLYMA_11G078700_A0A0R0HLZ4	100806628;	LOC100806628 GLYMA_11G078700	0.001285589765784	0.228364498794041	-2.130589706	2.8908975935263133	Down	356832.596181217	1562557.21911942
GLYMA_10G276500_A0A0R0I6T9		GLYMA_10G276500	0.0493582908334932	0.381375642882135	-1.390715388	1.3066398873547618	Down	306219.19893099	802933.28807479
CYP25 GLYMA_18G027400_I1MZ24	100792649;	CYP25 GLYMA_18G027400	0.0079382994575781	0.253341287013784	-1.980845883	2.1002725221685	Down	54474.7016117205	215024.965941523
MFTL MFT GLYMA_05G244100_E3NYP7	100306314;	MFTL MFT GLYMA_05G244100	0.012003364330697	0.0784214619627303	-3.672607652	1.9206970118293591	Down	195178.797005999	2488844.1521118
GLYMA_19G014600_K7MVY3		GLYMA_19G014600	0.0051267652251061	0.442441885449039	-1.176440125	2.290156570169408	Down	436334.849774961	986196.976654053
GLYMA_09G228200_A0A0R0II00		GLYMA_09G228200	0.0490036955538927	0.29114093616855	-1.78021039	1.3097711669481464	Down	48633.5608331438	167044.736041477
LOC100817318 GLYMA_03G040400_C6TFC1	100817318;	LOC100817318 GLYMA_03G040400	0.0174780601453879	0.410789486081738	-1.283528838	1.7575067704947462	Down	9897885.87093135	24094788.7087886
GLYMA_10G277900_C6TBX7		GLYMA_10G277900	0.0105830512109808	0.455781321650078	-1.133586292	1.975389102333939	Down	4669592.51559918	10245247.6523034
GLYMA_07G021300_I1KGQ7		GLYMA_07G021300	0.0361119496254529	0.271916301409295	-1.878765451	1.4423490640871786	Down	34069.868907587	125295.426316881
GLYMA_07G107900_K7L1C5		GLYMA_07G107900	0.0053121841667868	0.166835362342338	-2.583502981	2.2747268769320583	Down	124640.172014146	747084.852181338
GLYMA_12G226100_A0A0R0H9F2		GLYMA_12G226100	0.0271852298082848	0.343462037346166	-1.541777447	1.5656669913711858	Down	149050.81461715	433965.907175139
GLYMA_16G155100_A0A0R0G0H4		GLYMA_16G155100	0.0024773016222371	0.380682293807124	-1.393340626	2.606021112954578	Down	107586.873143036	282615.910677333
GLYMA_12G141900_I1LSS9		GLYMA_12G141900	0.0299886429849252	0.477158541624529	-1.067459396	1.5230431860408344	Down	80359.3403005019	168412.243081537
GLYMA_17G206700_I1MWN9		GLYMA_17G206700	0.0481488722527405	0.436265990670169	-1.196720083	1.317413880505127	Down	39415.6265911945	90347.6948332514
GLYMA_15G221300_I1MIG3		GLYMA_15G221300	0.0002317995900116	0.118357367712399	-3.078778579	3.6348873365167593	Down	44762.5754836706	378198.470858535
GLYMA_18G289100_A0A0R0FH00		GLYMA_18G289100	0.0198306015649379	0.441079278055448	-1.180890111	1.7026641111920566	Down	252583.108306003	572647.86824615
GLYMA_09G280800_K7LGJ7		GLYMA_09G280800	0.0174607153881923	0.182251680393373	-2.455995978	1.7579379666568191	Down	675820.707075821	3708172.70719878
GLYMA_08G313200_A0A0R0IYG9		GLYMA_08G313200	0.0020168816094882	0.153793134947246	-2.700936989	2.695319594030675	Down	29834.018452739	193987.972629419
GLYMA_11G123400_I1LJK0		GLYMA_11G123400	0.02373885595476	0.284581729810622	-1.813085051	1.6245402148046364	Down	55823.5931179176	196160.144064997
GLYMA_04G197600_I1JXM1		GLYMA_04G197600	0.0396244243324528	0.335313661696956	-1.576416831	1.4020370342014534	Down	90976.5418049277	271317.730821087
GLYMA_13G004600_A0A0R4J4X2		GLYMA_13G004600	0.0147261855229868	0.347552705189348	-1.524696321	1.8319097325091946	Down	59877.4540342835	172283.090133515
GLYMA_17G132500_I1MUS3		GLYMA_17G132500	0.0173338087245088	0.291745744397962	-1.777216483	1.761106000107955	Down	729202.225199676	2499444.25652013
GLYMA_18G005800_K7MP81		GLYMA_18G005800	0.0069238325330998	0.411377138160052	-1.281466475	2.1596534449604525	Down	23436.5917788625	56971.0603843624
GLYMA_07G257700_I1KN97		GLYMA_07G257700	0.000669518577471	0.364566082302159	-1.45574775	3.174237367895875	Down	801527.426349365	2198579.25698377
GLYMA_11G223000_I1LMJ3		GLYMA_11G223000	0.0094207935294646	0.359028210844637	-1.477830886	2.0259125143033963	Down	34810.8498457395	96958.536388672
LOC100793209 GLYMA_19G003900_I1N5J6	100793209;	LOC100793209 GLYMA_19G003900	0.0021537080430928	0.380917014785482	-1.392451363	2.6668131700573285	Down	621686.092042673	1632077.50746651
GLYMA_08G238100_I1KW78		GLYMA_08G238100	0.0014000793808557	0.0416993525098385	-4.583831207	2.853847340257284	Down	38204.5565263755	916190.641506042
GLYMA_14G056000_K7M540		GLYMA_14G056000	0.0003066719959146	0.0875641402649489	-3.513516019	3.5133258802778244	Down	65963.1698915299	753312.596822633
GLYMA_19G172700_I1N9Z5		GLYMA_19G172700	0.0166913252928387	0.173128342885784	-2.530086167	1.7775091789279374	Down	135725.581902603	783959.342764248
GLYMA_15G276400_I1MJR2		GLYMA_15G276400	0.003898147536711	0.16813747196895	-2.572286808	2.409141727771781	Down	31871.3210885361	189555.134351145
GLYMA_06G046900_A0A0R0JC13		GLYMA_06G046900	0.0442890771680389	0.229177455645254	-2.125462963	1.353703368823479	Down	84651.5718711132	369371.287558694
GLYMA_20G219600_I1NIJ6		GLYMA_20G219600	0.0048539321251905	0.272806170555695	-1.874051818	2.3139063009050576	Down	67094.0114468589	245940.226755836
IFS2 CYP93C1v2_Q9SWR5	606705;	IFS2 CYP93C1v2	0.031808644707012	0.345741081506362	-1.532236058	1.4974548347846592	Down	4520957.93166828	13076137.5303475
LOC100795179 GLYMA_13G235800_C6TIH8	100795179;	LOC100795179 GLYMA_13G235800	0.037901949769494	0.276248856122246	-1.855959604	1.421338448281221	Down	35930.9510935919	130067.329863229
GLYMA_08G188400_I1KUN9		GLYMA_08G188400	3.37885538637078e-05	0.405311701610076	-1.302896267	4.471230395453624	Down	728043.548079887	1796255.9313925
LOC100805927 GLYMA_03G200900_I1JQ75	100805927;	LOC100805927 GLYMA_03G200900	0.0001546782105897	0.420384714774485	-1.250217881	3.810570860748922	Down	254664.987754827	605790.312550832
GLYMA_06G158200_I1KBQ2		GLYMA_06G158200	0.01565929044936	0.334428006282442	-1.580232426	1.8052279204970398	Down	70814.0731785288	211746.838925693
GLYMA_15G168700_A0A0R4J5C6		GLYMA_15G168700	0.0008876460744268	0.0462616929164392	-4.434038128	3.0517601632336437	Down	147865.891345784	3196292.26740294
GLYMA_08G108900_A0A0R0IUS1		GLYMA_08G108900	0.000805191398535	0.229165168855334	-2.125540311	3.0941008731136592	Down	274301.876381783	1196961.46561846
GLYMA_09G278400_A0A0R0IEG5		GLYMA_09G278400	0.0246301492260617	0.309380439163329	-1.692546111	1.6085329569039408	Down	1507665.06981553	4873175.15578159
GLYMA_20G120600_I1NFP2		GLYMA_20G120600	0.003449394982054	0.466142506730862	-1.101157019	2.462257072752095	Down	784844.784706167	1683701.38610705
GLYMA_05G146500_I1K3K8		GLYMA_05G146500	0.0133516667353843	0.465497966525366	-1.103153229	1.874464516411938	Down	854159.409423484	1834936.92958364
LOC100527509 GLYMA_19G186100_A0A0R4J629	100527509;	LOC100527509 GLYMA_19G186100	4.63304095398956e-06	0.471386358725192	-1.085018085	5.334133860812803	Down	71833924.2753631	152388636.085332
GLYMA_20G212500_K7N4U9		GLYMA_20G212500	0.0007646511477668	0.0665683555027674	-3.909019661	3.1165366552446097	Down	11884.4778066912	178530.440130779
GLYMA_16G006600_I1MJZ5		GLYMA_16G006600	0.0478649009937974	0.396504061533183	-1.334592451	1.319982835066737	Down	36566.4117730804	92222.0358391465
LOC100805370 GLYMA_02G231800_I1JHH9	100805370;	LOC100805370 GLYMA_02G231800	0.0043071525652534	0.329694619074759	-1.600797754	2.365809744658531	Down	444279.826042324	1347549.52109662
GLYMA_13G224400_K7M173		GLYMA_13G224400	0.002683453910708	0.212427233676213	-2.23495936	2.571305859477778	Down	171957.152196282	809487.320530583
GLYMA_17G041100_I1MRY9		GLYMA_17G041100	0.048391584620981	0.210542894501537	-2.247813907	1.315230156339813	Down	557618.531086561	2648479.45786406
GLYMA_07G049700_I1KHP6		GLYMA_07G049700	0.0049311151078852	0.214988164473526	-2.217670856	2.307054859538242	Down	12215.1408377429	56817.7363049539
GLYMA_13G065400_I1LWI1		GLYMA_13G065400	0.0006778488589585	0.432816334544488	-1.208173147	3.168867130672266	Down	1397402.92036053	3228627.96255416
GLYMA_02G223300_I1JH95		GLYMA_02G223300	0.0034907999406381	0.164230266642124	-2.606208063	2.457075040090599	Down	150509.585982225	916454.616189611
GLYMA_07G000700_I1KG16		GLYMA_07G000700	0.0300195051409581	0.45966796644552	-1.121335964	1.5225964711974318	Down	1152771.0107941	2507834.12145976
GLYMA_15G002200_I1MC96		GLYMA_15G002200	0.0010240905474763	0.0375829191783505	-4.73377906	2.989661642451223	Down	105216.449693025	2799581.61828033
GLYMA_05G011600_A0A0R0JPH2		GLYMA_05G011600	0.0018304392325712	0.0955277975533659	-3.387935587	2.7374446843716713	Down	38376.2008718179	401728.102758564
LOC100305592 GLYMA_10G035300_I1L8C5	100305592;	LOC100305592 GLYMA_10G035300	0.0026584281039743	0.287772180700528	-1.797000963	2.575375080495354	Down	41798.7519203542	145249.453295321
GLYMA_03G185900_A0A0R4J307		GLYMA_03G185900	0.004358379777913	0.499433579538723	-1.00163527	2.3606749291458136	Down	23505971.9933961	47065261.4409833
GLYMA_20G244900_I1NJA0		GLYMA_20G244900	0.001387691984236	0.324850538005877	-1.622152	2.8577069203303473	Down	71383.4605970003	219742.473062208
GLYMA_05G027700_C6SYY3		GLYMA_05G027700	0.0165670550477382	0.175358825802481	-2.511618052	1.7807546847119353	Down	166405.782565294	948944.438945598
GLYMA_08G180700_I1KUE9		GLYMA_08G180700	0.035678196829722	0.146775704178063	-2.768314917	1.4475971029139185	Down	22764.790924223	155099.177017782
GLYMA_02G133800_I1JEV6		GLYMA_02G133800	0.0320219050504842	0.166840527654489	-2.583458315	1.4945528345559425	Down	144498.297929536	866086.315842746
LOC100305462 GLYMA_08G184300_I1KUJ6	100305462;	LOC100305462 GLYMA_08G184300	0.0003090812027338	0.221311142784579	-2.175852004	3.50992740644501	Down	53700.2768671145	242646.060164198
GLYMA_13G191400_I1M0M1		GLYMA_13G191400	0.0075757511478691	0.0914972607279127	-3.450127638	2.1205742996967434	Down	27152.3537422201	296755.919534724
GLYMA_13G131400_I1LYU4		GLYMA_13G131400	0.0012892720008913	0.256930453586789	-1.960550194	2.8896554488030293	Down	56551.4436320886	220104.089813495
GLYMA_06G090100_K7KU23		GLYMA_06G090100	0.0191610113691129	0.246364906313946	-2.02113133	1.7175815714353044	Down	246536.274369134	1000695.58630632
GLYMA_08G136500_I1KT31		GLYMA_08G136500	0.0231702182978874	0.284159879777003	-1.815225218	1.6350698744913665	Down	9265.85762159008	32607.9023853105
LOC100808907 GLYMA_02G310400_I1JJV5	100808907;	LOC100808907 GLYMA_02G310400	0.005125336087003	0.253753399388694	-1.978500946	2.290277651063399	Down	67077.5697319568	264341.561112286
GLYMA_08G103900_A0A0R0IPV2		GLYMA_08G103900	0.0095154001610153	0.278960624728743	-1.841866595	2.0215729431555705	Down	482865.018934047	1730943.28062815
LOC100527639 GLYMA_04G014200_C6T4Y6	100527639;	LOC100527639 GLYMA_04G014200	0.0018380041822642	0.215876811900559	-2.211719808	2.735653504738701	Down	57898.8919692448	268203.386271589
GLYMA_10G241000_I1LDX0		GLYMA_10G241000	8.99806920838112e-05	0.433021139067979	-1.207490639	4.045850670794543	Down	6683000.49246213	15433427.8156637
GLYMA_04G112500_I1JVM6		GLYMA_04G112500	0.0006284465923776	0.353301323053531	-1.501028943	3.2017316242966443	Down	275111.594822197	778688.266560817
LOC100803737 GLYMA_01G190600_I1J9B3	100803737;	LOC100803737 GLYMA_01G190600	0.00806398573419	0.08923469153255	-3.486251498	2.0934502491981584	Down	12199.730803327	136715.111508812
GLYMA_19G032900_K7MWA8		GLYMA_19G032900	0.0003875441849524	0.31498610264572	-1.666639917	3.4116787752555853	Down	50172.5276689345	159284.89303976
LOC100776812 GLYMA_01G130200_I1J7M1	100776812;	LOC100776812 GLYMA_01G130200	0.0041913492596166	0.396542218726946	-1.334453621	2.3776461484707716	Down	10928766.7982811	27560159.5042431
GLYMA_14G011900_I1M6E4		GLYMA_14G011900	0.0016391131100173	0.445837370172018	-1.165410546	2.7853910761052734	Down	115983.02498837	260146.485575266
GLYMA_08G162300_A0A0R0IMY2		GLYMA_08G162300	0.0126063691982881	0.280399874729202	-1.83444239	1.8994099779948472	Down	13483.4051022738	48086.3449575199
GLYMA_19G009000_I1N5R9		GLYMA_19G009000	0.0137550891716706	0.271464497016424	-1.881164565	1.861536589815268	Down	710579.477936259	2617577.93651104
GLYMA_10G189500_K7LKA7		GLYMA_10G189500	0.0255644500311	0.287348032424981	-1.799128924	1.5923635458291965	Down	40834.4557926375	142108.005570904
GLYMA_11G048200_C6TID5		GLYMA_11G048200	0.0320704825459431	0.351650981025639	-1.507783853	1.493894505445313	Down	215024.455668375	611471.223658258
GLYMA_18G204000_A0A0R0FDV7		GLYMA_18G204000	0.0409996709415104	0.242450678038531	-2.044236807	1.3872196288622094	Down	208083.730194342	858251.797346069
GLYMA_14G199000_K7M844		GLYMA_14G199000	0.0013849795069159	0.244049273587134	-2.034755637	2.8585566526639274	Down	346882.917202588	1421364.26838713
GLYMA_07G132300_I1KJZ0		GLYMA_07G132300	0.0159204314745272	0.274538040447878	-1.86492203	1.79804516621726	Down	329464.255814019	1200067.77667872
GLYMA_11G209900_I1LZI9		GLYMA_11G209900	0.0002041477913624	0.0853763578429532	-3.550019571	3.690055314268101	Down	883389.870117938	10347008.1464813
GLYMA_10G200100_I1LCP2		GLYMA_10G200100	0.0056348114894754	0.48559561561294	-1.042172699	2.2491206085353634	Down	766002.374486185	1577449.11580246
GLYMA_13G176900_I1M082		GLYMA_13G176900	0.0048413080968748	0.392630087242223	-1.348757364	2.3150372783351663	Down	110295.186938763	280913.741770175
LOC547654 GLYMA_13G269000_I1M2Z5	547654;	LOC547654 GLYMA_13G269000	0.0002994681972797	0.379809243453877	-1.396653078	3.523649291736423	Down	368272.849891707	969625.822011962
STS GLYMA_19G217700_I1NBD9	100815922;	STS GLYMA_19G217700	0.0001581212320761	0.407845188995674	-1.293906461	3.80100981030575	Down	27650601.9798603	67796808.0191174
LOC100527559 GLYMA_02G291100_C6T4P6	100527559;	LOC100527559 GLYMA_02G291100	0.0369666051099735	0.354294251847981	-1.496980036	1.4321904317559242	Down	200770.623455175	566677.620108046
GLYMA_06G307900_I1KFG0		GLYMA_06G307900	0.0067524367583334	0.0766782847240794	-3.705038125	2.170539474617068	Down	141297.988295405	1842737.99034309
LOC100527222 GLYMA_15G073200_I1MEH8	100527222;	LOC100527222 GLYMA_15G073200	0.0248597175512661	0.431087343180562	-1.21394789	1.604503809991373	Down	609405.878705625	1413648.27417439
GLYMA_06G135300_I1KB03		GLYMA_06G135300	0.0040894746373716	0.256748989557486	-1.961569496	2.388332480927997	Down	111200.48337863	433109.721562243
GLYMA_06G238500_I1KDT2		GLYMA_06G238500	0.0215255957726365	0.306890738130226	-1.704202989	1.667044819563607	Down	760652.0945	2478576.24872121
LOC100789509 GLYMA_19G111000_C6TDZ0	100789509;	LOC100789509 GLYMA_19G111000	0.0008292321901269	0.424071750414535	-1.237619714	3.0813238472883375	Down	241338.672308451	569098.677458566
WBb76L15.9 GLYMA_14G046800_I1M7F5	100785874;	WBb76L15.9 GLYMA_14G046800	0.0045844417678142	0.27812478017793	-1.846195804	2.3387135393653224	Down	72281.1667849671	259887.546657027
GLYMA_05G137400_I1K3B7		GLYMA_05G137400	0.0008586692300373	0.295131979812658	-1.760567839	3.06617409953803	Down	21743.0006398058	73672.1268010594
GOLS GLYMA_10G145300_I1LB22	548050;	GOLS GLYMA_10G145300	0.0004427367442622	0.394005689831085	-1.343711631	3.3538544329158917	Down	709761.772339021	1801399.80375234
LOC100795673 GLYMA_04G051200_I1JTW7	100795673;	LOC100795673 GLYMA_04G051200	0.0048837337443707	0.266185569312479	-1.909495734	2.3112480213247437	Down	158971.917212031	597222.147025603
GLYMA_14G075100_I1M8C8		GLYMA_14G075100	0.0486251093970006	0.317208654095416	-1.656495964	1.3131394085873618	Down	15554.7495103793	49036.3340014692
GLYMA_18G038800_I1MZD1		GLYMA_18G038800	0.0026931159286494	0.320215666780985	-1.6428842	2.569744951419873	Down	600701.413933428	1875927.62081902
LOC100790700 GLYMA_02G095200_I1JDS6	100790700;	LOC100790700 GLYMA_02G095200	0.0011669343123774	0.443234029571065	-1.173859445	2.9329535900342654	Down	896406.728593081	2022423.0740148
GLYMA_20G130800_K7N378		GLYMA_20G130800	0.0066300973218129	0.229910341423082	-2.120856735	2.178480096630506	Down	71922.1622764745	312826.999565553
GLYMA_15G144800_I1MGI7		GLYMA_15G144800	0.0030865039542546	0.33289309358305	-1.586869155	2.510533162302946	Down	372884.482029625	1120132.8270771
GLYMA_07G221200_I1KM82		GLYMA_07G221200	4.63196524441745e-05	0.367417464869784	-1.44450789	4.334234707962474	Down	2948426.87640559	8024732.51360149
GLYMA_19G198500_I1NAT5		GLYMA_19G198500	0.0123489983966671	0.181661203115128	-2.460677755	1.9083682657598369	Down	281390.829719459	1548986.93223521
GLYMA_19G192800_I1NAK8		GLYMA_19G192800	0.0303398230407036	0.351634329519249	-1.507852169	1.5179869565970825	Down	3492248.95737924	9931478.99453904
GLYMA_08G040300_I1KQ45		GLYMA_08G040300	0.0110978220823175	0.177315555526472	-2.495608988	1.9547622419733863	Down	23164.5604038854	130640.317117734
LOC100784509 GLYMA_02G261500_I1JID1	100784509;	LOC100784509 GLYMA_02G261500	0.0479773900705562	0.188539116623985	-2.407064221	1.3189633809781331	Down	31059.3826061199	164737.075055165
GLYMA_10G047100_I1L8P0		GLYMA_10G047100	0.0004850713940103	0.200876486193981	-2.315619397	3.3141943361547868	Down	112089.915213197	558004.161347957
GLYMA_12G182700_I1LTT0		GLYMA_12G182700	0.0242111216772944	0.30362872891498	-1.719619792	1.6159850896588477	Down	348450.867493853	1147621.53350589
GLYMA_08G088500_I1KRK3		GLYMA_08G088500	0.0352766240921678	0.325657341545578	-1.618573344	1.4525129827322263	Down	69570.2642460438	213630.265222524
GLYMA_04G011900_K7KHJ1		GLYMA_04G011900	0.0470980674713043	0.299576634194398	-1.739002991	1.3269969124839962	Down	67805.9905143454	226339.382898419
GLYMA_06G179200_I1KCD0		GLYMA_06G179200	0.0256964167585155	0.268553667955013	-1.896717669	1.590127432719291	Down	183581.157711977	683592.069733825
GLYMA_17G155100_I1MVF0		GLYMA_17G155100	0.0226302184070402	0.368930145422835	-1.438580418	1.6453112545952207	Down	105415.184795898	285732.098891188
GLYMA_08G347800_I1KZ32		GLYMA_08G347800	0.0005036264215708	0.346051661549016	-1.530940663	3.297891493732168	Down	548106.832888197	1583887.30293833
GLYMA_09G280100_I1L759		GLYMA_09G280100	0.000901969282858	0.385399264407775	-1.375574277	3.0448082523831403	Down	1380135.30932395	3581053.3044082
GLYMA_09G168300_A0A0R4J443		GLYMA_09G168300	0.0010038170767683	0.379891888285672	-1.396339188	2.998345420445994	Down	1014194.76962014	2669693.14400702
LOC100798955 GLYMA_18G221200_I1N3F3		LOC100798955 GLYMA_18G221200	0.0195846142322103	0.243666450512931	-2.037020469	1.7080849785441152	Down	52294.9922812651	214617.121771099
Glyma11g13960.1 GLYMA_11G131200_I1LJT5		Glyma11g13960.1 GLYMA_11G131200	0.0002516377090239	0.0899255042093328	-3.475125846	3.5992242774005887	Down	24044.2627716609	267379.793786749
ifs1 IFS IFS1 GLYMA_07G202300_Q9M6D6	100037450;	ifs1 IFS IFS1 GLYMA_07G202300	6.63034582978311e-05	0.433944653704492	-1.204417045	4.178463818797413	Down	3612518.88512372	8324837.86649848
GLYMA_10G145200_I1LB20		GLYMA_10G145200	0.0139425282305983	0.296766927311675	-1.752597773	1.8556584674832977	Down	72748.3441484225	245136.291996648
GLYMA_01G063000_I1J637		GLYMA_01G063000	0.0013386961666449	0.365373518394374	-1.452556021	2.873317980211733	Down	6104710.86273436	16708137.1675796
GLYMA_05G034500_K7KMN0		GLYMA_05G034500	0.0001459054468331	0.442604027605397	-1.175911515	3.8359284950468875	Down	42488.3617986063	95996.3288822279
GLYMA_08G351000_Q93XG4		GLYMA_08G351000	0.001166646328619	0.314114653716392	-1.670636847	2.9330607813226988	Down	657092.732018007	2091888.18236822
GLYMA_05G182600_A0A0R4J3C5		GLYMA_05G182600	0.0130808701179148	0.228018071731231	-2.132779924	1.8833633664979519	Down	90600.0807206264	397337.281351184
GLYMA_15G188800_C6T140		GLYMA_15G188800	0.0080024670593397	0.415953215537008	-1.265506825	2.096776104872233	Down	194003.551923186	466407.145507271
GLYMA_12G173700_I1LTJ5		GLYMA_12G173700	0.0187954132468483	0.214014386442666	-2.224220314	1.725948121195027	Down	184658.584217674	862832.575356531
LOC100789796 GLYMA_01G096300_I1J6C3	100789796;	LOC100789796 GLYMA_01G096300	0.0006420644146619	0.417265975184447	-1.26096081	3.1924213994562445	Down	373475.065442995	895052.766470846
GLYMA_16G202700_A0A0R0G495		GLYMA_16G202700	0.0042887952935207	0.272451817988874	-1.875926977	2.3676646823727308	Down	74929.4859978968	275019.218263967
GLYMA_14G056200_A0A0R0G9U3		GLYMA_14G056200	0.0022208118472413	0.306778004459283	-1.704733047	2.6534882344124697	Down	227992.033122672	743182.463568481
GLYMA_20G202700_I1NI18		GLYMA_20G202700	0.006773917321353	0.309200906914501	-1.693383544	2.169160108414638	Down	126732.825393252	409872.101145859
GLYMA_13G361900_I1M5P5		GLYMA_13G361900	0.0023258990791459	0.117515072075456	-3.089082291	2.6334091332537053	Down	9387.18768174267	79880.7124563151
GLYMA_06G142700_K7KV13		GLYMA_06G142700	0.0015506216738171	0.254856872326405	-1.972240838	2.8094941499722226	Down	605543.925075552	2376015.68106827
H-1 GLYMA_18G205800_C6TCN5	547824;	H-1 GLYMA_18G205800	3.14831589047772e-05	2.06364324691763	1.04519358588304	4.501921698610119	Up	26117022.0438441	12655783.4465108
GLYMA_08G058100_I1KQP2		GLYMA_08G058100	0.0364805915396761	2.58995615790552	1.37292767655753	1.4379381281195456	Up	174687.450929168	67448.0339738403
GLYMA_09G010100_A0A0R0I1W1		GLYMA_09G010100	0.0001670130116473	5.22160741276177	2.3844939925123	3.777249692526114	Up	90241.6505882219	17282.3507120946
LOC100815953 GLYMA_05G152000_I1K3S5	100815953;	LOC100815953 GLYMA_05G152000	4.29338855291736e-05	2.23947028108163	1.16315752101806	4.367199805964561	Up	61827886.808444	27608264.0304484
GLYMA_01G212000_I1J9Y8		GLYMA_01G212000	0.0104826998529622	2.40350987382933	1.26514273020572	1.979526849009174	Up	3342396.74640206	1390631.58541424
MAT1 GLYMA_07G090400_Q42447	547829;	MAT1 GLYMA_07G090400	9.19647873519379e-05	2.89262529496284	1.53237945146988	4.036378429025063	Up	189338360.558841	65455543.4084569
GLYMA_09G231100_I1L5P9		GLYMA_09G231100	0.0015852051558418	2.02924133566566	1.02094045359296	2.799914523803151	Up	335246.056440642	165207.583025441
GLYMA_08G046000_A0A0R0IQQ0		GLYMA_08G046000	0.0104010886426932	9.9235783417725	3.31086043563768	1.9829212023578633	Up	153573.503122826	15475.6175477923
GLYMA_16G194100_K7MIH4		GLYMA_16G194100	0.0013181062622802	2.0672063715119	1.04768242180394	2.880049576645147	Up	3328817.45989722	1610297.60055481
GLYMA_08G344200_C6SZI9		GLYMA_08G344200	0.048476212303972	2.305123752	1.20484420491123	1.3144713211797985	Up	865019.416534329	375259.426165234
GLYMA_06G083900_A0A0R0JDX3		GLYMA_06G083900	0.0071014367739897	2.86961221660468	1.52085579230851	2.1486537752402777	Up	1080716.49549318	376607.155921536
LOC100306272 GLYMA_02G208900_I1JGV5	100306272;	LOC100306272 GLYMA_02G208900	0.0236108469241924	2.2709663556994	1.183306333	1.6268884344415402	Up	1836146.0553308	808530.716768504
GLYMA_12G098900_I1LRQ4		GLYMA_12G098900	0.0450446690054803	2.69009288235812	1.42765598638936	1.3463565999901281	Up	2096737.70808245	779429.484324891
LOC100792657 GLYMA_03G066800_A0A0R0KKR3	100792657;	LOC100792657 GLYMA_03G066800	0.0005867474702644	2.80334470706268	1.48714915307305	3.23154877416666	Up	15550897.0119408	5547265.36938617
GSTU62 GLYMA_20G101100_I1NF36	547586;	GSTU62 GLYMA_20G101100	0.0007528188632512	2.12736181459252	1.08906542292098	3.123309507403235	Up	12747298.0485616	5992068.65570407
LOC100813881 GLYMA_08G262900_I1KWV5	100813881;	LOC100813881 GLYMA_08G262900	0.0153685240464909	5.9662027771229	2.57681301229902	1.8133678390222774	Up	152357.027350542	25536.6827179839
UR9 GLYMA_U032500_A0A0R4J455	547453;	UR9 GLYMA_U032500	0.0011335911887408	3.81097600474221	1.93016052445856	2.9455435384628905	Up	3917813.13069025	1028034.05894319
GLYMA_14G219400_I1MC38		GLYMA_14G219400	0.0160907474607483	2.20641704418325	1.1417055065728	1.7934237812248615	Up	435552.267368794	197402.512148387
GLYMA_14G039100_I1M786		GLYMA_14G039100	0.0054873981588467	2.47572316792721	1.30785000332962	2.2606335267883337	Up	7154569.74522489	2889890.85609884
EIF6 GLYMA_20G215000_I1NIE5		EIF6 GLYMA_20G215000	0.003465810776988	15.3370151682509	3.93894583320647	2.460195152168343	Up	375053.586975567	24454.1446207842
LOC100037475 GLYMA_10G147600_I1LB53		LOC100037475 GLYMA_10G147600	0.0001401840258778	2.01103375381271	1.0079372964864	3.8533014718784613	Up	88103211.9886814	43809912.1019957
SNAP02 GLYMA_02G260400_I1JIB9	100794564;	SNAP02 GLYMA_02G260400	0.0165961102987382	2.19090166298166	1.13152473146985	1.7799936874864617	Up	1385782.16785382	632516.826870207
GLYMA_04G116500_C6TDJ3		GLYMA_04G116500	0.0081808834299684	2.2603538843739	1.17654866081001	2.087199795589797	Up	696086.69422801	307954.74064488
GLYMA_16G140800_I1MNH0		GLYMA_16G140800	0.0002663950289982	2.26556553247008	1.17987122203746	3.5744738834761876	Up	1195782.25759294	527807.401929006
LOC547698 GLYMA_07G155200_C6TI81	547698;	LOC547698 GLYMA_07G155200	0.001236521683422	3.23602375623055	1.69422219888971	2.9077982635259305	Up	1919406.25341752	593137.256709549
GLYMA_07G268500_I1KNL7		GLYMA_07G268500	0.000413226176272	2.09269785781489	1.06536403137481	3.3838121754137607	Up	5224101.86467505	2496347.88183414
LOC100790574 GLYMA_04G002900_I1JSD2	100790574;	LOC100790574 GLYMA_04G002900	0.0003377641459855	2.17046041589707	1.11800111145983	3.4713864531281593	Up	1865629.40893623	859554.680321203
LOC100805709 GLYMA_02G078100_I1JDA7	100805709;	LOC100805709 GLYMA_02G078100	0.0118377158364214	4.44128608168643	2.15097750427896	1.926732089449092	Up	993446.852053336	223684.49899001
GLYMA_13G349200_K7M3M8		GLYMA_13G349200	0.007928364686458	5.2298286094254	2.38676366762257	2.10081638152055	Up	1080439.49574939	206591.759776253
GLYMA_17G261600_K7MP42		GLYMA_17G261600	0.0005335744446205	9.47910033132064	3.24475013832872	3.2728049789904516	Up	96632.2131845066	10194.2388841709
GLYMA_16G123000_I1MN16		GLYMA_16G123000	0.0236166290494817	2.84504560936924	1.50845178078612	1.6267820918912517	Up	2518561.33639123	885244.625990234
GLYMA_07G087500_I1KIS3		GLYMA_07G087500	0.0251281998681577	3.08728907073249	1.6263405724857	1.5998386222441907	Up	36035.6114045674	11672.2505016408
GLYMA_05G043200_A0A0R0JQU1		GLYMA_05G043200	0.0028269761186806	3.76656412374798	1.91324909065427	2.548677860265006	Up	8550705.96746903	2270160.73178134
LOC100813322 GLYMA_07G012600_A0A0R0IY34	100813322;	LOC100813322 GLYMA_07G012600	0.0022263396493252	2.10840703943628	1.07615341398091	2.65240857918582	Up	390453.515031825	185188.869003311
GLYMA_10G226300_K7LKX6		GLYMA_10G226300	0.0103847508721334	2.87782216656693	1.52497744428849	1.9836039176320623	Up	297084.539144071	103232.417414616
LOC100803381 GLYMA_01G235600_I1JAQ7	100803381;	LOC100803381 GLYMA_01G235600	7.66268065608331e-06	2.72743455992609	1.44754458199244	5.1156192733850805	Up	16926258.6825951	6205926.59904322
LOC100818687 GLYMA_17G053800_A0A0R0FHA5		LOC100818687 GLYMA_17G053800	6.28025516272726e-05	3.44235871883963	1.78339744453828	4.202022710798915	Up	1809401.4377457	525628.380285605
LOC100810328 GLYMA_02G233700_I1JHJ8	100810328;	LOC100810328 GLYMA_02G233700	0.0012986676204783	2.27628554053462	1.18668154273875	2.8865019875436464	Up	10319440.9079948	4533456.24889009
GLYMA_07G007300_I1KG93		GLYMA_07G007300	0.0056865403286658	4.29824400989091	2.10374738641088	2.2451518765117444	Up	158387.512771832	36849.3534586121
KTI2_P25273		KTI2	0.0004542458490215	3.50395966287093	1.80898616691653	3.3427090326611917	Up	3626392.34883769	1034941.23727054
GLYMA_09G148100_C6TD70		GLYMA_09G148100	0.0002267562193561	2.686774263	1.42587511440498	3.6444407924928126	Up	2687881.80023094	1000412.21812384
GLYMA_19G245500_I1NCA1		GLYMA_19G245500	0.0001475721693736	5.06247182200273	2.33984197278684	3.830995538360644	Up	3402607.73471978	672123.787421634
GLYMA_08G125100_I1KSN7		GLYMA_08G125100	0.0008200813369852	5.75240681642862	2.52416570833808	3.086143071455267	Up	737731.02892565	128247.367140085
GLYMA_07G062400_I1KI20		GLYMA_07G062400	0.0003227581568431	2.23411696468853	1.1597047184796	3.491122773299545	Up	733620.167600385	328371.423338914
GLYMA_10G179200_A0A0R0I2D9		GLYMA_10G179200	0.002598697808034	2.05903181378655	1.04196612100344	2.5852442198963375	Up	5260904.07675241	2555037.78111988
GASA27 GLYMA_17G237100_A0A0R0FHN7	100305602;	GASA27 GLYMA_17G237100	0.0022706355880866	3.16773053744361	1.66344961798447	2.6438525596517346	Up	695466.699876438	219547.304183798
GLYMA_15G257600_A0A0R0GFX1		GLYMA_15G257600	8.38375300152187e-06	2.7142191060732	1.44053718740604	5.076561525166675	Up	309194.923801587	113916.714796439
GLYMA_08G067600_I1KQY2		GLYMA_08G067600	0.0145381578614333	2.08426834442355	1.05954103301298	1.8374906197010838	Up	1630724.26739695	782396.504634321
GLYMA_19G190400_I1NAI0		GLYMA_19G190400	9.87353436500031e-05	2.25185384597015	1.17111319396495	4.005527357922571	Up	34457121.6111608	15301668.7440991
GLYMA_02G291000_I1JJ99		GLYMA_02G291000	0.0124748340080083	2.07889539482415	1.05581716696723	1.9039652244529213	Up	5728294.43714662	2755451.02048348
GLYMA_19G133100_I1N8V4		GLYMA_19G133100	0.0026817254355075	2.04554249152217	1.0324835062661	2.5715856888065716	Up	1192700.61156613	583073.007043034
GLYMA_04G233100_K7KLV7		GLYMA_04G233100	0.016958688668485	2.02532808054747	1.01815562742466	1.7706077326252252	Up	128841.27263504	63615.0132279866
LOC100780237 GLYMA_03G211500_K7KG97	100780237;	LOC100780237 GLYMA_03G211500	0.0002893975194371	4.3582197545028	2.123738943	3.5385051957442673	Up	8328558.47452631	1911000.1201572
GLYMA_17G050600_C6T5C9		GLYMA_17G050600	0.004301372793154	2.34353961528176	1.22868918239427	2.36639291620118	Up	4265820.80153801	1820246.93490198
GLYMA_01G102600_I1J6Z7		GLYMA_01G102600	0.0056848538905296	2.13748581691876	1.09591484716632	2.245280692867571	Up	26407221.1971435	12354337.5062999
GLYMA_19G001700_K7MVR5		GLYMA_19G001700	2.14794075525458e-05	2.41789506354011	1.27375163309182	4.667977701566921	Up	1532080.2259708	633642.149766267
GLYMA_12G240600_K7LWP1		GLYMA_12G240600	0.0482198367722002	2.11275802949883	1.07912754738093	1.316774264075793	Up	3994124.23777949	1890478.78744872
GLYMA_16G082100_K7MFW5		GLYMA_16G082100	0.0354924468449581	2.29714238242724	1.1998402812067	1.4498640594116912	Up	17690312.5648916	7701008.30502261
GLYMA_06G017900_B0M1A4		GLYMA_06G017900	0.0076456635612623	2.40387113388432	1.26535955849121	2.1165848165317453	Up	15884376.7998469	6607832.0821549
GLYMA_10G058500_A0A0R4J485		GLYMA_10G058500	3.08849648046274e-06	2.76026146119322	1.46480493037339	5.510252889232061	Up	4439049.58385227	1608198.95008545
GLYMA_19G158800_I1N9J8		GLYMA_19G158800	0.0258625457743885	2.06231305092612	1.04426334470339	1.5873287276632126	Up	1507788.5493729	731115.263366927
GLYMA_16G208900_I1MQD2		GLYMA_16G208900	0.0001432041570556	2.41387992052688	1.27135391040561	3.84404437476487	Up	393107769.809262	162853075.857832
GLYMA_16G181300_A0A0R0FS32		GLYMA_16G181300	0.0120849970931082	2.27848786337142	1.18807668589998	1.9177534497203126	Up	75853.2914825401	33291.0667210234
GLYMA_18G180800_I1N2G8		GLYMA_18G180800	0.0111415349692993	2.21437878410296	1.14690202573536	1.9530549722885242	Up	464918.27027993	209954.265104769
GLYMA_07G117000_I1KJH7		GLYMA_07G117000	0.0144772339692396	6.31398363918715	2.65855052234014	1.8393144068299385	Up	78518.3301058333	12435.6245743997
GLYMA_17G208200_I1MWQ0		GLYMA_17G208200	0.0012780249864785	3.58040940201059	1.84012456192546	2.8934606552670896	Up	1929045.94883098	538778.036876933
LOC100527071 GLYMA_12G064500_C6T374	100527071;	LOC100527071 GLYMA_12G064500	0.0009205459914577	2.66637625063239	1.414880373	3.0359545088032815	Up	8080996.6915973	3030703.8212183
GLYMA_20G098400_A0A0R0EJA3		GLYMA_20G098400	1.83260232390542e-06	2.34561167922274	1.22996419204053	5.736931767045992	Up	78222745.4124153	33348548.7411692
GLYMA_18G003700_I1MYC1		GLYMA_18G003700	0.0017513698594952	2.15666406099192	1.10880146843806	2.7566221286305983	Up	1206142.5945926	559263.084320077
GLYMA_19G103200_I1N814		GLYMA_19G103200	0.0022018342112012	2.18171900976033	1.12546530453528	2.657215384669945	Up	7357408.7982895	3372298.98322137
GLYMA_14G023700_I1M6R7		GLYMA_14G023700	0.0003553602661723	2.31099231825936	1.20851246429384	3.4493311334997947	Up	3776860.41787892	1634302.45442082
GLYMA_13G174300_I1M058		GLYMA_13G174300	0.000291042743528	2.16735581298563	1.11593601890971	3.536043224364101	Up	238821.392951176	110190.210356918
GLYMA_13G261400_I1M2S7		GLYMA_13G261400	0.0230737994125404	2.9807301989284	1.5756657955627	1.6368808871416431	Up	8141069.90773986	2731233.41074837
GLYMA_16G149300_A0A0R4J5G4		GLYMA_16G149300	0.000133397156226	2.41458431665695	1.27177484292616	3.8748534286542538	Up	308838.530999086	127905.465495063
GLYMA_01G123100_I1J7G5		GLYMA_01G123100	0.0013663862142446	2.1883195549445	1.12982342673707	2.864426528320543	Up	15106270.1246006	6903137.19971474
GSTL3 GSTL2 GLYMA_10G047700_I1L8Q0	100817305;	GSTL3 GSTL2 GLYMA_10G047700	1.83283778490218e-07	5.88461284325299	2.5569475015012	6.736875970520226	Up	46883790.7864509	7967183.57439701
SNAP-1 GLYMA_15G170700_I1MH86	547812;	SNAP-1 GLYMA_15G170700	0.0189776627188911	2.61381001099034	1.38615428032104	1.7217572761444153	Up	548434.91154597	209822.025793747
LOC100803742 GLYMA_01G015100_I1J4S3	100803742;	LOC100803742 GLYMA_01G015100	0.0038352831294771	3.03855373712239	1.60338480631261	2.4162025699077505	Up	2355448.45214932	775187.360806727
GLYMA_11G254300_I1LN34		GLYMA_11G254300	0.0001451321547737	4.75031548325715	2.24802333049967	3.838236356730413	Up	1113983.764	234507.322260452
GLYMA_07G140400_I1KK66		GLYMA_07G140400	2.98977164954598e-06	4.64148539030658	2.21458657739844	5.524361980615116	Up	612677.790684833	132000.370390989
GLYMA_03G204000_C6T2Q7		GLYMA_03G204000	0.0014361079196425	2.02866819331768	1.02053291881539	2.8428129228067083	Up	1681251.85512097	828746.593779565
GLYMA_09G120400_I1L2U8		GLYMA_09G120400	2.52862999986147e-05	2.10364741328957	1.07289291863921	4.5971147138640776	Up	2227942.95131462	1059085.72759856
SEOd Glyma06g18430 GLYMA_06G175200_E2FKH4	100789215;	SEOd Glyma06g18430 GLYMA_06G175200	0.0010134729958116	4.94414738121586	2.30572174950849	2.9941878186791655	Up	91467.4122117834	18500.1386809974
GLYMA_19G197300_I1NAS0		GLYMA_19G197300	5.02396724755332e-05	18.6963711725791	4.22468637572984	4.298953200531455	Up	1010980.49358011	54073.6212523883
GLYMA_07G010200_I1KGC2		GLYMA_07G010200	0.0056221340334613	3.13550538682816	1.64869799814921	2.2500988048867505	Up	395187.62152238	126036.339526798
GLYMA_11G253300_I1LN44		GLYMA_11G253300	0.0416709151721068	3.2870731867171	1.71680357839521	1.3801669615098082	Up	23438.0797348628	7130.37964277001
LOC100233234 GLYMA_10G180600_A0A0R0HV48	100233234;	LOC100233234 GLYMA_10G180600	0.00010145928028	13.326018512975	3.73617389785028	3.993708222755192	Up	198851.150177805	14922.0226569693
GLYMA_19G178100_I1NA53		GLYMA_19G178100	0.0003065388082884	9.29133356358069	3.21588567814611	3.5135145353100894	Up	302863.749574555	32596.3703167102
LOC100797166 EFTS GLYMA_01G145400_I1J7Z7	100797166;	LOC100797166 EFTS GLYMA_01G145400	0.0438107731289662	2.0448955598249	1.03202716142111	1.3584190827569724	Up	1470921.31717742	719313.663776244
nan_P19594	548076;		3.370145629561e-05	2.83623241398469	1.50397575851701	4.472351332141053	Up	2318253525.77689	817370788.919206
GLYMA_19G245900_I1NCA5		GLYMA_19G245900	0.036454091089225	4.79138794850641	2.26044363015308	1.4382537255689483	Up	199080.310519205	41549.6120662203
GLYMA_10G234500_I1LDQ6		GLYMA_10G234500	0.0349757641196632	2.73875376278875	1.45351956134345	1.4562327886494815	Up	392526.14011278	143322.903083149
GLYMA_08G131500_I1KSX0		GLYMA_08G131500	0.0399190685374244	4.24821478920659	2.08685671046632	1.3988196009962959	Up	3683388.21291136	867043.780900561
GLYMA_19G231700_A0A0R0F394		GLYMA_19G231700	1.89690649454944e-05	3.39872788318392	1.76499485811478	4.7219540765452175	Up	3080914.05712807	906490.358457848
GLYMA_06G254700_B0M194		GLYMA_06G254700	0.0348441334691502	7.36520580222058	2.8807258383222	1.4578703313807273	Up	377294.809761195	51226.648635866
CCS GLYMA_05G055000_Q9BBU5	547617;	CCS GLYMA_05G055000	0.016309559378197	3.82269850543662	1.93459141993094	1.7875577717741036	Up	1996284.25901238	522218.599288768
GLYMA_13G318200_K7M324		GLYMA_13G318200	0.0003354500905528	2.23664816121492	1.1613383292659	3.474372086552828	Up	2200809.59275501	983976.662453499
GLYMA_02G262500_I1JIE0		GLYMA_02G262500	0.0004570967825007	2.41533638149463	1.27222412575638	3.339991835694063	Up	5158594.62656577	2135766.5400517
GLYMA_06G131200_I1KAV2		GLYMA_06G131200	0.0094797717371397	2.97518119849742	1.5729775360552	2.0232021198870553	Up	998423.913701038	335584.2374
LOC102670080 GLYMA_02G298600_I1JJH9	102670080;	LOC102670080 GLYMA_02G298600	0.0007716233511402	3.80328950208972	1.92724775946094	3.1125946380552603	Up	93977.2982303007	24709.4779870596
GLYMA_03G244600_I1JRK7		GLYMA_03G244600	0.0062742097439999	11.0128825406935	3.4611202279923	2.202440967127086	Up	867434.311750939	78765.4193664283
GLYMA_12G064300_I1LQR8		GLYMA_12G064300	1.13450889006025e-05	2.35891569420765	1.2381238587122	4.945192096615552	Up	99142222.8907271	42028726.6451159
GLYMA_07G037200_I1KHA2		GLYMA_07G037200	0.0024853953978436	2.90742857076258	1.53974374823419	2.60460451017345	Up	445146.694120823	153106.66566232
GLYMA_18G002800_I1MYB0		GLYMA_18G002800	8.0402185383681e-05	2.78998505942001	1.48025739633461	4.094732146684698	Up	47667317.6701383	17085151.5886066
GLYMA_16G107500_I1MMH4		GLYMA_16G107500	2.78168170459954e-05	2.22143373953076	1.15149110957838	4.555692565876855	Up	64474729.5203717	29023926.4728152
GLYMA_17G020600_K7MJI6		GLYMA_17G020600	0.0121033344389305	5.21229124531884	2.38191769910902	1.9170949661354901	Up	51927.1357185253	9962.43940995451
GLYMA_13G278000_I1M396		GLYMA_13G278000	6.46314482671262e-06	2.10358020009814	1.07284682266016	5.1895561122596865	Up	33870781.5699137	16101492.8588572
GLYMA_19G168300_A0A0R0EYT8		GLYMA_19G168300	0.0175424106530264	4.17730531650974	2.06257259299004	1.7559107267413685	Up	490596.979081687	117443.409545078
GLYMA_12G150500_I1LT24		GLYMA_12G150500	0.0014102468877345	4.69208356185929	2.23022870671819	2.8507048500434298	Up	18409195.9497709	3923458.67397043
SODB2 GLYMA_10G193500_I1LCI3	547531;	SODB2 GLYMA_10G193500	0.0001122496286439	3.0142798517139	1.59181336582001	3.949815087101226	Up	3638093.35661199	1206952.75010494
rps12-A; rps12-B_P07134		rps12-A; rps12-B	0.0011215650401559	7.26114810336441	2.86019767936078	2.9501755363817033	Up	1031886.68279827	142110.678381584
VSPB VSP27_P10743	547820;	VSPB VSP27	0.0031532994324428	28.4208072417341	4.82887562719878	2.50123478736084	Up	4934578.1292043	173625.544384897
LOC100527208 GLYMA_15G218900_A0A0R0GE22	100527208;	LOC100527208 GLYMA_15G218900	9.94701892162775e-05	3.09013106870553	1.62766803170934	4.002307055924695	Up	12071688.18	3906529.50035121
GLYMA_07G105400_I1KJ84		GLYMA_07G105400	0.0033978739088096	3.08072062678154	1.62326785841379	2.4687927413363813	Up	585422.125974349	190027.658102171
EIF6 GLYMA_16G208600_I1MQC8		EIF6 GLYMA_16G208600	0.0101421733971501	3.97932535854279	1.99252386182792	1.9938689687455773	Up	155273.963380189	39020.1728659479
LOC100816212 GLYMA_02G155600_I1JFI9		LOC100816212 GLYMA_02G155600	0.0005666350207757	2.86779706979184	1.51994294009176	3.246696587493619	Up	2438894.60053871	850441.834336535
rps19_P07816	3989336;	rps19	0.0424131987073779	2.10119600164381	1.07121074431013	1.3724989727990105	Up	1185987.45083337	564434.469657065
GLYMA_13G201300_I1M0W1		GLYMA_13G201300	8.27752279759161e-05	2.49150194592155	1.31701570080061	4.082099614459361	Up	17977520.4307978	7215535.37625206
GLYMA_11G063900_I1LHM6		GLYMA_11G063900	0.0048751457999598	3.25694714373898	1.70352030675119	2.3120123914175177	Up	385030.789422576	118218.310715525
LOC547748 GLYMA_11G095100_I1LIL5	547748;	LOC547748 GLYMA_11G095100	0.0096987785606063	2.67977957769042	1.42211433827595	2.013282956227562	Up	52652478.7133895	19648063.2779388
GLYMA_19G033800_C6TAB7		GLYMA_19G033800	0.0451482870381664	4.49423037145081	2.16807407806284	1.3453587225151378	Up	428476.481313675	95339.2340623066
GLYMA_13G288200_I1M3J3		GLYMA_13G288200	0.0038240448625495	3.08861621422354	1.626960615	2.417477021353206	Up	328320.700143718	106300.257905709
LOC100500012 GLYMA_15G063100_C6SZC0	100500012;	LOC100500012 GLYMA_15G063100	0.0004019905224774	2.69064489152679	1.42795199817303	3.3957841859311713	Up	716181.455418941	266174.647451358
GLYMA_07G168900_A0A0R0J475		GLYMA_07G168900	0.0005388298648083	4.5316050845273	2.18002214019219	3.2685483413788874	Up	15487906.6233045	3417752.94501862
GLYMA_19G025400_I1N675		GLYMA_19G025400	8.34419893987884e-05	2.19408505059965	1.13361945085511	4.0786153501398115	Up	11958995.9606995	5450561.7079115
GLYMA_06G321300_C6T427		GLYMA_06G321300	0.0017146561309519	3.38661348933188	1.75984334294572	2.765822963320318	Up	260259.212358102	76849.3993123045
GLYMA_13G326400_I1M4L1		GLYMA_13G326400	0.0018157452657879	4.8776331442349	2.2861812544654	2.74094507950575	Up	157514.379227581	32293.1992976459
GLYMA_14G040200_K7M4U3		GLYMA_14G040200	0.0026692530967673	5.45103057948097	2.44652901362318	2.5736102447519973	Up	147943.153089941	27140.4005046011
GLYMA_11G184600_I1LKT1		GLYMA_11G184600	0.0195301750244757	13.4747748369669	3.75218926068108	1.7092938646576965	Up	167217.698514419	12409.6840605953
GLYMA_07G130200_I1KJW4		GLYMA_07G130200	0.0006862890548416	4.42362324960648	2.14522851959848	3.163492927322065	Up	2935947.21709008	663697.392708852
GLYMA_10G291200_A0A0R0I7G4		GLYMA_10G291200	0.0009701040701764	2.10551018906486	1.07416985706853	3.0131816732812373	Up	2578670.64232364	1224724.84612811
GLYMA_18G224000_K7MU26		GLYMA_18G224000	0.0300565559319437	2.05432828142248	1.03866674257958	1.522060785074609	Up	1816335.73563254	884150.674484633
LOC100805538 GLYMA_02G151400_I1JFE9	100805538;	LOC100805538 GLYMA_02G151400	0.0001189059843508	2.86657955354331	1.5193303173794	3.924796287474428	Up	1344212.05161523	468925.430642133
GLYMA_16G212500_C6T3V8		GLYMA_16G212500	0.0016991258218417	2.03891652914116	1.02780271431525	2.7697744600313112	Up	5772103.02677468	2830965.83125255
NANMT1 GLYMA_13G263200_I1M2U5		NANMT1 GLYMA_13G263200	0.0024727491329354	2.1824913703701	1.12597594941079	2.6068199417496225	Up	1831084.99530845	838988.424040338
GLYMA_09G185500_K7LEQ5		GLYMA_09G185500	0.001166206167111	2.22659362737189	1.15483827780603	2.9332246662804393	Up	1229721952.67948	552288454.238931
GLYMA_10G007500_I1L7I9		GLYMA_10G007500	0.0002662274557242	2.27382814019914	1.18512321700408	3.574747158272883	Up	1746070.18149172	767898.92367978
GLYMA_04G232900_I1JYM9		GLYMA_04G232900	0.0096011913595736	2.01793611692706	1.01288050286282	2.0176748743784816	Up	255989.870929985	126857.272032878
GLYMA_08G048400_A0A0R0IH39		GLYMA_08G048400	0.0158927224898397	3.01526046934129	1.59228263283713	1.7988016999583327	Up	13472.8892450181	4468.23396585747
GLYMA_16G073900_A0A368UGV7		GLYMA_16G073900	5.36115831090471e-05	5.88410325063735	2.55682256234318	4.27074136820144	Up	265186.887372771	45068.3606451071
GLYMA_02G276600_C6T034		GLYMA_02G276600	0.000522749369215	2.14579498615589	1.1015122445077	3.2817064825592817	Up	17526404.8726383	8167790.95193812
GLYMA_13G163200_I1LZU4		GLYMA_13G163200	0.0458187467402303	3.04801596969709	1.60787046167062	1.3389567940476705	Up	33801.8266656362	11089.7800410788
GLYMA_18G094600_K7MQU7		GLYMA_18G094600	0.000302713409471	2.61987697351469	1.38949906601175	3.518968340423435	Up	4765571.18833313	1819005.71534849
GLYMA_15G257500_A0A0R0GHM8		GLYMA_15G257500	0.0001426734880958	2.16098175534618	1.11168689191852	3.8456567209526873	Up	318605.601937586	147435.581605152
GLYMA_11G142700_C6TEF1		GLYMA_11G142700	0.0322613843611308	2.02095881078262	1.01503991840978	1.4913170006327217	Up	2504029.86327971	1239030.62740305
LOC100797173 GLYMA_01G075700_I1J6F1	100797173;	LOC100797173 GLYMA_01G075700	0.0231758916875275	2.01784740390028	1.01281707733806	1.6349635474737392	Up	216268.715868569	107177.933995676
LOC100810381 GLYMA_04G190100_I1JXD6		LOC100810381 GLYMA_04G190100	0.005051370222339	2.81939982022624	1.49538808158207	2.2965908002410345	Up	5418924.61239991	1922013.53405955
GLYMA_17G125700_C6F119		GLYMA_17G125700	0.0005054118476464	3.14890157395508	1.65484866347963	3.296354581752972	Up	11899438.1649903	3778917.15111452
GLYMA_01G000900_I1J495		GLYMA_01G000900	0.0201468817288749	3.11614065057709	1.63976035256215	1.6957921630583768	Up	282345.406006421	90607.4011627596
GLYMA_16G106700_K7MGC2		GLYMA_16G106700	0.0085561767317154	4.76778822718532	2.25332015644296	2.0677202534581443	Up	32864.3267985658	6892.99214490645
GLYMA_15G136200_I1MGA3		GLYMA_15G136200	0.0166317525120598	4.52072495030425	2.17655414395567	1.779061986125268	Up	923924.384639773	204375.270514432
GLYMA_01G010600_C6T1S3		GLYMA_01G010600	0.0002914639005837	2.66568925239325	1.41450861082415	3.5354152273480155	Up	643247.149106592	241306.126934745
LOC100785314 GLYMA_13G105600_I1LY05		LOC100785314 GLYMA_13G105600	0.0426051390658404	2.21427564809071	1.14683482978873	1.3705380127910283	Up	3843801.64037898	1735918.30976118
GLYMA_08G232000_I1KW20		GLYMA_08G232000	0.031980823146545	2.10355077962448	1.07282664512271	1.4951103622470199	Up	3195017.47034793	1518868.71536246
