# Supplementary material for: Evaluation of the Unintended Effects of fad2-1-Gene-Edited Soybean Line AE15 Seeds
Source: Biomolecules. 2025 Dec 19;16(1):8. doi: 10.3390/biom16010008 (PMC12838885; doi:10.3390/biom16010008)
Supplement: Supplementary file 1 [file biomolecules-16-00008-s001.zip › Table S11 DEPs identified from ZhH302E3 vs ZhH302E4.csv]

ID	ENTREZID	SYMBOL	P	FC	LFC	logP	group	B	C
GLYMA_08G232400_K7L8B5		GLYMA_08G232400	0.0051032136537055	0.413396079261155	-1.274403389	2.292156248896273	Down	1257584.7869519	3042082.037
LOC100500275 GLYMA_08G104200_I1KS18		LOC100500275 GLYMA_08G104200	0.0153977014967265	0.0477193531113682	-4.389281704	1.8125441039551065	Down	61802.1231096541	1295116.53197434
GLYMA_08G046000_A0A0R0IQQ0		GLYMA_08G046000	0.043276960553791	0.342180219859489	-1.547171729	1.363743248388304	Down	15475.6175477923	45226.5112055486
LOC100803398 GLYMA_02G117000_K7K7T9	100803398;	LOC100803398 GLYMA_02G117000	0.0375184416699119	0.175311705777275	-2.512005765	1.425755208358351	Down	40495.1201626794	230989.254158113
LOC100813881 GLYMA_08G262900_I1KWV5	100813881;	LOC100813881 GLYMA_08G262900	0.0114705338350289	0.237134808051768	-2.076220649	1.9404163697001013	Down	25536.6827179839	107688.461798527
UR9 GLYMA_U032500_A0A0R4J455	547453;	UR9 GLYMA_U032500	0.0039877389310982	0.455930221649722	-1.133115052	2.3992732817783278	Down	1028034.05894319	2254805.69202759
SNAP02 GLYMA_02G260400_I1JIB9	100794564;	SNAP02 GLYMA_02G260400	0.0041580664136208	0.432481419584078	-1.209289942	2.3811085782949077	Down	632516.826870207	1462529.48271976
GLYMA_09G131800_I1L317		GLYMA_09G131800	0.0067007504359861	0.339004767435777	-1.560622533	2.1738765567085316	Down	705012.426254889	2079653.42666885
GLYMA_06G081900_I1K992		GLYMA_06G081900	0.0390431641493533	0.15827835828155	-2.659464089	1.4084549933383512	Down	84295.3712193927	532576.734650266
GLYMA_13G000200_I1LXH0		GLYMA_13G000200	0.0035365258853021	0.109223303972411	-3.194647391	2.451423158788173	Down	24643.1951495064	225622.13605744
GLYMA_07G168500_A0A0R0J536		GLYMA_07G168500	0.0069218896511781	0.346020605110304	-1.531070144	2.159775328512916	Down	581873.834205787	1681616.13965243
GLYMA_19G122400_I1N8J1		GLYMA_19G122400	0.0002998239434927	0.451825086954849	-1.146163718	3.523133687993608	Down	818156.672218756	1810781.86192108
GLYMA_17G261600_K7MP42		GLYMA_17G261600	0.0014150838612163	0.0981243673103151	-3.349244743	2.849217822058926	Down	10194.2388841709	103891.002445213
GLYMA_08G249500_A0A0R0IX16		GLYMA_08G249500	0.0145153666438981	0.482504783807744	-1.051384849	1.838171989841902	Down	700125.646589596	1451023.22315744
GLYMA_02G088300_I1JDK6		GLYMA_02G088300	0.0336345854929453	0.253581305592051	-1.979479703	1.4732139201213847	Down	27655.9495027325	109061.468226779
LOC100818687 GLYMA_17G053800_A0A0R0FHA5		LOC100818687 GLYMA_17G053800	1.43164747611375e-05	0.32806532405804	-1.607944983	4.844163908024179	Down	525628.380285605	1602206.45627458
LOC100787315 GLYMA_01G118000_A0A0R4J2I4	100787315;	LOC100787315 GLYMA_01G118000	0.0020573487704488	0.159404376739911	-2.649236853	2.686692078630118	Down	12323.8685446396	77311.9835018563
GLYMA_09G148100_C6TD70		GLYMA_09G148100	0.0008200225909636	0.455755842467587	-1.133666944	3.086174182987397	Down	1000412.21812384	2195061.75215952
LOC100810903 GLYMA_04G207800_I1JXX2	100810903;	LOC100810903 GLYMA_04G207800	0.0101951140718935	0.444333753784158	-1.170284355	1.9916079105904285	Down	40612.1242968458	91400.0432129533
GLYMA_01G125600_I1J7I2		GLYMA_01G125600	0.0107061102959453	0.425855923415598	-1.231562678	1.970368286763004	Down	575182.526932676	1350650.52593233
FAD2-1_P48630	547814;	FAD2-1	0.0018154960328799	0.306706948012782	-1.705067246	2.7410046957459944	Down	88039.3892355074	287047.260604733
GLYMA_07G228400_I1KMG0		GLYMA_07G228400	0.0068828386761228	0.27958344872765	-1.838649139	2.162232409567397	Down	77001.2676619769	275414.256503381
MS GLYMA_17G128000_I1MUM7	732628;	MS GLYMA_17G128000	4.32519746384965e-05	0.440689535763172	-1.182165455	4.363994060337283	Down	3338117.34839509	7574759.72878331
GLYMA_07G258700_A0A0R0J8F6		GLYMA_07G258700	0.0055928356618559	0.163802111181957	-2.609974143	2.252367941658291	Down	9201.94326449793	56177.1957522335
GLYMA_13G155700_I1LZM0		GLYMA_13G155700	0.0363919051528602	0.33460116271099	-1.579485636	1.438995208065415	Down	38886.8670730066	116218.565285127
GLYMA_07G129600_I1KJV9		GLYMA_07G129600	0.0014380527134688	0.227547525819825	-2.135760195	2.8422251940998478	Down	54513.1006741761	239567.978064241
clpP_Q2PMR0	3989322;	clpP	0.0001070992073444	0.438758955576632	-1.188499522	3.9702137434279674	Down	7951972.92226992	18123784.8736766
GLYMA_16G181300_A0A0R0FS32		GLYMA_16G181300	0.003565217399828	0.322387341	-1.633132999	2.4479139825955736	Down	33291.0667210234	103264.187127398
GLYMA_07G117000_I1KJH7		GLYMA_07G117000	0.0188734977140653	0.223847248478351	-2.15941351	1.7241476071402109	Down	12435.6245743997	55554.0649212061
LOC100527071 GLYMA_12G064500_C6T374	100527071;	LOC100527071 GLYMA_12G064500	0.0386380351715002	0.406048585433277	-1.300275733	1.4129849665182272	Down	3030703.8212183	7463894.54351716
GLYMA_15G022300_I1MCX3		GLYMA_15G022300	0.0002799330216327	0.389696101809677	-1.359578595	3.5529458679969523	Down	280048.266118895	718632.454413587
GLYMA_18G298100_I1N5D5		GLYMA_18G298100	0.0360475987642196	0.236950241522465	-2.077343963	1.4431236596042423	Down	343545.6666	1449864.17552365
GLYMA_13G248100_I1M2E2		GLYMA_13G248100	0.0042058540112023	0.357764123054915	-1.482919375	2.37614580612179	Down	207967.651548883	581298.230166474
GLYMA_18G009700_C6TN36		GLYMA_18G009700	3.46478460098314e-05	0.336384104021865	-1.571818563	4.460323759468387	Down	18842036.0050239	56013455.3914568
GLYMA_12G020000_I1LPA6		GLYMA_12G020000	0.0048436694997193	0.454198251912906	-1.138605941	2.3148254979288594	Down	320740.415978234	706168.318850635
GLYMA_14G040700_A0A0R4J571		GLYMA_14G040700	0.0341606492744505	0.227428495524753	-2.136515068	1.4664738834856268	Down	219935.877953044	967055.062495924
GLYMA_15G256000_K7MDY4		GLYMA_15G256000	0.0197642099575396	0.215868967159775	-2.211772235	1.7041205411964766	Down	293279.131268768	1358597.927
GLYMA_18G296300_I1N5B5		GLYMA_18G296300	0.0372760140766223	0.29965896567634	-1.738606555	1.428570532934909	Down	738712.161450755	2465176.23720504
GLYMA_08G210900_I1KVC5		GLYMA_08G210900	6.87386167274222e-05	0.184207175332809	-2.440598836	4.162799211705516	Down	12578.8347056598	68286.3448882133
GLYMA_11G253300_I1LN44		GLYMA_11G253300	0.0045724019708337	0.123118624102984	-3.021879081	2.33985559672795	Down	7130.37964277001	57914.7118863649
LOC100799417 GLYMA_13G237000_C6TKV0	100799417;	LOC100799417 GLYMA_13G237000	0.0005862070889954	0.159998640828525	-2.643868445	3.23194893394779	Down	654320.696563848	4089539.09342956
LOC100786617 GLYMA_02G258200_I1JIA0	100786617;	LOC100786617 GLYMA_02G258200	0.0226174584331339	0.286403977380302	-1.803876567	1.6455561991665502	Down	118834.440009553	414918.958516273
nan_P19594	548076;		0.0001735479392992	0.377268413443514	-1.406336778	3.7605805387560354	Down	817370788.919206	2166549755.54052
GLYMA_18G019200_I1MYU6		GLYMA_18G019200	0.0327642111625066	0.272382486280762	-1.876294151	1.4846002837400285	Down	34151.4697768221	125380.56408524
GLYMA_13G030500_K7K8V2		GLYMA_13G030500	0.0111286756024128	0.433497615527491	-1.205904037	1.9535565169580082	Down	89785.1460246222	207117.96976177
GLYMA_11G123400_I1LJK0		GLYMA_11G123400	0.0489965596762907	0.427169079414586	-1.227120873	1.3098344131563178	Down	196160.144064997	459209.604622658
LOC100784991 GLYMA_15G010400_C6T923	100784991;	LOC100784991 GLYMA_15G010400	0.0002401831427905	0.0739665778257618	-3.756982661	3.6194574767414864	Down	10830.7955532528	146428.236530912
LOC100792852 GLYMA_03G028900_I1JKR6	100792852;	LOC100792852 GLYMA_03G028900	0.0065855924004204	0.236938846839954	-2.077413343	2.1814051524164273	Down	23441.704224396	98935.6727992784
LOC100779500 GLYMA_02G020200_A0A0R0KYI2	100779500;	LOC100779500 GLYMA_02G020200	0.0001103840655998	0.444725108210688	-1.169014236	3.957093614301899	Down	353010.141342634	793771.556463134
GLYMA_18G203800_C6TCX5		GLYMA_18G203800	0.0268846531847346	0.418597264371021	-1.256365212	1.5704955616018705	Down	274439.553514637	655617.169230684
LOC100795192 GLYMA_14G177200_A0A0R0GNN3	100795192;	LOC100795192 GLYMA_14G177200	0.0001217821014275	0.48505463819139	-1.043780828	3.914416536189747	Down	946533.474384888	1951395.57455672
GLYMA_03G244600_I1JRK7		GLYMA_03G244600	0.0084535155309412	0.143501493261792	-2.800862345	2.0729626451121366	Down	78765.4193664283	548882.228164242
GLYMA_08G365900_I1KZL9		GLYMA_08G365900	0.0013356937468279	0.380580663107507	-1.393725833	2.874293107211815	Down	589042.699739728	1547747.31572039
GLYMA_08G116900_C6TKC0		GLYMA_08G116900	0.0285570266020336	0.449629548687135	-1.153191245	1.5442870138970728	Down	953795.698091567	2121292.2969065
GLYMA_10G279100_A0A0R0I715		GLYMA_10G279100	0.0117853851931012	0.153705537011942	-2.701758958	1.9286562184426286	Down	14235.1201534301	92612.9300880302
GLYMA_07G037200_I1KHA2		GLYMA_07G037200	0.0211672337103464	0.374544266693299	-1.416791857	1.6743358950666225	Down	153106.66566232	408781.229022772
GLYMA_18G222200_I1N3G2		GLYMA_18G222200	0.0215958014078314	0.0597065956680159	-4.065965878	1.6656306748977543	Down	19749.6090678237	330777.677857177
CAD1 GLYMA_05G187700_C6T942	100819684;	CAD1 GLYMA_05G187700	0.0487847449581849	0.169730696459294	-2.558680589	1.3117159611166347	Down	33217.2342687936	195705.520343281
GLYMA_14G048200_A0A0R0GJF4		GLYMA_14G048200	0.0484708909318322	0.300485438195488	-1.734633017	1.3145189975410647	Down	830848.297757653	2765020.17118422
GLYMA_19G168300_A0A0R0EYT8		GLYMA_19G168300	0.0201798412213137	0.22373385147667	-2.160144539	1.695082255194182	Down	117443.409545078	524924.631520612
GLYMA_12G150500_I1LT24		GLYMA_12G150500	0.0318960044293445	0.365138651098734	-1.453483704	1.4962637170359134	Down	3923458.67397043	10745120.1404299
SODB2 GLYMA_10G193500_I1LCI3	547531;	SODB2 GLYMA_10G193500	0.0001074488727693	0.254452109577678	-1.974533943	3.9687981362697062	Down	1206952.75010494	4743339.53099525
GLYMA_19G017200_K7MVZ6		GLYMA_19G017200	0.0438124693590006	0.116034478330799	-3.107374545	1.35840226842043	Down	105461.182190496	908877.979266125
GLYMA_15G156400_I1MGT7		GLYMA_15G156400	4.24843211828631e-05	0.355150916826157	-1.493495885	4.3717713165398315	Down	265215.676517655	746768.947938479
GLYMA_14G121200_A0A0R0GLJ3		GLYMA_14G121200	0.0001061952444341	0.319327876050974	-1.646889595	3.9738949311102165	Down	4895293.43622836	15329990.9070479
VPE GLYMA_17G137800_I1MUX2	547964;	VPE GLYMA_17G137800	0.001917142273985	0.458908702169864	-1.12372093	2.7173456562853033	Down	9152511.80580797	19944079.8627963
GLYMA_03G099600_A0A0R0KGU3		GLYMA_03G099600	0.0150456059683386	0.176235757935421	-2.504421421	1.822590316172091	Down	40199.1276813536	228098.588801053
EIF6 GLYMA_16G208600_I1MQC8		EIF6 GLYMA_16G208600	0.0095259932747897	0.357785684347458	-1.482832431	2.0210897294297983	Down	39020.1728659479	109060.184834153
LOC100816212 GLYMA_02G155600_I1JFI9		LOC100816212 GLYMA_02G155600	0.0002757938966239	0.284069679158619	-1.815683245	3.5594153490807305	Down	850441.834336535	2993778.98005674
GLYMA_13G201300_I1M0W1		GLYMA_13G201300	9.83556704075482e-05	0.459707887671647	-1.121210675	4.007200597048974	Down	7215535.37625206	15695913.7960362
GLYMA_19G025400_I1N675		GLYMA_19G025400	0.0003193098833816	0.460151451335649	-1.119819316	3.4957876388308575	Down	5450561.7079115	11845147.2707313
GLYMA_13G191400_I1M0M1		GLYMA_13G191400	0.0001276347817893	0.345522452648755	-1.533148632	3.8940309597781058	Down	296755.919534724	858861.46402299
GLYMA_02G247900_C6T1X1		GLYMA_02G247900	0.015174204783886	0.119760608216822	-3.061774641	1.8188940591996208	Down	71815.5539039877	599659.228299581
GLYMA_15G244300_I1MIY5		GLYMA_15G244300	0.0426423705894557	0.334229940997267	-1.581087116	1.370158659860897	Down	188613.214742839	564321.7187
GLYMA_05G132100_I1K361		GLYMA_05G132100	0.0025542120457516	0.369046847238021	-1.43812413	2.5927430512867202	Down	255730.029007269	692947.334250853
GLYMA_13G134600_I1LYX4		GLYMA_13G134600	0.0007306816801668	0.117445789307443	-3.089933104	3.1362717812577765	Down	11460.8998955434	97584.5959495553
GLYMA_11G184600_I1LKT1		GLYMA_11G184600	0.021929893721347	0.106123640404007	-3.236182024	1.6589634730349434	Down	12409.6840605953	116936.094666111
GLYMA_07G130200_I1KJW4		GLYMA_07G130200	0.0061334222815002	0.278469427264941	-1.84440915	2.2122971334354626	Down	663697.392708852	2383376.15452987
GLYMA_09G070500_I1L1R1		GLYMA_09G070500	0.0019052578634913	0.393764759507803	-1.344594094	2.720046237252107	Down	1699025.94389352	4314824.78527857
GLYMA_15G165200_I1MH24		GLYMA_15G165200	0.0223462017236969	0.334327501503322	-1.58066606	1.6507962850879012	Down	37810.5367231763	113094.305892154
GLYMA_14G048700_A0A368UH34		GLYMA_14G048700	0.0126869699206251	0.195151924207948	-2.357330407	1.8966420897954552	Down	36507.406636183	187071.72263022
LOC100805538 GLYMA_02G151400_I1JFE9	100805538;	LOC100805538 GLYMA_02G151400	0.0107923491840413	0.295195051398678	-1.760259558	1.966884011608113	Down	468925.430642133	1588527.41067404
GLYMA_03G117800_I1JMW4		GLYMA_03G117800	0.0349948461836202	0.475351496904023	-1.072933391	1.455995911044745	Down	117476.592194511	247136.262238868
GLYMA_08G048400_A0A0R0IH39		GLYMA_08G048400	0.0081261810013569	0.0535956648439686	-4.221739879	2.090113508490648	Down	4468.23396585747	83369.3168816116
GLYMA_09G206800_I1L4Z2		GLYMA_09G206800	0.034397535100024	0.415444181327926	-1.267273444	1.4634726775102262	Down	31315.429777917	75378.1884194895
GLYMA_16G073900_A0A368UGV7		GLYMA_16G073900	0.0017482631992437	0.165989026020867	-2.590840231	2.7573931841876433	Down	45068.3606451071	271514.097802113
GLYMA_13G163200_I1LZU4		GLYMA_13G163200	0.0284455204257756	0.159123531201904	-2.651780898	1.545986116177278	Down	11089.7800410788	69692.8980730543
GLYMA_10G158500_K7LJN9		GLYMA_10G158500	0.0011668736521111	0.477477130224194	-1.066496461	2.9329761663724487	Down	480963.165213131	1007300.94651298
GLYMA_11G142700_C6TEF1		GLYMA_11G142700	0.0257956201802933	0.44225865318986	-1.177037724	1.5884540263236684	Down	1239030.62740305	2801597.25189399
GLYMA_01G000900_I1J495		GLYMA_01G000900	0.0273646935069164	0.354386165150588	-1.496605811	1.5628094117275924	Down	90607.4011627596	255674.205352396
GLYMA_10G250400_K7LLB1		GLYMA_10G250400	0.0082135932116802	0.493499673780003	-1.018878964	2.0854668099188554	Down	1028010.25790243	2083102.2035502
GLYMA_18G077600_A0A368UJV9		GLYMA_18G077600	0.0008002581169631	2.80651102756616	1.488777728	3.0967699121423977	Up	2233079.15753271	795678.027130099
GLYMA_18G077700_A0A0R0EXM7		GLYMA_18G077700	0.0464779469417393	2.44583684321743	1.29032816783424	1.3327530641712169	Up	189627.697406474	77530.8042040223
GLYMA_20G205100_I1NI49		GLYMA_20G205100	0.0042544778110311	2.34179882793217	1.2276171465435	2.3711537370376083	Up	874955.700178623	373625.475315152
GLYMA_08G160500_A0A0R0IMT3		GLYMA_08G160500	0.0011059491530101	5.17554003149027	2.37170940562735	2.9562648396450277	Up	288230.663497635	55690.9350027074
GLYMA_20G205800_C6T3N0		GLYMA_20G205800	0.0027828193636	2.12125476359816	1.08491789956133	2.555514983366935	Up	147783.598284962	69668.0100952538
GLYMA_06G170300_I1KC33		GLYMA_06G170300	0.0282420184701978	2.87163969189471	1.52187474382454	1.5491042672823385	Up	808199.375595653	281441.776235654
GLYMA_03G015600_I1JKD2		GLYMA_03G015600	0.0005614130933545	3.93565743865717	1.97660465333516	3.2507174629069606	Up	225845.442323863	57384.4258155051
GASA19 GLYMA_13G039300 GLYMA_13G039600_I1LX92	100796753;	GASA19 GLYMA_13G039300 GLYMA_13G039600	0.0071782825958189	10.5114445471632	3.39388904181079	2.143979448289084	Up	143892.389089319	13689.1165095051
LOC100797896 GLYMA_01G067200_I1J668	100797896;	LOC100797896 GLYMA_01G067200	0.0009088521199199	10.4843640717075	3.39016745241941	3.041506775444058	Up	3295994.97052332	314372.42621302
GSTU62 GLYMA_20G101100_I1NF36	547586;	GSTU62 GLYMA_20G101100	0.0011361703364004	2.17081475109693	1.118236617	2.944556553648614	Up	5992068.65570407	2760285.58064489
scs1 SSTP-1 GLYMA_06G022600_Q9LDM8	547552;	scs1 SSTP-1 GLYMA_06G022600	0.0005724408088595	4.29459178351399	2.10252100449782	3.2422694132932066	Up	17063195.0585689	3973182.06681966
GLYMA_15G238200_A0A0R0GF16		GLYMA_15G238200	0.0037927034864364	19.5747868121592	4.29092469018322	2.4210511091132214	Up	1207478.52547487	61685.3985211643
GLYMA_08G227300_K7L882		GLYMA_08G227300	0.0468448784753454	2.36490684424171	1.24178335565877	1.3293378833563523	Up	743308.810326166	314307.860428432
GLYMA_18G027100_I1MZ21		GLYMA_18G027100	0.0006925499391346	2.60963930301727	1.38385041533576	3.1595489045615532	Up	1188382.69645475	455381.973700633
GLYMA_13G330000_A0A0R0GXI8		GLYMA_13G330000	0.0214582301717457	3.76294579504219	1.91186250763937	1.6684061005593136	Up	274859.329700764	73043.6590563969
GLYMA_12G097400_I1LRP2		GLYMA_12G097400	0.0007268437067742	2.22613840807998	1.15454329368751	3.1385589654584702	Up	21838232.3594581	9809916.70607459
GLYMA_09G214000_I1L566		GLYMA_09G214000	0.0140859581409446	3.05395761926682	1.61068004153953	1.8512136065289346	Up	441502.111023222	144567.202975533
GLYMA_08G193500_I1KUU7		GLYMA_08G193500	0.005991153373462	11.6561511876567	3.54301959019138	2.222489562333252	Up	1722734.53540357	147796.172824856
GLYMA_09G192600_I1L4K3		GLYMA_09G192600	0.0110681718852412	2.39388630582607	1.25935463519038	1.9559241050214964	Up	187322.081469361	78250.1996913844
GMCP3 GLYMA_10G207100_Q43448	547978;	GMCP3 GLYMA_10G207100	0.0496282257566305	3.4656580818017	1.79312932673648	1.3042712508530192	Up	318432.938053691	91882.3872804402
LOC100792880 GLYMA_04G001200_I1JSB3	100792880;	LOC100792880 GLYMA_04G001200	0.0476449484724714	3.27309959343892	1.7106575011833	1.3219831384008405	Up	293913.79688913	89796.7777938361
GLYMA_16G096600_K7MGJ3		GLYMA_16G096600	0.0086884810192951	2.46257949734838	1.30017029861126	2.061056143298198	Up	165077.278808654	67034.294318784
GLYMA_18G255000_I1N4A0		GLYMA_18G255000	0.0100956684762431	2.15360102968961	1.10675100484901	1.9958649193224272	Up	785579.500251619	364774.853569252
LOC100805709 GLYMA_02G078100_I1JDA7	100805709;	LOC100805709 GLYMA_02G078100	0.01067337445172	5.58982276793484	2.48280254140926	1.9716982540457473	Up	223684.49899001	40016.3848258557
GLYMA_19G160200_I1N9L1		GLYMA_19G160200	0.049075793175117	9.37768601588627	3.22923197548579	1.3091326724963157	Up	157808.660104237	16828.1023524248
GLYMA_15G131400_A0A0R0G8Z9		GLYMA_15G131400	0.0400744547222881	6.65480169703906	2.73439567666146	1.3971323782118081	Up	1437645.48201342	216031.303029371
GLYMA_13G324100_I1M4I4		GLYMA_13G324100	1.88565476475007e-05	3.156599387	1.65837117589676	4.724537817159923	Up	242255.967653146	76745.8704530563
GLYMA_11G090100_A0A0R0HER9		GLYMA_11G090100	0.0012422178863381	2.10825679145818	1.07605060188979	2.9058022217641004	Up	744040.878902455	352917.577174192
GLYMA_18G195700_A0A0R0F1N7		GLYMA_18G195700	0.0240029168401332	3.76322020692795	1.91196771198028	1.6197359795132948	Up	295854.978208219	78617.5036112849
LOC100812892 GLYMA_11G015900_I1LG63		LOC100812892 GLYMA_11G015900	0.0175385488364929	3.57218381379659	1.8368063191013	1.7560063436025835	Up	71143.4655315171	19915.9587635846
GLYMA_07G046000_K7KZN7		GLYMA_07G046000	7.57478457167385e-05	3.67667104219686	1.87840010201807	4.12062971406839	Up	4160318.58448866	1131544.95921474
GLYMA_19G113400_K7MXV2		GLYMA_19G113400	0.0038295506647047	30.9840246335702	4.95345264836844	2.416852180414484	Up	22770002.2090891	734894.916924979
GLYMA_02G076300_K7K6Z5		GLYMA_02G076300	0.0080117996254018	5.75667452762317	2.52523564708896	2.0962699209199624	Up	785796.148062092	136501.750149584
GLYMA_16G189500_C6SVM4		GLYMA_16G189500	0.0005058239547292	2.48449297733984	1.31295146397645	3.296000607256617	Up	1712081.69281177	689107.076746462
GLYMA_18G280600_K7MV73		GLYMA_18G280600	0.0038232077703357	7.40242580874345	2.88799812597773	2.417572099820782	Up	194940.023941322	26334.6136763798
GLYMA_19G245500_I1NCA1		GLYMA_19G245500	0.0217916794762972	4.18762239614623	2.06613135827451	1.6617092975563676	Up	672123.787421634	160502.481799738
LOC100803234 GLYMA_02G008100_K7K5U8	100803234;	LOC100803234 GLYMA_02G008100	0.0048378155025249	8.03513188880984	3.00632170451895	2.315350698140987	Up	358675.865824835	44638.4540774429
GLYMA_07G236900_I1KMN3		GLYMA_07G236900	0.0409822628834813	5.94580665793327	2.57187255134244	1.3874040651960107	Up	151260.965248728	25439.9401041582
GLYMA_19G218200_I1NBE6		GLYMA_19G218200	0.0004172652361684	3.01195962048361	1.59070242880183	3.379587796378967	Up	484114.949177015	160730.889579218
GLYMA_07G263500_I1KNH1		GLYMA_07G263500	0.02750651803647	3.6306636736418	1.86023329234071	1.5605643821023336	Up	294599.480197564	81142.0463802039
GLYMA_13G123400_I1LYK0		GLYMA_13G123400	0.0237154596427162	3.08561388041934	1.62555754095717	1.6249684536239248	Up	229145.948110904	74262.6773767828
GLYMA_02G137000_K7K859		GLYMA_02G137000	0.0036231735484925	6.61616154970788	2.72599446185455	2.4409108629438006	Up	31532.746567025	4766.01823128356
GLYMA_10G255600_I1LEC5		GLYMA_10G255600	0.0348979569816572	3.64906455034449	1.86752667178789	1.457199997039783	Up	201133.769996074	55119.268848529
GLYMA_09G233900_A0A0R0ICE4		GLYMA_09G233900	0.0060479594820737	4.19219364647548	2.06770535961328	2.2183911270258236	Up	17262077.5704528	4117671.80291532
GLYMA_10G033100_I1L8A9		GLYMA_10G033100	2.0342399577029e-05	39.1509283160819	5.29097461086165	4.691597819279741	Up	15378893.9404623	392810.454360162
GLYMA_05G204800_I1K6M2		GLYMA_05G204800	4.96788525881868e-06	2.24044022570479	1.16378223631875	5.303828443434809	Up	36145036.0286353	16133006.1895603
GLYMA_04G233100_K7KLV7		GLYMA_04G233100	0.0434523350260608	2.39118702553996	1.25772697415945	1.3619868806264668	Up	63615.0132279866	26603.9471394428
GLYMA_08G286700_I1KXF9		GLYMA_08G286700	0.0499069576636395	5.4475992988382	2.44562058902558	1.30183890399012	Up	382269.6327	70172.1275267668
LOC100780190 GLYMA_01G136100_I1J7R6	100780190;	LOC100780190 GLYMA_01G136100	0.0309490928636763	3.19210362795648	1.67450748774828	1.5093520758869432	Up	1088017.25700441	340846.471109379
GLYMA_14G005300_A0A0R0G7B7		GLYMA_14G005300	0.0007650602064458	2.56164986057512	1.35707329420681	3.1163043866786353	Up	379782.572097855	148257.019018434
GLYMA_17G186900_A0A0R0FN16		GLYMA_17G186900	0.0004885529475918	2.99141091530818	1.5808260999453	3.311088362137931	Up	836415.363545392	279605.640022619
GLYMA_06G322100_C6SW98		GLYMA_06G322100	0.0017651998033094	4.18476115248343	2.06514528252206	2.7532061296168955	Up	390576.711500232	93333.0953114123
GLYMA_15G136900_I1MGB1		GLYMA_15G136900	0.0232106431315808	15.9392785380858	3.99451442477525	1.6343128257385229	Up	148717.735147225	9330.26766499342
GLYMA_16G039800_K7MF41		GLYMA_16G039800	0.0028257999766533	60.5469604120254	5.91998263022284	2.548858582795369	Up	11303097.6874605	186683.156520861
GLYMA_20G238500_I1NJ40		GLYMA_20G238500	0.009471667567889	4.35074799917773	2.12126345657844	2.0235735530161048	Up	151069.643593948	34722.6830012907
GLYMA_15G143700_I1MGH2		GLYMA_15G143700	0.0049454373945961	2.57460275613181	1.36434985133692	2.305795291597859	Up	861663.875912288	334678.378580969
LOC100788550 GLYMA_16G158400_I1MP04		LOC100788550 GLYMA_16G158400	0.010578764514519	2.64431380730687	1.40289339521972	1.975565050245835	Up	19543105.4338966	7390615.0547996
GLYMA_09G059400_I1L1D7		GLYMA_09G059400	6.55209788105686e-05	3.52330136691231	1.81692788157565	4.183619623322523	Up	11951588.3979809	3392156.14940565
LOC100807545 GLYMA_04G098900_K7KJ81	100807545;	LOC100807545 GLYMA_04G098900	0.0269116726171932	3.72840056586768	1.89855686625461	1.5700593090796877	Up	180204.467698844	48332.9150168464
GLYMA_02G115900_E9KNA5		GLYMA_02G115900	0.0042403470629946	2.21956164733309	1.15027477942967	2.372598595913187	Up	67757.826753555	30527.5714395991
GLYMA_16G131000_K7MH25		GLYMA_16G131000	0.0253680723501993	3.80398121973354	1.9275101236264	1.5957125323635162	Up	141592.820565252	37222.2711907002
GLYMA_15G120300_K7MAX3		GLYMA_15G120300	0.0438157941646124	8.55370438397166	3.09654934853437	1.3583693122788099	Up	429148.008236383	50171.012344142
GLYMA_11G075500_I1LI02		GLYMA_11G075500	0.0095317910257595	6.32152121383977	2.66027177099432	2.0208254876594434	Up	1458169.65954208	230667.526093197
LOC100819571 GLYMA_01G062400_I1J635	100819571;	LOC100819571 GLYMA_01G062400	0.0216419649966828	4.28256190008957	2.09847409915384	1.6647033097173538	Up	66868.1974488702	15614.064433598
LOC732572 GLYMA_05G141900_I1K3G1	732572;	LOC732572 GLYMA_05G141900	0.0461508368118941	2.73418592052059	1.45111134736729	1.3358204198928219	Up	228752.096341032	83663.694785422
GLYMA_18G180800_I1N2G8		GLYMA_18G180800	0.0053959446945687	2.01476103462405	1.01060873472982	2.267932510254159	Up	209954.265104769	104208.023431397
GLYMA_17G208200_I1MWQ0		GLYMA_17G208200	0.0007471445725704	2.48767851005781	1.3148000538311	3.126595354015238	Up	538778.036876933	216578.643381219
LOC100306062 GLYMA_09G275500_C6SXT1	100306062;	LOC100306062 GLYMA_09G275500	2.76801889194e-05	2.46914990334229	1.30401442588678	4.55783095011221	Up	50263716.2598874	20356688.8311842
LOC100306134 GLYMA_16G212400_C6SY46	100306134;	LOC100306134 GLYMA_16G212400	0.000171953326321	2.11524226467778	1.08082290875091	3.7645894186271796	Up	11749828.6643778	5554838.26159632
GLYMA_16G014100_I1MK76		GLYMA_16G014100	0.0002837696656581	2.5745474691695	1.36431887060307	3.547034031505084	Up	22178197.8080606	8614406.24950483
GLYMA_07G157100_K7L1Z4		GLYMA_07G157100	0.0016875679326026	42.6088519893658	5.4130812763833	2.772738735735083	Up	664085.60498884	15585.6253802515
GLYMA_02G140900_I1JF32		GLYMA_02G140900	0.0019318207556394	2.17616565039736	1.12178837915757	2.714033172148286	Up	3956298.09546734	1818013.30001921
GLYMA_15G123800_A0A0R0GAQ0		GLYMA_15G123800	0.017380059185416	4.58881496109879	2.19812163283704	1.7599487489543368	Up	2957076.35291439	644409.586784977
GLYMA_04G139800_I1JWH7		GLYMA_04G139800	2.93403034131003e-05	2.12652314420652	1.08849655675078	4.532535399355931	Up	2223492.10294175	1045599.76645418
GLYMA_07G236800_I1KMN2		GLYMA_07G236800	0.006149730601394	2.06864247988874	1.04868432810718	2.2111439087596447	Up	9708270.64336004	4693063.56112448
LOC100819389 GLYMA_01G166400_K7K483	100819389;	LOC100819389 GLYMA_01G166400	0.0042494819650325	3.50985426684838	1.81141112943013	2.371664009582721	Up	305473.387823847	87033.0687826939
GLYMA_05G149900_I1K3Q2		GLYMA_05G149900	0.0095157857808398	2.52910890576249	1.33862916211804	2.0215553433525497	Up	1460959.1764949	577657.67743973
LOC100789864 GLYMA_04G076300_I1JUN3	100789864;	LOC100789864 GLYMA_04G076300	0.0016370890004923	3.131126971	1.64668201263139	2.785927709487263	Up	1390897.91577271	444216.388769727
GLYMA_08G329200_K7LAB8		GLYMA_08G329200	0.001176838216655	3.93192649476949	1.97523635153028	2.929283236768553	Up	693332.137750764	176333.951988441
GLYMA_01G075400_I1J6F0		GLYMA_01G075400	0.0013529466323169	3.23079925975289	1.69189111397191	2.8687193340360775	Up	1286665.55882037	398249.923741403
LOC100815836 GLYMA_01G240300_I1JAV9	100815836;	LOC100815836 GLYMA_01G240300	0.0098170412851997	7.65482177236951	2.93636878776922	2.0080193825923867	Up	398257.990395147	52027.0755137215
GLYMA_15G211500_I1MI59		GLYMA_15G211500	0.0021523347973213	2.14628419973265	1.10184112287812	2.667090172912702	Up	207116.336276345	96499.9585339837
GLYMA_03G147000_K7KF38		GLYMA_03G147000	0.0318112876201279	2.93936460046525	1.55550432280641	1.4974187516723056	Up	102419.427703964	34844.0706157218
GLYMA_17G202200_I1MWJ6		GLYMA_17G202200	0.0074243396929474	2.56345319661195	1.35808855732864	2.129342165641891	Up	167854.167664232	65479.7083426688
GLYMA_15G081600_A0A0R4J564		GLYMA_15G081600	0.021099926475358	2.09931543927189	1.06991895961797	1.675719058038892	Up	1327025.41373781	632122.923936604
GLYMA_05G180700_I1K4L7		GLYMA_05G180700	0.002362492006022	2.39539314245876	1.26026245685024	2.626629652340988	Up	1246858.09456939	520523.363145954
LOC100817318 GLYMA_03G040400_C6TFC1	100817318;	LOC100817318 GLYMA_03G040400	0.0146232158635399	2.57747816488615	1.36596020584987	1.8349571090328383	Up	24094788.7087886	9348202.84301147
Gy7 GY7 GLYMA_19G164800_Q9FEC5	547611;	Gy7 GY7 GLYMA_19G164800	0.0002762717035613	2.01371947788238	1.00986272204596	3.5586635943324856	Up	4477318.84116912	2223407.42608174
GLYMA_10G163300_I1LBM9		GLYMA_10G163300	0.000639477825542	2.47390329313744	1.30678910531107	3.1941745104686974	Up	1248608.24700762	504711.825426334
LOC100791107 GLYMA_04G216900_K7KLJ9	100791107;	LOC100791107 GLYMA_04G216900	0.0001344512847986	2.30995807060405	1.20786666468003	3.8714350433605285	Up	39774772.6227825	17218828.8302486
GLYMA_09G280800_K7LGJ7		GLYMA_09G280800	0.0002261559814842	2.4783381194883	1.30937302768513	3.6455919213329273	Up	3708172.70719878	1496233.57605636
GLYMA_18G267100_I1N4K3		GLYMA_18G267100	0.0305852519123944	3.28798454448648	1.71720351749736	1.5144879381280143	Up	4560839.12386405	1387123.04214203
GLYMA_14G049900_K7M508		GLYMA_14G049900	0.0024726887167021	7.54264962228107	2.91507141015645	2.6068305529179514	Up	1748143.4173048	231767.81434216
TIC214 ycf1-A; TIC214 ycf1-B_Q2PMP0		TIC214 ycf1-A; TIC214 ycf1-B	0.0006256519296922	13.9271600598453	3.79982919738621	3.2036672116061484	Up	3202370.46490189	229937.076269766
GLYMA_17G115500_I1MU98		GLYMA_17G115500	0.0045207541632232	4.72233703030551	2.23950100950364	2.3447891090812765	Up	489133.691674878	103578.734117424
GLYMA_07G176000_I1KL02		GLYMA_07G176000	0.0251645103128232	2.23483613254603	1.16016905090287	1.5992115163102725	Up	8462574.50089067	3786664.43487725
GLYMA_18G231500_C6SVG7		GLYMA_18G231500	0.0075437607147712	6.73080427700409	2.75077890559602	2.1224120957085075	Up	199101.38881376	29580.6237441778
GLYMA_20G084500_I1NEN5		GLYMA_20G084500	0.0060105892084503	3.66594261469262	1.87418420264093	2.2210829527167273	Up	6468893.009	1764591.99951808
GLYMA_03G157900_I1JNY3		GLYMA_03G157900	0.0007521796880931	6.99237251385851	2.80578204547647	3.1236783984703713	Up	267944.990314504	38319.6103730817
GLYMA_05G049200_I1K0C8		GLYMA_05G049200	0.0025757022890269	2.7688035038595	1.46926267231577	2.589104336073378	Up	71495.1005608969	25821.6592333975
GLYMA_10G210700_I1LD08		GLYMA_10G210700	0.0047661976577069	3.53027519553022	1.81978065028165	2.3218279511059223	Up	193952.348522252	54939.7250298846
GLYMA_18G007700_I1MYG7		GLYMA_18G007700	0.0468651907389651	2.31343811371228	1.21003850619321	1.329149611077458	Up	198176.473854311	85663.1835879564
GLYMA_13G186500_I1M0H9		GLYMA_13G186500	0.0302367728912971	3.5454762035051	1.82597941316171	1.5194645620560807	Up	185447.720767393	52305.4478786397
GLYMA_09G234500_K7LFN8		GLYMA_09G234500	0.0002657812228278	4.94453209262483	2.30583400337285	3.575475704771505	Up	100380.468122082	20301.3078369555
ALDH6B1 GLYMA_07G183600_I1KL66	100791508;	ALDH6B1 GLYMA_07G183600	0.0027076656972359	3.85227870879047	1.94571208460506	2.56740495697658	Up	810823.423059591	210478.909848704
GLYMA_13G278000_I1M396		GLYMA_13G278000	1.13330119970655e-06	3.77585353517719	1.9168028038492	5.945654651490325	Up	16101492.8588572	4264331.94742593
GLYMA_05G047700_I1K0A8		GLYMA_05G047700	0.003697025288842	2.68603882467919	1.4254801579922	2.4321475787028004	Up	295379.333443392	109968.378241395
GLYMA_13G321200_A0A0R0H625		GLYMA_13G321200	0.0125600262237295	7.2252597657446	2.8530494569579	1.9010094538465037	Up	197296.198652758	27306.4505705597
GLYMA_17G239000_I1MXL3		GLYMA_17G239000	0.0002464920599523	12.1800823703363	3.6064519846894	3.608197065735394	Up	874144.908087814	71768.3905173523
LOC100791264 GLYMA_03G214600_I1JQM3	100791264;	LOC100791264 GLYMA_03G214600	0.008129050066722	2.65875397652268	1.41075028593123	2.0899602016241996	Up	8694680.30087556	3270208.66829021
ALDH3H2 GLYMA_06G114300_I1KAB0	100783726;	ALDH3H2 GLYMA_06G114300	0.0172613741871133	4.17989302083973	2.06346601879443	1.7629246328314743	Up	258929.746233349	61946.5007698523
LOC100801664 GLYMA_02G098300_I1JDV6	100801664;	LOC100801664 GLYMA_02G098300	0.0231839279020494	2.15469820986436	1.1074858175179	1.6348129824504882	Up	691487.378666711	320920.756095231
LOC547748 GLYMA_11G095100_I1LIL5	547748;	LOC547748 GLYMA_11G095100	0.0011224088298605	2.43275226859653	1.28258941560556	2.9498489254217786	Up	19648063.2779388	8076475.16418673
LOC100305462 GLYMA_08G184300_I1KUJ6	100305462;	LOC100305462 GLYMA_08G184300	0.0298275983442138	3.58635591501452	1.84251867039996	1.5253817137128747	Up	242646.060164198	67658.1092100603
PER1 GLYMA_18G055300_I1MZT0		PER1 GLYMA_18G055300	0.001296537537018	3.57895426084847	1.8395381061827	2.887214905131579	Up	2059806.47727977	575533.054393226
LOC100801855 GLYMA_03G030900_I1JKT2	100801855;	LOC100801855 GLYMA_03G030900	0.0093106472680141	2.17457626379571	1.12073430593719	2.031020126198515	Up	2290859.41930688	1053473.93763427
GLYMA_13G192500_K7M0M2		GLYMA_13G192500	0.0037757676736567	2.17839601254746	1.12326624671062	2.4229947360776247	Up	2999068.01547143	1376732.23702069
GLYMA_08G136500_I1KT31		GLYMA_08G136500	0.0285428743092723	2.79314773995176	1.48189188513189	1.5445022949283977	Up	32607.9023853105	11674.2490627702
GLYMA_06G209700_I1KD70		GLYMA_06G209700	0.0016462768458316	4.76738131664587	2.25319702327475	2.7834971299335987	Up	74373.1434521619	15600.4184503722
GLYMA_04G112500_I1JVM6		GLYMA_04G112500	0.0006284465923776	2.83044510379171	1.50102894300045	3.2017316242966443	Up	778688.266560817	275111.594822197
LOC100803737 GLYMA_01G190600_I1J9B3	100803737;	LOC100803737 GLYMA_01G190600	0.00806398573419	11.2064039537272	3.4862514978809	2.0934502491981584	Up	136715.111508812	12199.730803327
LOC100776812 GLYMA_01G130200_I1J7M1	100776812;	LOC100776812 GLYMA_01G130200	0.0002005113387628	2.008017371	1.00577174959075	3.697861063328694	Up	27560159.5042431	13725060.3042745
GLYMA_09G104000_K7LD07		GLYMA_09G104000	0.0033339046951682	2.46839032141046	1.30357054288231	2.477046819311297	Up	380131.797867146	153999.873751707
GLYMA_16G211800_K7MIV6		GLYMA_16G211800	0.0063414377654221	2.239541481	1.16320338805969	2.197812265336168	Up	2067360.76577588	923117.871886401
LOC100809988 GLYMA_02G213000_I1JGY9	100809988;	LOC100809988 GLYMA_02G213000	0.0001141682205026	2.63108709663509	1.39565900669603	3.9424547680785516	Up	86846532.6337123	33007851.6765108
LOC100306506 GLYMA_14G070500_I1M877		LOC100306506 GLYMA_14G070500	0.0068949964692995	2.08626140903811	1.0609199392069	2.1614659518759685	Up	1139467.11646096	546176.57764485
GLYMA_16G006000_I1MJY7		GLYMA_16G006000	0.0444614071309702	3.61323158565691	1.85328972550698	1.3520167967079848	Up	496489.69170719	137408.765515628
GLYMA_06G004400_I1K6Z9		GLYMA_06G004400	0.0416382575353422	2.67807009150764	1.42119371994049	1.3805074529996268	Up	886844.590037676	331150.627031729
GLYMA_04G154300_A0A0R0K8M4		GLYMA_04G154300	0.0007770487619674	5.13491568445474	2.36034058762084	3.1095517271593236	Up	1606768.71070083	312910.43698441
LOC100807063 GLYMA_13G103100_A0A0R0GL47	100807063;	LOC100807063 GLYMA_13G103100	0.0143356579867638	7.58193650242224	2.92256637420519	1.8435823687473125	Up	415777.991249726	54837.9679936511
GLYMA_17G078900_I1MT72		GLYMA_17G078900	0.0021663554181752	2.75758166783825	1.46340361293925	2.664270290328649	Up	2209410.80555025	801213.190281422
GLYMA_07G073800_I1KIE4		GLYMA_07G073800	0.0126764689649948	4.96871750912924	2.31287352140836	1.897001702493567	Up	297024.896865465	59778.9864929387
GLYMA_08G210000_I1KVB9		GLYMA_08G210000	0.0454734785265249	2.25094814970206	1.17053282488214	1.3422418228546629	Up	183873.541318666	81687.1509648075
GLYMA_03G040100_C6TFP9		GLYMA_03G040100	0.0161591928672504	2.11016184649813	1.07735365589247	1.791580335520191	Up	1814227.30621203	859757.420608656
GLYMA_11G209300_I1LZJ5		GLYMA_11G209300	0.0047394103748937	3.05428763893429	1.61083593499764	2.324275685089239	Up	1454642.0667709	476262.303598379
LOC100305653 GLYMA_14G021900_C6SW23	100305653;	LOC100305653 GLYMA_14G021900	7.98039268522764e-05	2.92040353658851	1.54616773212271	4.097975738118998	Up	1610762.28177075	551554.694955743
LOC100795673 GLYMA_04G051200_I1JTW7	100795673;	LOC100795673 GLYMA_04G051200	0.0286662730069092	2.98175640412859	1.57616240084383	1.5426287673865933	Up	597222.147025603	200292.064837583
GLYMA_07G060000_I1KHZ6		GLYMA_07G060000	0.0025235165909983	2.38220394934044	1.25229693297798	2.597993835628007	Up	3674850.40214991	1542626.27394576
GLYMA_08G176900_I1KUB2		GLYMA_08G176900	0.0356829877013669	5.65460373696929	2.49942592664832	1.4475387897248737	Up	139000.579636784	24581.8427077412
GLYMA_18G210500_A0A0R0F2G6		GLYMA_18G210500	0.0226078770904153	5.08213781485958	2.34543549820092	1.6457402165667971	Up	888502.28628108	174828.4519
GLYMA_08G201000_I1KV19		GLYMA_08G201000	0.0062145462686808	2.97331359635694	1.57207163278794	2.2065905742148635	Up	106882.642871089	35947.3158169549
GLYMA_06G167700_I1KC06		GLYMA_06G167700	0.0025982440907496	2.00856908093659	1.00616808100537	2.5853200517671944	Up	1756636.52840914	874571.128810776
GLYMA_17G029600_I1MRL9		GLYMA_17G029600	0.0119902320996407	3.95318956010364	1.98301713574558	1.9211724100106098	Up	90998.1970383221	23018.930829094
GLYMA_06G272000_K7KXQ8		GLYMA_06G272000	0.0076563986223538	2.28299179917285	1.19092567720874	2.1159754635564614	Up	978337.227105569	428532.957262496
GLYMA_10G047100_I1L8P0		GLYMA_10G047100	0.0013484119267232	2.47360514846843	1.30661522714955	2.8701774147930372	Up	558004.161347957	225583.360260005
LOC100797173 GLYMA_01G075700_I1J6F1	100797173;	LOC100797173 GLYMA_01G075700	0.0172269913758109	2.3463262813099	1.23040364921324	1.7637905636997093	Up	107177.933995676	45679.0408262573
GLYMA_18G013300_K7MPD3		GLYMA_18G013300	0.0184270252747092	3.90884875741121	1.96674376442919	1.734544768473351	Up	69800.3780836514	17857.0168393723
GLYMA_10G140200_A0A0R4J4B0		GLYMA_10G140200	0.0431876055713414	2.95338911891934	1.5623714489039	1.3646408736552145	Up	2061018.43422704	697848.590632439
GLYMA_05G182600_A0A0R4J3C5		GLYMA_05G182600	0.0032668376333312	5.52553155251644	2.46611325749812	2.4858724500671476	Up	397337.281351184	71909.3317221632
GLYMA_19G174700_I1NA14		GLYMA_19G174700	0.0382163550492271	3.02302958261881	1.59599509689107	1.4177507368910243	Up	77717.8170319969	25708.5863396252
GLYMA_13G349300_I1M5B4		GLYMA_13G349300	0.0064555988292733	9.49365382744028	3.24696344490739	2.1900634658396214	Up	166607.804048746	17549.3868932935
