# Supplementary material for: Evaluation of the Unintended Effects of fad2-1-Gene-Edited Soybean Line AE15 Seeds
Source: Biomolecules. 2025 Dec 19;16(1):8. doi: 10.3390/biom16010008 (PMC12838885; doi:10.3390/biom16010008)
Supplement: Supplementary file 1 [file biomolecules-16-00008-s001.zip › Table S12 DEPs identified from ZhH302E4 vs ZhH302E2.csv]

ID	ENTREZID	SYMBOL	P	FC	LFC	logP	group	C	A
GLYMA_18G077600_A0A368UJV9		GLYMA_18G077600	0.0002011735041648	0.435344501764166	-1.199770592	3.696429219206368	Down	795678.027130099	1827697.43020927
GLYMA_20G205100_I1NI49		GLYMA_20G205100	0.0006632712048678	0.408893931183915	-1.290201444	3.1783088566718836	Down	373625.475315152	913746.687883955
GLYMA_20G011400_K7N0P4		GLYMA_20G011400	0.0070053111275807	0.400404563763189	-1.320469677	2.154572571585794	Down	24708194.227651	61708073.4430993
GLYMA_08G160500_A0A0R0IMT3		GLYMA_08G160500	0.016154402592814	0.420963531833444	-1.248232837	1.7917090980265076	Down	55690.9350027074	132293.965608265
LOC100815953 GLYMA_05G152000_I1K3S5	100815953;	LOC100815953 GLYMA_05G152000	2.13046045841911e-06	0.380900632380095	-1.392513412	5.671526521942171	Down	23550281.1840613	61827886.808444
GLYMA_05G170200_A0A0R0K4W3		GLYMA_05G170200	0.0071232117604557	0.266295113649309	-1.908902139	2.1473241446586058	Down	40930.7980458283	153704.653025407
GLYMA_07G115000_I1KJJ6		GLYMA_07G115000	0.0025845520947293	0.41156194822719	-1.280818494	2.587614709684931	Down	3458719.0117731	8403884.34030791
PM22 GLYMA_16G031300_Q9XER5	547533;	PM22 GLYMA_16G031300	0.0005156722930788	0.411358052112499	-1.281533411	3.287626202481681	Down	174577099.335159	424392079.937735
GLYMA_08G046000_A0A0R0IQQ0		GLYMA_08G046000	0.0016523986080305	0.29449423426499	-1.763688706	2.781885179542055	Down	45226.5112055486	153573.503122826
GLYMA_06G083900_A0A0R0JDX3		GLYMA_06G083900	0.0052767074306696	0.45613700786732	-1.132460869	2.2776369848011186	Down	492954.788607117	1080716.49549318
LOC100306272 GLYMA_02G208900_I1JGV5	100306272;	LOC100306272 GLYMA_02G208900	0.0025955733241556	0.232944169747341	-2.101943873	2.5857666979250404	Down	427719.518393888	1836146.0553308
LOC100792657 GLYMA_03G066800_A0A0R0KKR3	100792657;	LOC100792657 GLYMA_03G066800	0.0046118525731165	0.370100020558512	-1.434012879	2.336124584227587	Down	5755387.30382261	15550897.0119408
LOC100797896 GLYMA_01G067200_I1J668	100797896;	LOC100797896 GLYMA_01G067200	0.0004287995475066	0.085351745655216	-3.55043553	3.3677456816070084	Down	314372.42621302	3683257.13551247
GSTU62 GLYMA_20G101100_I1NF36	547586;	GSTU62 GLYMA_20G101100	0.0005451729352854	0.216538875150594	-2.20730204	3.2634657125364854	Down	2760285.58064489	12747298.0485616
GLYMA_05G002500_I1K1M4		GLYMA_05G002500	0.0001620192601507	0.423619444110685	-1.239159284	3.7904333553340512	Down	317303.716312867	749030.104080777
GLYMA_10G171700_K7LJY2		GLYMA_10G171700	0.0160880409978302	0.42211560892278	-1.244289917	1.7934968356790457	Down	147769.825457475	350069.559935434
GLYMA_13G204700_I1M0Z8		GLYMA_13G204700	0.011201531181198	0.489701881232348	-1.030024357	1.9507226078571924	Down	837500.230797118	1710224.65482372
scs1 SSTP-1 GLYMA_06G022600_Q9LDM8	547552;	scs1 SSTP-1 GLYMA_06G022600	0.0002523404669543	0.308840773506718	-1.695064863	3.5980130976168283	Down	3973182.06681966	12864823.584355
GLYMA_15G238200_A0A0R0GF16		GLYMA_15G238200	0.0082813065665987	0.0817061687126101	-3.613411186	2.0819011378650276	Down	61685.3985211643	754966.234411675
LOC100776823 GLYMA_01G019100_K7K1B5	100776823;	LOC100776823 GLYMA_01G019100	3.90824498915936e-05	0.478289086317975	-1.064045223	4.408018220258998	Down	1024433.87443556	2141871.73351997
GLYMA_17G084700_K7MKM1		GLYMA_17G084700	0.0012057243166981	0.262275241358228	-1.93084647	2.9187519802749073	Down	318647.695390854	1214936.23927555
GLYMA_18G103000_I1N0T8		GLYMA_18G103000	0.0348057270267846	0.461989662914253	-1.114067523	1.4583492902059345	Down	1231100.21780741	2664778.70963946
LOC100527254 GLYMA_03G120900_I1JMZ4	100527254;	LOC100527254 GLYMA_03G120900	0.0387075779476809	0.48264390489414	-1.050968935	1.4122040029736358	Down	561173.135520935	1162706.35520409
SLE3 Glyma01g29480_C6T0L2	100500126;	SLE3 Glyma01g29480	0.0001339037201222	0.475198787995564	-1.073396938	3.8732073572217436	Down	15901509.556133	33462857.9824607
GLYMA_16G140800_I1MNH0		GLYMA_16G140800	4.68232882533011e-05	0.45401712482389	-1.13918138	4.329538090423287	Down	542905.622507766	1195782.25759294
GLYMA_18G027100_I1MZ21		GLYMA_18G027100	0.0001953777680541	0.392473753557699	-1.349331917	3.709124855974137	Down	455381.973700633	1160286.43845017
LOC100791699 GLYMA_14G085800_I1M8Q5		LOC100791699 GLYMA_14G085800	0.0103043509502108	0.45967439084139	-1.121315801	1.9869793583359303	Down	1028974.80163284	2238486.24620876
GLYMA_13G330000_A0A0R0GXI8		GLYMA_13G330000	0.0299473053499244	0.281278306058863	-1.829929808	1.5236422492114736	Down	73043.6590563969	259684.652115016
GLYMA_14G207700_I1MBN8		GLYMA_14G207700	0.0276424687392833	0.429444135574893	-1.219457625	1.5584231728763682	Down	5072265.67922366	11811235.1736588
GLYMA_08G193500_I1KUU7		GLYMA_08G193500	0.0104164783423125	0.120279360431384	-3.055538993	1.982279084780416	Down	147796.172824856	1228774.18282557
GLYMA_06G012900_I1K775		GLYMA_06G012900	0.0421387778081786	0.393306223516616	-1.34627508	1.375318064809108	Down	312441.079449144	794396.479810456
GLYMA_15G053300_I1MDW4		GLYMA_15G053300	0.0418748137285768	0.462865476381795	-1.111335134	1.378047111819723	Down	247657.501332305	535052.869503762
GLYMA_09G192600_I1L4K3		GLYMA_09G192600	0.0111032326188611	0.457219133814485	-1.129042316	1.9545505613804441	Down	78250.1996913844	171143.755596051
GLYMA_07G268500_I1KNL7		GLYMA_07G268500	0.0005262524781844	0.428148161342277	-1.223817965	3.2788058460080074	Down	2236689.60802538	5224101.86467505
GLYMA_13G088700_G3E7M9		GLYMA_13G088700	1.52435407504256e-05	0.376931281962314	-1.407626564	4.8169141439040954	Down	83101761.7610198	220469262.536104
LOC100792880 GLYMA_04G001200_I1JSB3	100792880;	LOC100792880 GLYMA_04G001200	0.0008145709927308	0.123418217857024	-3.018372727	3.089071059412372	Down	89796.7777938361	727581.222229793
GLYMA_20G011500_I1ND48		GLYMA_20G011500	0.0001385493312731	0.367935278825324	-1.442476082	3.8583955660571623	Down	2836561.52242286	7709403.48932809
GLYMA_16G096600_K7MGJ3		GLYMA_16G096600	0.0022897260521374	0.315838505621153	-1.662741026	2.640216474499383	Down	67034.294318784	212242.310946061
LOC100790574 GLYMA_04G002900_I1JSD2	100790574;	LOC100790574 GLYMA_04G002900	3.45495102352283e-06	0.406053813013391	-1.300257159	5.461558104690518	Down	757545.935168475	1865629.40893623
GLYMA_06G220500_I1KDE5		GLYMA_06G220500	0.0027437114817015	0.452803216874504	-1.143043887	2.561661559325662	Down	221811.211926343	489862.270540844
GLYMA_10G031700_A0A0R0I0B6		GLYMA_10G031700	0.0162834185653353	0.26991444974469	-1.889425882	1.7882544134392047	Down	45505.6509376279	168592.867038691
LOC100812733 GLYMA_12G021100_K7LSL2	100812733;	LOC100812733 GLYMA_12G021100	0.0042355391500943	0.372678960617404	-1.42399472	2.3730912996172084	Down	533827.461630936	1432405.68436319
GLYMA_19G124600_I1N8L7		GLYMA_19G124600	0.0420136563191302	0.28798501919014	-1.795934329	1.376609521505939	Down	2554576.92329999	8870520.17665319
GLYMA_18G255000_I1N4A0		GLYMA_18G255000	0.0015855773608985	0.322766348180063	-1.631437925	2.799812563733578	Down	364774.853569252	1130151.44120834
SLE2 GmD-19 GmPM11 Glyma03g07470.1_I1JLC8	547493;	SLE2 GmD-19 GmPM11 Glyma03g07470.1	7.81534438891301e-06	0.382096485956483	-1.387991105	5.107051879716563	Down	23888137.6717391	62518600.7977569
LOC100805709 GLYMA_02G078100_I1JDA7	100805709;	LOC100805709 GLYMA_02G078100	0.0071285009793459	0.0402803479050204	-4.633780046	2.1470017863954283	Down	40016.3848258557	993446.852053336
GLYMA_13G324100_I1M4I4		GLYMA_13G324100	0.0019660992877772	0.247183212924597	-2.016347327	2.706394554131066	Down	76745.8704530563	310481.7255
GLYMA_18G195700_A0A0R0F1N7		GLYMA_18G195700	0.0358785312780856	0.233570253355656	-2.098071545	1.445165343523106	Down	78617.5036112849	336590.394032645
GLYMA_05G043200_A0A0R0JQU1		GLYMA_05G043200	0.0028483125362151	0.346647034928695	-1.528460675	2.5454123586775337	Down	2964076.87017024	8550705.96746903
GLYMA_07G046000_K7KZN7		GLYMA_07G046000	3.10094121380024e-05	0.2957030164694	-1.757779134	4.508506466837218	Down	1131544.95921474	3826626.36561854
GLYMA_08G360900_I1KZG7		GLYMA_08G360900	0.000207443193515	0.0936399944765876	-3.41673134	3.6831008103764473	Down	16435.034540093	175512.980665566
GLYMA_10G226300_K7LKX6		GLYMA_10G226300	0.0115313864010534	0.381342485458573	-1.390840824	1.9381184750010008	Down	113290.956548515	297084.539144071
LOC100803381 GLYMA_01G235600_I1JAQ7	100803381;	LOC100803381 GLYMA_01G235600	0.00056179680184	0.191552058656963	-2.384191564	3.2504207374505563	Down	3242259.69601138	16926258.6825951
GLYMA_19G006000_A0A0R4J5Z2		GLYMA_19G006000	0.0011089753633332	0.150132324279333	-2.735693465	2.9550781019006975	Down	30222.2247901517	201303.915963633
LOC100499938 GLYMA_20G130000_I1NFY4	100499938;	LOC100499938 GLYMA_20G130000	0.0147511167492359	0.360514555583867	-1.471870586	1.8311750997080753	Down	7474069.95142477	20731673.2033752
GLYMA_19G071800_I1N786		GLYMA_19G071800	6.55108781809513e-05	0.490649140539408	-1.027236362	4.183686578760932	Down	8478119.88870648	17279394.1499334
GLYMA_19G113400_K7MXV2		GLYMA_19G113400	0.0030968076540977	0.0303015440824657	-5.044464878	2.5090857682816203	Down	734894.916924979	24252721.7400197
LOC100810328 GLYMA_02G233700_I1JHJ8	100810328;	LOC100810328 GLYMA_02G233700	0.0021160747260323	0.367577498718832	-1.44387964	2.6744689999022304	Down	3793194.27713753	10319440.9079948
GLYMA_14G056900_A0A0R4J581		GLYMA_14G056900	0.017700317544257	0.450145551888377	-1.151536531	1.752018942311553	Down	1693658.50658537	3762468.60483329
GLYMA_02G076300_K7K6Z5		GLYMA_02G076300	0.0142705711848489	0.200614858319603	-2.317499633	1.8455586437414453	Down	136501.750149584	680416.950633439
GLYMA_04G209600_I1JXY7		GLYMA_04G209600	0.0469935031331264	0.46577761838268	-1.102286778	1.3279621792656489	Down	1082535.85797875	2324147.43700576
GLYMA_18G280600_K7MV73		GLYMA_18G280600	0.0352371719416189	0.214284655420216	-2.22239955	1.452998954386971	Down	26334.6136763798	122895.471095385
GLYMA_19G245500_I1NCA1		GLYMA_19G245500	0.0048360656628725	0.0471704334772389	-4.405973331	2.315507811030953	Down	160502.481799738	3402607.73471978
GLYMA_01G245400_I1JB16		GLYMA_01G245400	0.0092107467525314	0.479157945031341	-1.061426804	2.0357051583637595	Down	654497.385891289	1365932.45020383
GLYMA_01G164000_I1J8I6		GLYMA_01G164000	0.0147253285696408	0.28788002008249	-1.796460431	1.8319350059201542	Down	16650.3965660895	57837.9720875328
GLYMA_10G179200_A0A0R0I2D9		GLYMA_10G179200	9.86551190277243e-05	0.349224549891415	-1.517773113	4.005880375107031	Down	1837236.85822577	5260904.07675241
GASA27 GLYMA_17G237100_A0A0R0FHN7	100305602;	GASA27 GLYMA_17G237100	0.0221323803462372	0.472499555257191	-1.081615123	1.654971875017948	Down	328607.706387804	695466.699876438
LOC100803234 GLYMA_02G008100_K7K5U8	100803234;	LOC100803234 GLYMA_02G008100	0.0089129476549778	0.114452029419455	-3.12718505	2.0499786440456234	Down	44638.4540774429	390018.895286229
GLYMA_19G218200_I1NBE6		GLYMA_19G218200	0.0004774433109383	0.261460995352717	-1.935332353	3.321078186819986	Down	160730.889579218	614741.366536864
GLYMA_07G263500_I1KNH1		GLYMA_07G263500	0.0279872213966715	0.262668545131329	-1.928684649	1.5530402166461583	Down	81142.0463802039	308914.211024524
GLYMA_02G137000_K7K859		GLYMA_02G137000	0.0011821730818226	0.0826530851306309	-3.596787519	2.927318933795288	Down	4766.01823128356	57662.9199472833
GLYMA_04G235800_I1JYR8		GLYMA_04G235800	0.0306204072267775	0.258618517024706	-1.951102519	1.5139890378321954	Down	71462.1321774837	276322.56576066
GLYMA_09G233900_A0A0R0ICE4		GLYMA_09G233900	0.0079200062923048	0.247312993013115	-2.015590059	2.1012744733710913	Down	4117671.80291532	16649637.9860518
GLYMA_10G033100_I1L8A9		GLYMA_10G033100	0.0001232524421917	0.0220801226299907	-5.501108005	3.909204466615673	Down	392810.454360162	17790229.7438612
GLYMA_04G233100_K7KLV7		GLYMA_04G233100	0.0163769347919073	0.206486218238483	-2.275882602	1.7857673802026364	Down	26603.9471394428	128841.27263504
GLYMA_08G286700_I1KXF9		GLYMA_08G286700	0.0484302872798891	0.241607350766738	-2.049263746	1.3148829547878493	Down	70172.1275267668	290438.711008073
LOC100780190 GLYMA_01G136100_I1J7R6	100780190;	LOC100780190 GLYMA_01G136100	0.0463052241518803	0.441123262021299	-1.180746254	1.334370009147374	Down	340846.471109379	772678.524246409
LOC100780237 GLYMA_03G211500_K7KG97	100780237;	LOC100780237 GLYMA_03G211500	0.0083747476513664	0.429879326035899	-1.217996366	2.077028270293531	Down	3580275.10387994	8328558.47452631
GLYMA_14G005300_A0A0R0G7B7		GLYMA_14G005300	0.0008087723576082	0.253487591739991	-1.980012966	3.0921737005715766	Down	148257.019018434	584868.939740867
GLYMA_17G186900_A0A0R0FN16		GLYMA_17G186900	0.0003065218403959	0.23154776855275	-2.110618241	3.5135385755485222	Down	279605.640022619	1207550.57053776
GLYMA_15G136900_I1MGB1		GLYMA_15G136900	0.0068770634891786	0.027542794255966	-5.182181259	2.1625969662247	Down	9330.26766499342	338755.304864263
GLYMA_16G039800_K7MF41		GLYMA_16G039800	0.0021160664319948	0.012448665689072	-6.327865075	2.674470702139743	Down	186683.156520861	14996238.2462194
GLYMA_20G238500_I1NJ40		GLYMA_20G238500	0.0255893155324381	0.277468469739876	-1.849604255	1.59194133054348	Down	34722.6830012907	125141.004431397
GLYMA_15G143700_I1MGH2		GLYMA_15G143700	0.0018228811332641	0.286373208331945	-1.804031567	2.7392416499684864	Down	334678.378580969	1168679.0832508
GLYMA_19G001700_K7MVR5		GLYMA_19G001700	0.0383533807509197	0.401167260617579	-1.317724223	1.4161963480968418	Down	614620.427299066	1532080.2259708
GLYMA_17G005300_I1MQX3		GLYMA_17G005300	0.0090960113311644	0.472469443477678	-1.081707067	2.0411490073067875	Down	1224608.44082244	2591931.51584266
GLYMA_16G209800_A0A0R0FT50		GLYMA_16G209800	0.0037345516926297	0.38681688457054	-1.370277325	2.427761524799773	Down	2116280.35306472	5471013.38509123
GLYMA_16G082100_K7MFW5		GLYMA_16G082100	0.0004040481847539	0.389178896710959	-1.361494613	3.393566840025796	Down	6884696.32647653	17690312.5648916
LOC100788550 GLYMA_16G158400_I1MP04		LOC100788550 GLYMA_16G158400	0.0165928956895297	0.468084122873453	-1.095160264	1.7800778169747378	Down	7390615.0547996	15789074.4283964
GLYMA_08G162200_A0A0R4J3X2		GLYMA_08G162200	0.0196085657948532	0.261608743075826	-1.934517338	1.7075541702363173	Down	26189.6614182561	100110.038794327
GLYMA_05G035000_I1JZX7		GLYMA_05G035000	0.0001673825210504	0.458620321027076	-1.124627814	3.7762898952537105	Down	652727.451369719	1423241.45146456
LOC100807922 GLYMA_05G204000_I1K6P0	100807922;	LOC100807922 GLYMA_05G204000	0.0372530449695305	0.335404710540376	-1.576025144	1.4288382233340018	Down	351817.781096464	1048935.12237692
GLYMA_13G235600_K7M1G7		GLYMA_13G235600	0.002038309939791	0.496102820617382	-1.011288935	2.6907297776865153	Down	409143.979271351	824716.091640412
GLYMA_06G017900_B0M1A4		GLYMA_06G017900	1.16685352488868e-05	0.429268299002579	-1.22004846	4.932983657515132	Down	6818659.40958629	15884376.7998469
GLYMA_04G229300_I1JYJ0		GLYMA_04G229300	0.0023562192788776	0.165002833053075	-2.5994373	2.6277842948802284	Down	8285.20232909443	50212.4852997489
GLYMA_09G059400_I1L1D7		GLYMA_09G059400	6.88662246626256e-05	0.29289792118139	-1.771530141	4.161993724959082	Down	3392156.14940565	11581359.5935524
GLYMA_10G058500_A0A0R4J485		GLYMA_10G058500	0.0058861091022581	0.289450464631209	-1.788611622	2.2301716922755648	Down	1284884.96456701	4439049.58385227
GLYMA_15G120300_K7MAX3		GLYMA_15G120300	0.0455150382292382	0.109568942265725	-3.190089176	1.3418450881576558	Down	50171.012344142	457894.466321196
GLYMA_11G075500_I1LI02		GLYMA_11G075500	0.0157952072096209	0.263035671299164	-1.926669633	1.801474672423936	Down	230667.526093197	876943.894924605
LOC100813503 GLYMA_15G165600_I1MH29	100813503;	LOC100813503 GLYMA_15G165600	0.0062458993407112	0.100464455576133	-3.31524293	2.204405019165369	Down	100751.32903867	1002855.4722254
LOC100819571 GLYMA_01G062400_I1J635	100819571;	LOC100819571 GLYMA_01G062400	0.0378904825852646	0.339769233787267	-1.557372873	1.4214698633768201	Down	15614.064433598	45954.9096295578
GLYMA_10G019000_I1L7W1		GLYMA_10G019000	0.0211585228009016	0.432788591703896	-1.208265625	1.6745146561931552	Down	5236447.43251223	12099319.4665697
LOC732572 GLYMA_05G141900_I1K3G1	732572;	LOC732572 GLYMA_05G141900	0.0257915007990001	0.24547965146555	-2.026324655	1.5885233856728367	Down	83663.694785422	340817.229802704
GLYMA_18G180800_I1N2G8		GLYMA_18G180800	0.0006332061297534	0.224142672148919	-2.15751076	3.1984548896005984	Down	104208.023431397	464918.27027993
GLYMA_17G208200_I1MWQ0		GLYMA_17G208200	0.0001800992733347	0.112272412957539	-3.154924616	3.7444880394701205	Down	216578.643381219	1929045.94883098
GLYMA_19G029500_I1N6B5		GLYMA_19G029500	0.0375036562417749	0.111314253424455	-3.167289758	1.4259263907196644	Down	126291.478177669	1134549.02936917
GLYMA_18G003700_I1MYC1		GLYMA_18G003700	0.0023327946484219	0.449637107649722	-1.153166992	2.632123489659918	Down	542326.467645749	1206142.5945926
rpl36_Q7ICQ6	3989331;	rpl36	0.001690379637077	0.478111031591261	-1.064582401	2.7720157475922553	Down	1944976.10128871	4068042.71973267
GLYMA_19G103200_I1N814		GLYMA_19G103200	0.0138271252552036	0.372962601675028	-1.422897121	1.8592681030126648	Down	2744038.32699679	7357408.7982895
GLYMA_16G014100_I1MK76		GLYMA_16G014100	7.2986781636483e-05	0.313153633618791	-1.675057476	4.1367557862102124	Down	8614406.24950483	27508562.3307547
GLYMA_07G150700_I1KKF4		GLYMA_07G150700	0.010106735344087	0.268523630533652	-1.896879041	1.9953891066260703	Down	74429.856287881	277181.774058255
GLYMA_07G157100_K7L1Z4		GLYMA_07G157100	0.00318650814406	0.0189523818634581	-5.721477018	2.496684967215247	Down	15585.6253802515	822357.078521198
GLYMA_02G140900_I1JF32		GLYMA_02G140900	4.59739036722286e-06	0.437752605907096	-1.191812328	5.337488618474409	Down	1818013.30001921	4153061.05660292
GLYMA_01G123100_I1J7G5		GLYMA_01G123100	0.0012498625217742	0.419829342542741	-1.252125092	2.903137754446663	Down	6342055.45468411	15106270.1246006
LOC100306084 GLYMA_04G249300_C6SXW4	100306084;	LOC100306084 GLYMA_04G249300	0.0256673430303506	0.357794318539229	-1.482797616	1.5906190852428124	Down	313832.85958525	877132.037385442
GLYMA_15G123800_A0A0R0GAQ0		GLYMA_15G123800	0.0282772774724376	0.281714322072891	-1.827695184	1.5485624066012655	Down	644409.586784977	2287457.67003724
GSTL3 GSTL2 GLYMA_10G047700_I1L8Q0	100817305;	GSTL3 GSTL2 GLYMA_10G047700	1.14564875462192e-05	0.0892795079928136	-3.485527113	4.9409485126577986	Down	4185761.77425234	46883790.7864509
SNAP-1 GLYMA_15G170700_I1MH86	547812;	SNAP-1 GLYMA_15G170700	0.0076929114423241	0.405963327028024	-1.300578688	2.1139092669553814	Down	222644.461349522	548434.91154597
GSTL5 GLYMA_13G135500_Q9FQ95	547597;	GSTL5 GLYMA_13G135500	0.0010684553328623	0.431905713223789	-1.211211694	2.971243628948582	Down	2281754.31587887	5282991.74106223
GLYMA_20G172400_I1NH77		GLYMA_20G172400	0.0390372250154746	0.322902993828373	-1.630827278	1.408521061991527	Down	23236.9460032907	71962.6217390894
nan_Q948P5	547477;		0.011033527852945	0.449039196225238	-1.155086713	1.9572856043231621	Down	1733346.70155295	3860123.38371348
LOC100819389 GLYMA_01G166400_K7K483	100819389;	LOC100819389 GLYMA_01G166400	0.0014741416906626	0.213986854683176	-2.224405921	2.8314607712154376	Down	87033.0687826939	406721.566666107
GLYMA_10G002600_C6THQ5		GLYMA_10G002600	0.0072970673075562	0.448469264768581	-1.156918979	2.1368516478318282	Down	941920.241125998	2100300.54481448
LOC100789864 GLYMA_04G076300_I1JUN3	100789864;	LOC100789864 GLYMA_04G076300	0.0008849063817593	0.297383018105942	-1.749605829	3.053102672845628	Down	444216.388769727	1493751.69974056
GLYMA_08G329200_K7LAB8		GLYMA_08G329200	0.0018202878733821	0.275565392386042	-1.85953338	2.7398599241386132	Down	176333.951988441	639898.756740155
LOC100815836 GLYMA_01G240300_I1JAV9	100815836;	LOC100815836 GLYMA_01G240300	0.0067463169832772	0.132077478854643	-2.920543608	2.170933256853615	Down	52027.0755137215	393913.299715384
GLYMA_06G112500_I1KA91		GLYMA_06G112500	0.0368210724665603	0.335675562375111	-1.574860584	1.4339035661979453	Down	211412.756286991	629812.771567629
GLYMA_02G029800_K7K653		GLYMA_02G029800	0.007157923684834	0.371725867510654	-1.42768901	2.1452129362103562	Down	1017692.0827411	2737748.89424916
GLYMA_15G211500_I1MI59		GLYMA_15G211500	0.0006975609907827	0.288457778374521	-1.793567928	3.1564178141441697	Down	96499.9585339837	334537.550270849
GLYMA_13G280200_I1M3C1		GLYMA_13G280200	0.0004895924988757	0.49678346249144	-1.009310947	3.3101652447061376	Down	729041.056716373	1467522.79767955
GLYMA_07G132000_K7L1G3		GLYMA_07G132000	0.0342616076925294	0.455849498835879	-1.133370505	1.465192262047321	Down	183552.939260244	402661.272479162
GLYMA_17G202200_I1MWJ6		GLYMA_17G202200	0.0007703790538281	0.337199926526778	-1.568323873	3.1132955339449713	Down	65479.7083426688	194186.603233049
GLYMA_15G081600_A0A0R4J564		GLYMA_15G081600	0.0251147022078183	0.44661282583374	-1.162903412	1.6000719670273469	Down	632122.923936604	1415371.18365679
GLYMA_06G050400_A0A0R0JC82		GLYMA_06G050400	0.0149343241920651	0.494313526054613	-1.016501711	1.8258144253060917	Down	3148764.07354849	6369973.52405162
rpoB_Q8HVY5	3989291;	rpoB	0.0129519445670046	0.403921374163371	-1.307853604	1.8876650229865801	Down	99122.5470248928	245400.598644234
GLYMA_09G120400_I1L2U8		GLYMA_09G120400	0.0004181428841949	0.286289646676514	-1.804452597	3.3786752894834824	Down	637837.000347293	2227942.95131462
GLYMA_05G180700_I1K4L7		GLYMA_05G180700	0.0026142334098186	0.302406862613584	-1.725437215	2.5826556393756745	Down	520523.363145954	1721268.35564271
GLYMA_10G102800_A0A0R0HRN5		GLYMA_10G102800	0.008216445504278	0.374597298874052	-1.416587598	2.085316020870837	Down	62908.764698851	167937.048366177
LOC100815931 GLYMA_04G236900_A0A0R0KBX5	100815931;	LOC100815931 GLYMA_04G236900	0.0405469119125749	0.325812062904762	-1.617888076	1.3920422164318194	Down	18111.5112710874	55588.8296756573
GLYMA_04G250300_I1JZ72		GLYMA_04G250300	0.0095979830711793	0.318148474433055	-1.652227891	2.017820020406921	Down	246938.386646403	776173.411129665
GLYMA_08G235300_I1KW53		GLYMA_08G235300	0.0353930388567658	0.381092637724281	-1.391786358	1.4510821471091475	Down	92122.0889116543	241731.484139308
Gy7 GY7 GLYMA_19G164800_Q9FEC5	547611;	Gy7 GY7 GLYMA_19G164800	0.0014141672241166	0.448532166539647	-1.156716643	2.8494992325355715	Down	2223407.42608174	4957074.63577243
GLYMA_10G163300_I1LBM9		GLYMA_10G163300	0.002893517643273	0.459826412769613	-1.120838757	2.5385738651743774	Down	504711.825426334	1097613.81993341
GLYMA_20G148100_A0A0R0EBB0		GLYMA_20G148100	0.0032550141173442	0.164663710958254	-2.60240545	2.4874471235101088	Down	665105.677487689	4039175.80635789
LOC100233234 GLYMA_10G180600_A0A0R0HV48	100233234;	LOC100233234 GLYMA_10G180600	0.0180327200572311	0.131446388523223	-2.92745359	1.7439387593149078	Down	26138.2655445615	198851.150177805
GLYMA_19G178100_I1NA53		GLYMA_19G178100	0.0003065388082884	0.107627176783288	-3.215885678	3.5135145353100894	Down	32596.3703167102	302863.749574555
LOC100789448 GLYMA_01G036200_A0A0R0L625	100789448;	LOC100789448 GLYMA_01G036200	0.0315851057021173	0.465635489426189	-1.102727074	1.500517665365483	Down	110937.477779031	238249.618635688
GLYMA_19G245900_I1NCA5		GLYMA_19G245900	0.0005293807652777	0.152012655895847	-2.717736654	3.276231842569076	Down	30262.7267385941	199080.310519205
GLYMA_14G049900_K7M508		GLYMA_14G049900	0.0011529592835253	0.144632666218213	-2.789534664	2.9381860294377513	Down	231767.81434216	1602458.28554721
TIC214 ycf1-A; TIC214 ycf1-B_Q2PMP0		TIC214 ycf1-A; TIC214 ycf1-B	0.0012107434427956	0.0727122159304938	-3.781658427	2.9169478743486534	Down	229937.076269766	3162289.49052473
GLYMA_17G115500_I1MU98		GLYMA_17G115500	0.0468977325021223	0.286445360962271	-1.803668122	1.328848154846157	Down	103578.734117424	361600.319758946
PM21 PM35 GLYMA_17G164200_Q9S7N8	547556;	PM21 PM35 GLYMA_17G164200	0.015273874547206	0.408154051523523	-1.292814317	1.8160507808199675	Down	660634.026239461	1618589.90195859
GLYMA_06G254700_B0M194		GLYMA_06G254700	1.74154905503156e-05	0.0925491322809806	-3.433636726	4.759064288056466	Down	34918.3072575162	377294.809761195
CCS GLYMA_05G055000_Q9BBU5	547617;	CCS GLYMA_05G055000	9.70809912076996e-05	0.446272851332568	-1.164002051	4.012865798122584	Down	890887.468339777	1996284.25901238
AKR1_C6TBN2	100301897;	AKR1	0.0481425992385387	0.179823703208941	-2.475344895	1.3174704656920477	Down	3220079.6723959	17906869.9783945
GLYMA_02G262500_I1JIE0		GLYMA_02G262500	0.0036966382929314	0.477042898889214	-1.067809086	2.432193042007098	Down	2460870.93485126	5158594.62656577
GLYMA_18G231500_C6SVG7		GLYMA_18G231500	0.0133275804238968	0.0937845165466916	-3.414506431	1.875248688090246	Down	29580.6237441778	315410.526528126
GLYMA_15G052200_I1MDV5		GLYMA_15G052200	0.0446196873950614	0.440464948822684	-1.182900877	1.3504734767029078	Down	540817.169145435	1227832.47700182
GLYMA_20G084500_I1NEN5		GLYMA_20G084500	0.0250483758530035	0.424551052460347	-1.235990046	1.601220428716725	Down	1764591.99951808	4156371.74679457
GLYMA_03G157900_I1JNY3		GLYMA_03G157900	0.0015310447632263	0.174782463987163	-2.516367649	2.8150121116283353	Down	38319.6103730817	219241.733403507
GLYMA_05G049200_I1K0C8		GLYMA_05G049200	0.0085556866250413	0.284569534769568	-1.813146876	2.06774513100885	Down	25821.6592333975	90739.3662301438
GLYMA_10G210700_I1LD08		GLYMA_10G210700	0.0221678130799064	0.308106766723449	-1.698497727	1.6542771492028843	Down	54939.7250298846	178313.91895134
GLYMA_09G226700_I1L5K6		GLYMA_09G226700	6.14893835804087e-05	0.426124036158621	-1.230654664	4.211199860654634	Down	3721577.58723738	8733554.71985641
GLYMA_07G264300_I1KNI0		GLYMA_07G264300	0.0065305772298436	0.101078739936035	-3.30644851	2.1850484302629742	Down	13899.4027581532	137510.645334015
GLYMA_09G234500_K7LFN8		GLYMA_09G234500	6.0916347003555e-05	0.169085841563627	-2.564172234	4.215266148076736	Down	20301.3078369555	120065.096221058
GLYMA_18G002800_I1MYB0		GLYMA_18G002800	0.0042670560790454	0.217040752468492	-2.20396214	2.3698716494631795	Down	10345750.4952815	47667317.6701383
LOC100815696 GLYMA_18G024800_I1MZ01	100815696;	LOC100815696 GLYMA_18G024800	0.0038413940529319	0.409562960613311	-1.287842846	2.415511140313078	Down	2354563.43393437	5748965.7521971
GLYMA_16G107500_I1MMH4		GLYMA_16G107500	0.0003217835645329	0.31887593416089	-1.648932875	3.492436141762634	Down	20559439.6055792	64474729.5203717
ALDH6B1 GLYMA_07G183600_I1KL66	100791508;	ALDH6B1 GLYMA_07G183600	0.0033987859914689	0.217791615845375	-2.198979678	2.4686761804155277	Down	210478.909848704	966423.381504901
GLYMA_06G269500_A0A0R0JM36		GLYMA_06G269500	0.0122624578917415	0.409582992297376	-1.287772285	1.9114224709404932	Down	388814.001405265	949292.350310701
GLYMA_17G020600_K7MJI6		GLYMA_17G020600	0.0017271070577447	0.152274784471593	-2.715251032	2.7626807410968643	Down	7907.19339976562	51927.1357185253
GLYMA_13G278000_I1M396		GLYMA_13G278000	8.99737193137739e-08	0.125900016172458	-2.989649627	7.045884326380186	Down	4264331.94742593	33870781.5699137
SLE1 Glyma18g43320.1_I1N2Z5	100779693;	SLE1 Glyma18g43320.1	0.0008672275975757	0.476283594234158	-1.070107239	3.061866910136716	Down	19158464.6377522	40224909.8429647
GLYMA_05G047700_I1K0A8		GLYMA_05G047700	0.0039859103292934	0.248385243832682	-2.009348627	2.3994724758139347	Down	109968.378241395	442733.137220793
GLYMA_05G179300_I1K4K1		GLYMA_05G179300	0.0125812760917173	0.41326490743655	-1.274861233	1.9002753071034175	Down	961878.966539819	2327511.84344753
SOS1 GLYMA_08G092000_H9CDQ2	100789429;	SOS1 GLYMA_08G092000	0.0180368222303433	0.452941191023116	-1.142604349	1.74383997507529	Down	935807.602012633	2066068.66533557
GLYMA_07G038400_I1KHB3		GLYMA_07G038400	0.0320068461184373	0.188042446103014	-2.410869742	1.4947571181345698	Down	23569.8030360602	125342.993162023
SS_P13708	547508;	SS	0.0007057340843507	0.463889180061409	-1.108147898	3.1513589072392882	Down	392772.659006009	846695.020897049
GLYMA_13G321200_A0A0R0H625		GLYMA_13G321200	0.0160653214105766	0.215816458446033	-2.212123204	1.7941105813204612	Down	27306.4505705597	126526.265731434
GLYMA_19G193200_K7MZ77		GLYMA_19G193200	0.0249272376432485	0.496108330115244	-1.011272913	1.6033258459552684	Down	238699.82008201	481144.551688059
VSPB VSP27_P10743	547820;	VSPB VSP27	0.0202375106860889	0.0267805230044457	-5.222672054	1.6938429089163602	Down	132150.58310639	4934578.1292043
GLYMA_17G239000_I1MXL3		GLYMA_17G239000	0.0001361845866936	0.0783260185582607	-3.674364564	3.86587204288366	Down	71768.3905173523	916277.781488016
LOC100805177 GLYMA_18G070600_C6TIW5	100805177;	LOC100805177 GLYMA_18G070600	0.0019897503581678	0.362501659909995	-1.463940494	2.7012014084501774	Down	224038.6571	618034.844848507
GLYMA_08G212000_A0A0R4J3X4		GLYMA_08G212000	0.0007044170056515	0.319255426941045	-1.647216951	3.1521701680774763	Down	4287708.72444828	13430339.3540748
LOC100527208 GLYMA_15G218900_A0A0R0GE22	100527208;	LOC100527208 GLYMA_15G218900	0.0068280499933855	0.341283541587934	-1.550957253	2.1657033077430143	Down	4119868.4949644	12071688.18
LOC100791264 GLYMA_03G214600_I1JQM3	100791264;	LOC100791264 GLYMA_03G214600	0.0132644444644019	0.39592726772299	-1.336692665	1.8773109342302372	Down	3270208.66829021	8259619.72030229
ALDH3H2 GLYMA_06G114300_I1KAB0	100783726;	ALDH3H2 GLYMA_06G114300	0.0150224926610908	0.170104799902521	-2.555504244	1.8232579994797127	Down	61946.5007698523	364166.683158564
GLYMA_08G239900_I1KWA0		GLYMA_08G239900	0.0377410905324453	0.133594570608215	-2.904066718	1.4231855550089059	Down	25460.2796785962	190578.700636436
GLYMA_16G162400_I1L1I7		GLYMA_16G162400	0.0003932276856111	0.388320020041796	-1.364682007	3.405355912801123	Down	602717.694202982	1552115.94328335
LOC547748 GLYMA_11G095100_I1LIL5	547748;	LOC547748 GLYMA_11G095100	0.0008184574748255	0.15339211679189	-2.704703754	3.087003880611732	Down	8076475.16418673	52652478.7133895
GLYMA_08G118400_I1KSG4		GLYMA_08G118400	0.0009623774269501	0.171513728955399	-2.543604032	3.016654572145749	Down	28352.5606214674	165307.819928749
GLYMA_13G288200_I1M3J3		GLYMA_13G288200	0.0038240448625495	0.323769588268963	-1.626960615	2.417477021353206	Down	106300.257905709	328320.700143718
PER1 GLYMA_18G055300_I1MZT0		PER1 GLYMA_18G055300	0.0215298444314661	0.375273690461116	-1.413984945	1.666959108253611	Down	575533.054393226	1533635.50129518
GLYMA_07G168900_A0A0R0J475		GLYMA_07G168900	0.0066970626985111	0.149129895563871	-2.745358596	2.174115635140283	Down	2309709.89723638	15487906.6233045
LOC100801855 GLYMA_03G030900_I1JKT2	100801855;	LOC100801855 GLYMA_03G030900	0.0134212302489036	0.472533092569559	-1.081512727	1.8722076730029615	Down	1053473.93763427	2229418.32900136
GLYMA_08G237500_K7L8H2		GLYMA_08G237500	0.0492749958988822	0.215722518148954	-2.212751315	1.307373403194494	Down	100899.038628212	467726.037568978
GLYMA_13G326400_I1M4L1		GLYMA_13G326400	0.0018157452657879	0.205017468601948	-2.286181254	2.74094507950575	Down	32293.1992976459	157514.379227581
GLYMA_08G104700_I1KS25		GLYMA_08G104700	0.0274431706432845	0.204410431749023	-2.290459271	1.5615657139079198	Down	123651.319976212	604916.876884407
GLYMA_18G158700_I1N1Z5		GLYMA_18G158700	0.0269622918102981	0.355427823264803	-1.492371473	1.5692431952871841	Down	180283.359200154	507229.168341833
GLYMA_06G209700_I1KD70		GLYMA_06G209700	0.0003612157961619	0.221416996857381	-2.175162121	3.4422332660109505	Down	15600.4184503722	70457.1856352144
GLYMA_06G026300_I1K7L6		GLYMA_06G026300	3.99745883739278e-07	0.306702324828773	-1.705088992	6.398215999573027	Down	387420.166781912	1263179.75254411
GLYMA_09G249500_I1L697		GLYMA_09G249500	0.0003718093045721	0.442035060902839	-1.17776729	3.4296797461570283	Down	823507.415784372	1862991.17111297
LOC100819778 GLYMA_02G124500_I1JEL6	100819778;	LOC100819778 GLYMA_02G124500	4.08936283385936e-05	0.289697611105035	-1.787380307	4.388344354412119	Down	764535.735472281	2639081.94670989
GLYMA_09G206100_I1L4Y5		GLYMA_09G206100	0.0015958336249592	0.093397883167093	-3.420466338	2.7970123883791236	Down	8848.3156424312	94737.8606707945
GLYMA_09G104000_K7LD07		GLYMA_09G104000	0.014569128187621	0.451257521954027	-1.147977115	1.836566435507538	Down	153999.873751707	341268.269800488
GLYMA_16G211800_K7MIV6		GLYMA_16G211800	4.76061072766009e-06	0.39914231873016	-1.325024847	5.322337329078086	Down	923117.871886401	2312753.69352773
LOC100809988 GLYMA_02G213000_I1JGY9	100809988;	LOC100809988 GLYMA_02G213000	0.0006134708523726	0.493876850490934	-1.017776748	3.212206066929575	Down	33007851.6765108	66834174.6402967
GLYMA_02G288500_I1JJ62		GLYMA_02G288500	0.0059004800826792	0.359956803132142	-1.47410431	2.2291126512771458	Down	1480291.67997896	4112414.78726972
GLYMA_16G134900_K7MH64		GLYMA_16G134900	0.0393912672193513	0.255656489607957	-1.967721447	1.4046000476874514	Down	129797.27020088	507701.840074237
GLYMA_06G004400_I1K6Z9		GLYMA_06G004400	0.0186583160178643	0.208451146046523	-2.262218791	1.7291275555065297	Down	331150.627031729	1588624.64089222
GLYMA_18G264400_I1N4I0		GLYMA_18G264400	0.0232885485050029	0.399959895560652	-1.322072748	1.6328575787006965	Down	121291.203592446	303258.414002792
GLYMA_16G212500_C6T3V8		GLYMA_16G212500	0.0064306158334434	0.361959313795769	-1.466100555	2.1917474345004444	Down	2089266.45072984	5772103.02677468
GLYMA_04G154300_A0A0R0K8M4		GLYMA_04G154300	0.0284713123241469	0.254803329737267	-1.972543964	1.545592514517945	Down	312910.43698441	1228046.8913301
PM25 GLYMA_20G147600_I1NGG4	547535;	PM25 GLYMA_20G147600	0.0012605608981846	0.460866000678682	-1.117580755	2.8994361685463064	Down	131595411.773501	285539422.694906
LOC100807063 GLYMA_13G103100_A0A0R0GL47	100807063;	LOC100807063 GLYMA_13G103100	0.0098172299181833	0.0896145678817142	-3.480122912	2.0080110377688856	Down	54837.9679936511	611931.400104879
GLYMA_13G069900_C6T526		GLYMA_13G069900	0.0027771418378346	0.180476508337829	-2.470117033	2.5564019388252475	Down	30124.0101612535	166913.746496387
GLYMA_10G163700_K7LJS8		GLYMA_10G163700	0.0336401436332619	0.491333115704744	-1.025226615	1.4731421585637838	Down	1370404.60720213	2789155.79552679
GLYMA_10G007500_I1L7I9		GLYMA_10G007500	0.0008624289463386	0.438568611833109	-1.189125532	3.064276675366805	Down	765771.575660007	1746070.18149172
GLYMA_07G073800_I1KIE4		GLYMA_07G073800	0.0082069897518416	0.226645093988698	-2.141493162	2.085816108884713	Down	59778.9864929387	263755.925358436
GLYMA_08G210000_I1KVB9		GLYMA_08G210000	0.0240400506420907	0.359060504391122	-1.477701125	1.619064621795863	Down	81687.1509648075	227502.468151792
rps11_Q2PMQ2	3989330;	rps11	0.0001210596106059	0.230031993085602	-2.120093568	3.9170007273504526	Down	1034570.95676769	4497508.9894678
GLYMA_18G210500_A0A0R0F2G6		GLYMA_18G210500	0.0251981388613484	0.276366812894773	-1.855343713	1.5986315350952671	Down	174828.4519	632595.679715951
GASA13 GLYMA_09G095200_C6TFA6	100788586;	GASA13 GLYMA_09G095200	0.0206215422825948	0.452386523650841	-1.144372142	1.685678857007278	Down	496122.70338477	1096678.78561229
GLYMA_18G094600_K7MQU7		GLYMA_18G094600	4.41097378666121e-05	0.252872877000178	-1.983515792	4.35546552311985	Down	1205083.69694296	4765571.18833313
GLYMA_17G078400_C6TJN7		GLYMA_17G078400	0.0021323838521667	0.178037967882463	-2.489743156	2.6711346149022086	Down	162170.429808277	910875.538162393
GLYMA_11G097500_I1LIP5		GLYMA_11G097500	0.0100091823289786	0.492769095997348	-1.021016315	1.9996013994954118	Down	541045.434389636	1097969.49277953
GLYMA_06G272000_K7KXQ8		GLYMA_06G272000	0.0006264970651178	0.448932436804005	-1.155429756	3.2030809591568703	Down	428532.957262496	954560.023136811
LOC100797173 GLYMA_01G075700_I1J6F1	100797173;	LOC100797173 GLYMA_01G075700	0.000112618624716	0.211214279	-2.243220727	3.948389780510364	Down	45679.0408262573	216268.715868569
GLYMA_18G013300_K7MPD3		GLYMA_18G013300	0.0209575521248092	0.23227627476208	-2.106086293	1.6786594450075447	Down	17857.0168393723	76878.3503940004
GLYMA_14G023500_I1M6R1		GLYMA_14G023500	0.0354403054931157	0.314116595265444	-1.67062793	1.450502543178819	Down	295389.92178377	940383.049593896
LOC100810381 GLYMA_04G190100_I1JXD6		LOC100810381 GLYMA_04G190100	0.0016640452795003	0.398070188241707	-1.328905264	2.7788348605155	Down	2157112.34052565	5418924.61239991
GLYMA_10G140200_A0A0R4J4B0		GLYMA_10G140200	0.0430954782754292	0.312056797612853	-1.680119456	1.3655682951072123	Down	697848.590632439	2236287.09892169
GLYMA_15G136200_I1MGA3		GLYMA_15G136200	0.0035276362123913	0.467273019643716	-1.097662357	2.452516207864814	Down	431724.937133089	923924.384639773
GLYMA_08G235400_I1KW54		GLYMA_08G235400	0.0013749868054438	0.490999799227563	-1.02620566	2.861701469361314	Down	276830.527850189	563809.859567553
GLYMA_08G093400_I1KRQ8		GLYMA_08G093400	0.0252632528948619	0.206776874078571	-2.273853251	1.5975107304499545	Down	256797.717216045	1241907.33785088
nan_I1L1L9			0.0102202254260842	0.387474658452697	-1.367826136	1.9905395249229558	Down	208386.132123422	537805.83472367
LOC100500457 GLYMA_09G139200_I1L377	100500457;	LOC100500457 GLYMA_09G139200	0.0244303894628452	0.488287106290035	-1.034198412	1.612069609562938	Down	456728.803225188	935369.370482412
GLYMA_19G174700_I1NA14		GLYMA_19G174700	0.0187882820538846	0.194465631275748	-2.362412891	1.7261129287141337	Down	25708.5863396252	132201.182136761
GLYMA_13G349300_I1M5B4		GLYMA_13G349300	0.0071294335689635	0.0879783309032248	-3.506707959	2.1469449733242207	Down	17549.3868932935	199473.969477753
GLYMA_18G016000_I1MYQ8		GLYMA_18G016000	0.0210992192899897	0.220764801110193	-2.179417929	1.675733614101466	Down	21969.147240641	99513.813480054
GLYMA_08G303200_I1KXV7		GLYMA_08G303200	0.0444817767330552	2.82274561617609	1.49709911999641	1.3518178740799784	Up	500537.062719554	177322.766830693
GLYMA_08G232400_K7L8B5		GLYMA_08G232400	0.0014940140943484	2.1334971366689	1.09322017432325	2.8256453054196404	Up	3042082.037	1425866.47287829
GLYMA_08G202900_A0A0R0IPX7		GLYMA_08G202900	0.046749071121997	10.5744774668374	3.40251446985171	1.3302270138951804	Up	160011.405000883	15131.8498245132
LOC100500275 GLYMA_08G104200_I1KS18		LOC100500275 GLYMA_08G104200	8.56500386849709e-05	91.8165829971877	6.5206828372759	4.06727243654359	Up	1295116.53197434	14105.4751734118
GLYMA_20G093900_I1NEV9		GLYMA_20G093900	0.0046626321402136	2.60253935395942	1.37991997921454	2.3313688469897107	Up	531054.569257728	204052.464547673
GLYMA_U001900_A0A0R0EBE6		GLYMA_U001900	0.0182552361876646	2.58914033091876	1.3724731611569	1.738612543742144	Up	800177.285421568	309051.338726636
GLYMA_08G140600_I1KT86		GLYMA_08G140600	0.0012090055710289	2.50117845116596	1.32260799291585	2.9175716979303488	Up	1696566.50634947	678306.861934859
GLYMA_05G058100_A0A0R0JRB0		GLYMA_05G058100	0.0112497622902501	2.00972007	1.00699456503914	1.948856654185807	Up	28399137.3830326	14130892.0632036
GLYMA_09G005400_I1KZU5		GLYMA_09G005400	0.0157115680882127	3.39368203261759	1.76285139945477	1.8037804681699132	Up	182002.293154511	53629.7423875419
GLYMA_12G084100_A0A0R0H2Q4		GLYMA_12G084100	0.0025961117942493	2.23468811579487	1.16007349575154	2.585676609799174	Up	4789319.45827929	2143171.3107651
GLYMA_09G025400_I1L0G0		GLYMA_09G025400	0.001120945896892	2.74514801193754	1.45688393805798	2.9504153483758473	Up	980754.062143121	357268.190231717
GLYMA_07G022000_C6SVM1		GLYMA_07G022000	0.0453183553710217	2.87043019486472	1.52126697156563	1.343725859317251	Up	308910.562011321	107618.210874443
GmCSyGT1 GLYMA_06G324300_I1KFY7	100788506;	GmCSyGT1 GLYMA_06G324300	0.0034654106029955	4.58008371546382	2.19537396836168	2.4602453001429665	Up	3936648.02564323	859514.42598131
GLYMA_14G217600_I1MC57		GLYMA_14G217600	0.0015143893549607	5.56133715717545	2.47543180346885	2.8197624518031583	Up	161437.831038184	29028.5998628748
GLYMA_03G218300_I1JQQ6		GLYMA_03G218300	0.0093135504771201	4.56395466499072	2.19028446101356	2.03088472732421	Up	218533.099555559	47882.3992779523
LOC100775639 GLYMA_20G133500_I1NG24		LOC100775639 GLYMA_20G133500	0.0483230102337909	2.50833273854856	1.32672873905425	1.3158460196020645	Up	348624.076691734	138986.375824072
GLYMA_18G258000_I1N4C1		GLYMA_18G258000	7.71105306909218e-05	3.06140256917423	1.61419276925677	4.1128863079586875	Up	13344126.9498191	4358827.90593543
GLYMA_18G019900_A0A0R0EVI2		GLYMA_18G019900	0.0007194840573557	2.15753579311745	1.10938449364511	3.142978824908969	Up	1105984.59962359	512614.716822629
GLYMA_16G073800_A0A0R0FMM6		GLYMA_16G073800	0.0065265116727475	2.58121603077373	1.36805089055368	2.1853188809098114	Up	1264337.70216921	489822.505011415
LOC100788269 GLYMA_03G259400_A0A0R0KPJ9		LOC100788269 GLYMA_03G259400	0.0065358185212825	3.7159884674825	1.89374602434392	2.184700015273041	Up	395088.156072111	106321.146992088
GLYMA_13G068100_K7LXD4		GLYMA_13G068100	0.0247645084428826	2.01072950229856	1.00771901305023	1.6061702880191924	Up	471200.362204934	234342.989281394
GLYMA_16G221100_I1MQQ0		GLYMA_16G221100	0.0455473356383022	4.02635972892809	2.00947607339095	1.3415370226739947	Up	573367.162182768	142403.362040235
GLYMA_19G121600_I1N8I3		GLYMA_19G121600	8.00909075468681e-06	5.71786788973553	2.51547728715593	5.096416785118769	Up	934222.143788727	163386.451349427
GLYMA_13G062700_K7LXH7		GLYMA_13G062700	0.0335595204517386	2.92999587398313	1.55089863304743	1.4741842536434484	Up	965595.164865659	329555.127855179
LOC100803398 GLYMA_02G117000_K7K7T9	100803398;	LOC100803398 GLYMA_02G117000	0.0053071479631909	10.7298938274576	3.42356389555233	2.2751388040793867	Up	230989.254158113	21527.6365146331
GLYMA_10G031400_I1L889		GLYMA_10G031400	0.0071686122273867	4.74577964126332	2.2466451140512	2.1445649113228424	Up	281151.519498539	59242.4302751017
GLYMA_20G124700_I1NFT7		GLYMA_20G124700	0.0033839257063715	7.9349669234146	2.98822420925766	2.4705791804046116	Up	133826.61826563	16865.4286221071
GLYMA_09G062300_C6TCR3		GLYMA_09G062300	9.78300818806504e-05	6.18839445991287	2.62956515981579	4.009527582983634	Up	6396198.22674583	1033579.59292658
GLYMA_13G115800_I1LYC1		GLYMA_13G115800	0.0018109243403152	6.35398093166141	2.66766076052059	2.7420996939543074	Up	1091231.64562307	171739.836389112
GLYMA_10G198000_K7LKF5		GLYMA_10G198000	0.0087265081875829	5.89337707852061	2.55909457772992	2.059159499504529	Up	1017332.14076219	172622.950679675
LOC100500426 GLYMA_05G139400_I1K3D6	100500426;	LOC100500426 GLYMA_05G139400	0.0126146891929286	6.57066856973626	2.71604017316099	1.8991234453809613	Up	173974.744142218	26477.4797717733
LOC547712 GLYMA_14G182100_I1MB07	547712;	LOC547712 GLYMA_14G182100	0.008638134341702	4.96907868843566	2.31297838803756	2.063580046015983	Up	85950.1146153243	17296.9920591824
GLYMA_18G019700_I1MYV2		GLYMA_18G019700	0.0072810191921969	7.42881944533463	2.89313296235405	2.13780782418062	Up	1304311.07871563	175574.475636873
LOC100819507 GLYMA_13G091000_I1LVX1		LOC100819507 GLYMA_13G091000	0.0406088167267896	4.11131763379344	2.03960083650812	1.3913796649426822	Up	1016242.30906833	247181.657947129
GLYMA_15G146400_I1MGK2		GLYMA_15G146400	0.0124124647179343	6.76233099150667	2.75752063263452	1.9061419729640927	Up	189626.303166935	28041.5589543164
ADR6 sali5-4a GLYMA_12G217300_Q06765	547882;	ADR6 sali5-4a GLYMA_12G217300	0.000258201429525	15.4010104529169	3.94495310344321	3.5880413576036783	Up	637792.963669425	41412.4102843283
GLYMA_09G111000_K7LD64		GLYMA_09G111000	0.0056929640085196	3.9825988115288	1.99371015663674	2.244661561832356	Up	270284.255941852	67866.3025659113
GLYMA_13G284600_I1M3F9		GLYMA_13G284600	0.0021554577310557	29.8932140674719	4.90174611635694	2.6664604893256385	Up	2522586.58980622	84386.5963730929
GLYMA_05G215100_I1K6B1		GLYMA_05G215100	0.0008828011193992	2.36454654364804	1.24156354003185	3.0541371248209996	Up	1638316.39593908	692867.05323697
GLYMA_13G079900_I1LW74		GLYMA_13G079900	0.0023748043288333	2.72729823652787	1.44747247100261	2.624372168105966	Up	3432127.7403872	1258435.06750353
GLYMA_11G013800_C6TB15		GLYMA_11G013800	0.0183313174564768	2.8875361640734	1.52983901523956	1.736806321534398	Up	202448.965459848	70111.3177312581
GLYMA_05G168500_I1K499		GLYMA_05G168500	0.0061066411618661	2.43158306071146	1.28189587359587	2.2141975992443723	Up	620720.241992876	255274.126564798
LOC100797982 GLYMA_04G219200_I1JY82		LOC100797982 GLYMA_04G219200	0.0471601116101091	3.19228754301612	1.67459060713663	1.326425175765304	Up	420214.164722837	131634.183656844
GLYMA_08G020500_I1KPH6		GLYMA_08G020500	0.0024889668513669	2.30813482993546	1.20672750162539	2.6039808873867076	Up	5681100.86769377	2461338.39064013
GLYMA_04G250000_A0A0R0KHL3		GLYMA_04G250000	0.0008495601467643	2.62171197346097	1.39050919689285	3.070805868727658	Up	340246.586786792	129780.307764939
PM40 GLYMA_05G055700_I1K0K8	547555;	PM40 GLYMA_05G055700	0.000834734749115	2.76644523367888	1.46803336354869	3.0784515069075598	Up	9453095.67773713	3417055.05775229
GLYMA_06G081900_I1K992		GLYMA_06G081900	7.95894031001249e-05	25.9046389898355	4.69513857304385	4.099144752381739	Up	532576.734650266	20559.1259101985
LOC100808646 GLYMA_13G240100_I1M253	100808646;	LOC100808646 GLYMA_13G240100	4.03278871882567e-05	4.20261326204919	2.07128670117347	4.3943945304475625	Up	608886.031931473	144882.717957869
GLYMA_13G181500_I1M0C6		GLYMA_13G181500	0.0047348722242653	2.52153440456755	1.33430191	2.3246917364168334	Up	368053.7502	145964.199222228
LOC547898 GLYMA_12G217400_C6TI83	547898;	LOC547898 GLYMA_12G217400	0.0001717336606307	26.7664961515384	4.74235639129434	3.765144572670091	Up	1763560.59779101	65886.8679638388
GLYMA_09G284900_I1L7A5		GLYMA_09G284900	0.0021312543764541	2.50343765122211	1.32391052516692	2.671364711854435	Up	360152.670712315	143863.24761733
GLYMA_06G041400_I1K811		GLYMA_06G041400	0.0138905783107594	10.1986312992294	3.35030364411263	1.8572796727689858	Up	348663.37062447	34187.2708596508
GLYMA_18G059000_K7MQ74		GLYMA_18G059000	0.0013380888308178	3.87872273798825	1.95558165165541	2.8735150543907557	Up	315545.951408395	81353.0568498581
GLYMA_13G114900_K7LZ48		GLYMA_13G114900	0.001128391771809	4.51091080473524	2.1734187596023	2.947540089364399	Up	311364.177262993	69024.6805448126
GLYMA_12G230600_C6TM07		GLYMA_12G230600	0.0010725211558837	4.38610639004262	2.13294080665933	2.9695941324365407	Up	569650.728564866	129876.176706085
GLYMA_06G067800_I1K8U2		GLYMA_06G067800	0.0208793898159863	3.00972480958706	1.58963158200364	1.680282197404558	Up	487840.913871464	162088.212290211
SODB_P28759	547823;	SODB	0.0002569675718599	2.41800485316825	1.27381714021762	3.5901216792013693	Up	3520964.94852402	1456144.69876294
GLYMA_08G188000_I1KUN4		GLYMA_08G188000	0.0008127613066177	8.26366545440959	3.04678184943121	3.090036980161555	Up	116705.353026411	14122.7102755153
GLYMA_14G039400_I1M788		GLYMA_14G039400	0.0287796836783475	12.924645491578	3.69205280447542	1.5409139837664445	Up	468667.327849845	36261.5228522316
GLYMA_19G122400_I1N8J1		GLYMA_19G122400	0.0173608198569617	2.13548752564674	1.0945654705672	1.7604297693123545	Up	1810781.86192108	847947.759082638
GLYMA_04G189900_C6TIU9		GLYMA_04G189900	0.0097275892421571	3.87900251147803	1.95568570994917	2.011994776232408	Up	848380.660168163	218711.036576488
GLYMA_11G049600_C6TL64		GLYMA_11G049600	7.94192534286973e-05	2.92320324622571	1.54755014119597	4.100074199786881	Up	2368450.40357493	810224.334087255
GLYMA_07G244900_I1KMW4		GLYMA_07G244900	0.0454364650964139	2.06371684676855	1.0452450386943	1.342595463583083	Up	1287165.76274412	623712.388043743
GLYMA_08G355000_K7LAS7		GLYMA_08G355000	0.0138523197533792	10.235265228677	3.35547658260669	1.858477492178496	Up	118302.026789272	11558.2766197221
GLYMA_08G092100_I1KRP1		GLYMA_08G092100	0.0004484601432642	3.76519752119393	1.91272555025505	3.348276148672492	Up	340733.782304624	90495.5929633614
gmr2 GLYMA_08G361000_Q39860		gmr2 GLYMA_08G361000	0.0009617311816573	2.66985399906098	1.41676085030614	3.0169463028452705	Up	524574.541088523	196480.609528844
GLYMA_08G081900_I1KRD3		GLYMA_08G081900	0.0428143449514294	2.16037805281814	1.11128379720403	1.3684106961863038	Up	154879.26296441	71690.8148378825
GLYMA_16G176200_I1MPF6		GLYMA_16G176200	0.038925941405716	3.70626848296423	1.88996739432018	1.4097608754235862	Up	1498120.42727249	404212.602016979
GLYMA_02G088300_I1JDK6		GLYMA_02G088300	0.014227291362189	4.21131900092831	2.07427216157358	1.8468777744361662	Up	109061.468226779	25897.2232221634
GLYMA_02G301200_K7KBM9		GLYMA_02G301200	0.0437673116769295	2.8779716890658	1.52505240019313	1.358850128272214	Up	1107605.63614491	384856.334880919
GLYMA_19G020300_I1N630		GLYMA_19G020300	0.0404370207743448	5.68942409078095	2.50828262381047	1.3932208488506779	Up	1643947.33760314	288947.934162082
GLYMA_15G124600_I1MFX5		GLYMA_15G124600	0.0262201365554122	6.9353161829896	2.79396165691554	1.5813650508187964	Up	591498.328787923	85287.8676589691
GLYMA_13G262500_A0A0R0H0T7		GLYMA_13G262500	0.0433057535359799	2.86659831178123	1.51933975801335	1.363454400114729	Up	1604156.52092447	559602.827620341
GLYMA_10G054000_I1L8W7		GLYMA_10G054000	0.0364551663716224	3.13643695210047	1.6491265622322	1.4382409154203342	Up	389813.758030571	124285.53928671
GLYMA_18G166600_I1N268		GLYMA_18G166600	0.0476039123321935	3.24979609186804	1.70034919922428	1.3223573532782344	Up	475200.724980295	146224.781969979
GLYMA_02G191900_I1JGE4		GLYMA_02G191900	0.0230082333638233	2.93697632870464	1.55433163794807	1.6381167263899286	Up	205019.306776991	69806.2509980851
GLYMA_07G185800_I1KL90		GLYMA_07G185800	0.0023266242204619	6.93938489091203	2.79480778756434	2.633273755156957	Up	260460.704349722	37533.6875593724
GLYMA_13G355800_I1M5H8		GLYMA_13G355800	0.0025828875111327	5.83673072809694	2.54516051242093	2.587894507631618	Up	336115.411227158	57586.2459457245
LOC100800249 GLYMA_19G227800_I1NBQ6	100800249;	LOC100800249 GLYMA_19G227800	0.0001812128849479	34.5588879353023	5.11098488889229	3.741810925517793	Up	5052442.12355579	146198.052813923
GLYMA_20G094500_A0A0R4J650		GLYMA_20G094500	0.0140568879674156	5.17829984022105	2.37247850434113	1.8521108164552689	Up	79017.0202215027	15259.259343725
GLYMA_13G347600_A0A0R0H569		GLYMA_13G347600	6.47321571180905e-05	2.3397382882162	1.22634716595892	4.188879920421061	Up	327892900.206468	140140844.750825
GLYMA_02G284900_I1JJ27		GLYMA_02G284900	0.0207721615938686	3.1704682776224	1.66469594191341	1.6825183075360384	Up	1756975.23132585	554168.998859511
LOC100812874 GLYMA_03G004300_I1JK28		LOC100812874 GLYMA_03G004300	0.0018425704168757	11.6785411570757	3.5457881638912	2.7345759058699	Up	528949.720737942	45292.4482282161
LOC100810903 GLYMA_04G207800_I1JXX2	100810903;	LOC100810903 GLYMA_04G207800	0.0028772066996239	5.51220439510214	2.46262938483702	2.5410289371081127	Up	91400.0432129533	16581.3958738842
GLYMA_11G199100_I1LLY6		GLYMA_11G199100	0.0143084033211466	2.80144871678469	1.48617308288843	1.844408826582916	Up	4063717.30817386	1450577.083
GLYMA_19G078900_A0A0R0EV63		GLYMA_19G078900	0.0034970923719843	2.06874650429518	1.04875687409979	2.456292896111333	Up	883682.956141821	427158.646217454
FAD2-1_P48630	547814;	FAD2-1	0.0081666511045889	7.04691133121017	2.81699106126466	2.0879559979303473	Up	287047.260604733	40733.7693229408
GLYMA_15G110000_C6T2T9		GLYMA_15G110000	0.01634427597238	5.07566679056485	2.34359736165763	1.7866343132704983	Up	173822.795111984	34246.2975377152
GLYMA_09G007300_I1KZW0		GLYMA_09G007300	0.008866819799962	2.10964375188262	1.07699939666472	2.05223211759564	Up	262260.440621318	124315.03678632
GLYMA_19G221300_K7MZM9		GLYMA_19G221300	0.0103738736009694	2.0395850583424	1.02827567417625	1.9840590479113496	Up	989180.370199543	484990.986844875
GLYMA_10G195800_K7LKE4		GLYMA_10G195800	0.0285448757778801	2.85048543636502	1.51120763050531	1.544471842623968	Up	246647.523914531	86528.2526154769
GLYMA_08G342500_I1KYX5		GLYMA_08G342500	0.0020810220941987	2.66926021033443	1.41643995211177	2.6817233088620682	Up	279808.620490701	104826.280857663
LOC100800390 GLYMA_02G263500_I1JIE7	100800390;	LOC100800390 GLYMA_02G263500	0.0028782688473206	8.21954178849021	3.03905797080496	2.5408686428335154	Up	829113.954962408	100871.067548244
LOC100805178 GLYMA_02G308700_I1JJU1	100805178;	LOC100805178 GLYMA_02G308700	0.0036266980075485	2.54286688844447	1.34645594318912	2.4404886062931928	Up	811664.306650099	319192.605141283
GLYMA_07G083000_I1KIM3		GLYMA_07G083000	0.0086802952630873	5.20773604839753	2.38065632805076	2.061465501903164	Up	1385945.15968131	266131.990331534
GLYMA_16G178800_I1MPI1		GLYMA_16G178800	0.0156229491188923	2.01677345069044	1.01204903143615	1.8062369816515587	Up	1111975.00448715	551363.369101507
CYP93E1_Q9XHC6	100037459;	CYP93E1	0.0005273828295332	7.32890804398989	2.87359826290566	3.2778740140199725	Up	1216447.48676235	165979.362745574
GLYMA_08G081500_I1KRC8		GLYMA_08G081500	0.0021994667208537	89.0491269311424	6.47652956159566	2.657682604752788	Up	437278.282676844	4910.52857839888
GLYMA_10G162500_I1LBM1		GLYMA_10G162500	0.0018554111798143	8.04991808071982	3.00897410184333	2.7315598308812477	Up	142896.675358521	17751.3204389955
GLYMA_02G140100_I1JF25		GLYMA_02G140100	0.0012351785135463	2.58112388240132	1.36799938600258	2.9082702716791933	Up	1102105.75057616	426986.770410582
GLYMA_03G161600_I1JP24		GLYMA_03G161600	0.0288097580022497	3.78220283558756	1.91922673559054	1.5404603897143456	Up	533048.594705494	140936.014771584
MS GLYMA_17G128000_I1MUM7	732628;	MS GLYMA_17G128000	0.024978878902953	2.2430122155353	1.16543747742116	1.6024270574425556	Up	7574759.72878331	3377047.91633315
GLYMA_15G008400_A0A0R0FUN5		GLYMA_15G008400	0.0435906224867726	3.17551921361091	1.66699249917934	1.360606929086466	Up	4555570.29719978	1434590.68919303
GLYMA_04G211300_I1JY06		GLYMA_04G211300	0.0005013521659769	8.74001919035767	3.12763644743794	3.299857104448952	Up	399738.68579542	45736.5913150886
GLYMA_09G096700_I1L2C2		GLYMA_09G096700	0.0001084762447487	4.30406505524997	2.10569988416248	3.9646653577058704	Up	4237134.82762444	984449.531601784
GLYMA_13G255300_A0A0R0GTU4		GLYMA_13G255300	0.0010810571662272	2.8878264218826	1.52998402899274	2.9661513399776904	Up	2733723.59922267	946637.089579827
GLYMA_17G039800_K7MJV2		GLYMA_17G039800	0.0189927303958199	4.75480078951989	2.24938489818527	1.721412596579524	Up	482053.269216555	101382.432315367
GLYMA_07G258700_A0A0R0J8F6		GLYMA_07G258700	0.0055928356618559	6.10492741994738	2.6099741434511	2.252367941658291	Up	56177.1957522335	9201.94326449793
LOC100790733 GLYMA_03G084600_I1JM56	100790733;	LOC100790733 GLYMA_03G084600	0.0196667172390824	5.31914578982388	2.41119457961117	1.7062681262999158	Up	441442.571019109	82991.2524420064
GLYMA_10G295100_I1LFH9		GLYMA_10G295100	0.0237652848633439	4.2733929311523	2.0953819764532	1.6240569756533845	Up	531829.913341255	124451.442193463
GLYMA_13G094900_A0A0R0GKM0		GLYMA_13G094900	1.67759427997956e-05	2.19876709624359	1.136694795	4.7753130633352425	Up	15323092.142372	6968947.3562481
LOC100798510 GLYMA_04G025700_I1JT45	100798510;	LOC100798510 GLYMA_04G025700	0.0013448640448675	2.01315244982176	1.00945642723888	2.8713216171843987	Up	282193.409777071	140174.883328908
IMT1 GLYMA_06G137100_A0A0R4J3I5	100805999;	IMT1 GLYMA_06G137100	0.0042585648414366	2.2217422223472	1.15169143773733	2.370736735746458	Up	3275103.67282818	1474115.06154307
GLYMA_13G155700_I1LZM0		GLYMA_13G155700	0.0363919051528602	2.98863277072275	1.57948563625806	1.438995208065415	Up	116218.565285127	38886.8670730066
LOC100793145 GLYMA_17G108400_I1MU26	100793145;	LOC100793145 GLYMA_17G108400	0.0140118393454142	13.2326257005499	3.72602745350391	1.8535048507862673	Up	294154.065373364	22229.455591806
GLYMA_20G228700_I1NIU2		GLYMA_20G228700	0.0067176031020438	6.3747638441174	2.67237189769991	2.172785659274388	Up	39639.4146660731	6218.17774514928
GLYMA_07G129600_I1KJV9		GLYMA_07G129600	0.0269636610935163	3.48806484765984	1.80242686194041	1.5692211401499476	Up	239567.978064241	68682.2030344328
GLYMA_13G094000_I1LVU0		GLYMA_13G094000	0.012567356924194	3.85758861081308	1.94769929663071	1.9007560503916512	Up	2903184.2047729	752590.412734803
GLYMA_10G187900_C6TBT3		GLYMA_10G187900	3.19588223591213e-05	2.16536485983441	1.11461013678761	4.495409232247852	Up	1069975.62471878	494131.794860936
GLYMA_11G216800_I1LMD3		GLYMA_11G216800	0.0360197820125586	15.4246851632712	3.94716913738861	1.4434589198071404	Up	574285.770271168	37231.6040290171
GLYMA_14G127600 GLYMA_17G206600_C6T3I8		GLYMA_14G127600 GLYMA_17G206600	0.0008553206149674	3.83815780947886	1.94041403052028	3.0678710604639288	Up	1480023.04417762	385607.658059943
GLYMA_17G009500_I1MR19		GLYMA_17G009500	0.0235650760323882	3.28902907507116	1.7176617616776	1.6277311546570137	Up	138056.281971755	41974.7830805562
GLYMA_12G097700_I1LRP4		GLYMA_12G097700	0.0165527721842809	4.74080014210657	2.24513057465695	1.78112926209885	Up	73548.5544663955	15513.9538182924
GLYMA_05G146700_I1K3L2		GLYMA_05G146700	0.0059769317340566	2.07252778787942	1.05139144510683	2.22352170446276	Up	4298436.24253373	2074006.56708774
GLYMA_18G100500_I1N0S0		GLYMA_18G100500	0.0053687123414933	8.29058650249894	3.05147416617416	2.2701298651462687	Up	5064082.72212532	610823.21746464
GLYMA_20G152000_K7N3K7		GLYMA_20G152000	0.0019740984712218	2.20671285211071	1.14189891154417	2.704631187815506	Up	1335190.71233519	605058.655936175
GLYMA_16G018500_I1MKC8		GLYMA_16G018500	2.26686899843564e-06	13.4199141652926	3.74630353887682	5.644573576874105	Up	4985046.08523165	371466.316686606
LOC100780358 GLYMA_01G112900_I1J785	100780358;	LOC100780358 GLYMA_01G112900	0.0084471333706436	7.48514762925984	2.90403077077944	2.0732906487465255	Up	83601.882971555	11169.0359512417
GLYMA_08G055000_A0A0R4J3Q3		GLYMA_08G055000	0.0223637580301125	2.29773208917067	1.20021059251956	1.6504552153382184	Up	153524.801250975	66815.7971830334
GLYMA_09G260900_A0A0R0IL03		GLYMA_09G260900	0.0068416863325961	5.66103617680129	2.50106614321879	2.1648368405785092	Up	92557.8754185175	16349.988328606
GLYMA_19G228700_I1NBS0		GLYMA_19G228700	0.0008853918282142	2.13552411517125	1.09459018954715	3.0528644906899673	Up	9184587.33749583	4300858.63804882
GLYMA_06G003200_A0A0R0J9K8		GLYMA_06G003200	0.0215278847960565	13.9047735287705	3.79750834215517	1.6669986393139242	Up	1186976.44309837	85364.6728328503
GLYMA_01G001000_I1J496		GLYMA_01G001000	0.010505856620674	2.31609055266627	1.21169165977305	1.978568530553185	Up	250414.403942102	108119.435854452
LOC100306095 GLYMA_13G214600_I1M1B6	100306095;	LOC100306095 GLYMA_13G214600	9.51428020112607e-05	2.37509280694364	1.24798388797049	4.021624062500841	Up	6124969.17184173	2578833.61607396
GLYMA_05G147200_I1K3L8		GLYMA_05G147200	0.0007726858468844	36.7226395823772	5.19859785667669	3.111997042557999	Up	12362197.5138174	336636.953508915
GLYMA_18G298100_I1N5D5		GLYMA_18G298100	0.0110886976264011	3.89337252202373	1.96102038988536	1.9551194589799559	Up	1449864.17552365	372392.872072264
GLYMA_09G189200_A0A0R0IG82		GLYMA_09G189200	0.0255041620569418	3.51072538795759	1.81176915175094	1.5933889407085435	Up	424865.86320261	121019.395211022
GLYMA_07G126800_I1KJS9		GLYMA_07G126800	0.0157244294942464	2.25145462670385	1.17085740351189	1.8034251024483734	Up	108397.982355821	48145.7547801071
GLYMA_08G142800_I1KTB0		GLYMA_08G142800	0.0123677351655169	2.64263778102051	1.40197869235084	1.9077098230203542	Up	429315.796	162457.298958017
GLYMA_01G144200_I1J7Y4		GLYMA_01G144200	0.0047796548439201	5.98042867583181	2.5802489001978	2.320603464223269	Up	83125.0864305736	13899.5197395297
GLYMA_03G126400_I1JN41		GLYMA_03G126400	0.0017792815722205	2.17955959827584	1.12403665354804	2.749755319153142	Up	341202.210092215	156546.400640811
PFK GLYMA_07G014300_I1KGH5		PFK GLYMA_07G014300	0.0091809327209925	6.31105955391151	2.65788223735493	2.037113195160084	Up	106871.930605054	16934.0710053697
GmSGT3 Glyma08g19290 Gma.55603_D4Q9Z5	100793463;	GmSGT3 Glyma08g19290 Gma.55603	0.0021272183499565	2.15843153058488	1.10998332858701	2.6721879293195516	Up	9842682.72572283	4560108.85045574
GLYMA_19G084400_I1N7L3		GLYMA_19G084400	0.039785031626064	3.79162514764111	1.9228163417755	1.400280292371794	Up	359294.285435915	94759.9700512176
GLYMA_10G049800_K7LHI7		GLYMA_10G049800	0.037039419357473	2.76369892410985	1.46660045785631	1.431335830084649	Up	110540.713795901	39997.3791759913
GLYMA_12G020000_I1LPA6		GLYMA_12G020000	0.0035094592467801	2.46593796669392	1.30213650766098	2.4547597964206767	Up	706168.318850635	286369.052420809
LOC100798486 GLYMA_03G248500_I1JRP8	100798486;	LOC100798486 GLYMA_03G248500	0.010651807645668	2.67686606686843	1.42054495761952	1.9725766848146997	Up	2472481.19465775	923647.70328245
GLYMA_11G072700_I1LHX1		GLYMA_11G072700	0.0006055015096273	2.15787938749423	1.10961422908597	3.217884769743078	Up	347039.640465909	160824.391982768
GLYMA_13G185300_I1M0G8		GLYMA_13G185300	0.04739592276764	2.61557717999023	1.38712934143489	1.3242590168844854	Up	1053322.64609122	402711.361052306
GLYMA_08G106000_A0A0R0IJZ6		GLYMA_08G106000	0.0298619457586129	2.9065559302739	1.53931067032876	1.5248818977262781	Up	47993.7905201342	16512.254252617
GLYMA_18G300700_I1N5F8		GLYMA_18G300700	0.0182549981068506	3.72966691107603	1.89904679209005	1.7386182077531134	Up	572796.640532319	153578.497541236
AS1 GLYMA_18G061100_K7MQ84	547895;	AS1 GLYMA_18G061100	0.0052908358889502	2.01050373989391	1.00755701980968	2.2764757091972383	Up	1321203.36136656	657150.41218291
GLYMA_10G262700_I1LEK0		GLYMA_10G262700	0.0006939390440708	2.25074296821736	1.17040131238921	3.158678676499539	Up	12283368.7061325	5457472.87877178
LOC100787835 GLYMA_08G010800_I1KP61		LOC100787835 GLYMA_08G010800	0.0132443783434344	6.12362192489177	2.61438521296157	1.8779684215382946	Up	477640.131313687	77999.6115325375
GLYMA_06G092800_K7KU45		GLYMA_06G092800	0.0431167317989977	4.50004116825948	2.16993819988056	1.3653541656193864	Up	737703.911880639	163932.702901464
SAD1 ACPD GLYMA_02G138100_B8XJY3	547808;	SAD1 ACPD GLYMA_02G138100	0.0001092155094923	2.05327085323385	1.03792395031211	3.961715683896491	Up	11952726.064441	5821309.95801928
WBb225L1.19 GLYMA_12G040500_I1LQ06		WBb225L1.19 GLYMA_12G040500	0.025342894666001	4.72653186911255	2.24078198262461	1.596143781493883	Up	1382037.96280004	292400.009366599
petD_Q2PMQ4	3989328;	petD	0.0087495385485786	4.8253018923181	2.27061920661394	2.0580148511023264	Up	455004.734203588	94295.5993961656
GLYMA_08G131400_I1KSW9		GLYMA_08G131400	0.0028850042739369	4.86461611639916	2.28232596146706	2.5398535391301436	Up	5027052.26445031	1033391.36000959
GLYMA_14G040700_A0A0R4J571		GLYMA_14G040700	0.0004342740018422	2.84364614157696	1.50774194964289	3.3622361692434204	Up	967055.062495924	340075.738804702
GLYMA_10G017500_A0A0R0HZ32		GLYMA_10G017500	0.0318631444469428	2.58713868850893	1.37135739451782	1.4967113676255943	Up	179935.795638042	69550.1159011102
GLYMA_06G069500_I1K8W3		GLYMA_06G069500	0.0275385190104835	2.32137893665872	1.21498204418851	1.5600594193031092	Up	263616.747576556	113560.411621548
GLYMA_15G256000_K7MDY4		GLYMA_15G256000	0.0006865815609548	5.86795893404956	2.55285877458145	3.1633078642995978	Up	1358597.927	231528.192713239
LOC102659420 GLYMA_08G224200_C6TIU6	102659420;	LOC102659420 GLYMA_08G224200	0.0033842938687929	2.54343733939151	1.34677955212754	2.4705319328511184	Up	440628.292785737	173241.261328322
GLYMA_01G148700_A0A0R0LAZ3		GLYMA_01G148700	0.0311064206842859	3.20590445042875	1.68073142769245	1.507149958884692	Up	5607418.33515983	1749090.91080675
GLYMA_11G151800_A0A0R0HTR7		GLYMA_11G151800	9.22001584852202e-05	26.4818158357197	4.72693014480329	4.035268332425791	Up	359967.399231118	13593.0028916514
CYP25 GLYMA_18G027400_I1MZ24	100792649;	CYP25 GLYMA_18G027400	0.007476438940904	4.68105767360592	2.22683454007928	2.126305209163663	Up	254999.219996937	54474.7016117205
GLYMA_17G115200_C6TH78		GLYMA_17G115200	0.000840231940452	2.37530633934532	1.24811358744529	3.075600813278396	Up	303970.033928996	127970.876385055
MFTL MFT GLYMA_05G244100_E3NYP7	100306314;	MFTL MFT GLYMA_05G244100	0.0086781673988286	15.1335111548702	3.91967484371382	2.0615719767366123	Up	2953740.50168445	195178.797005999
GLYMA_19G014600_K7MVY3		GLYMA_19G014600	0.0034742504666625	2.06864578690931	1.04868663445949	2.4591388754777617	Up	902622.248668682	436334.849774961
LOC100792664 GLYMA_03G230300_I1JR41	100792664;	LOC100792664 GLYMA_03G230300	0.022119337243802	3.92164575043796	1.97145922008671	1.6552278898298938	Up	289212.025835341	73747.616240718
GLYMA_08G210900_I1KVC5		GLYMA_08G210900	6.87386167274222e-05	5.42867018178467	2.44059883576298	4.162799211705516	Up	68286.3448882133	12578.8347056598
GLYMA_07G107900_K7L1C5		GLYMA_07G107900	0.0199766991995631	5.07984284646132	2.34478386547423	1.6994762697557373	Up	633152.486187767	124640.172014146
GLYMA_12G226100_A0A0R0H9F2		GLYMA_12G226100	0.0187660181192651	5.0550674380843	2.33773033880303	1.726627868683134	Up	753461.919591097	149050.81461715
GLYMA_05G053500_I1K0I4		GLYMA_05G053500	0.0278648822975245	2.43603803983271	1.2845366617539	1.5549427870826986	Up	83892.2987599546	34438.0085155466
GLYMA_16G155100_A0A0R0G0H4		GLYMA_16G155100	0.0025161602704793	3.35168253558041	1.74488550642577	2.5992616993285402	Up	360597.04377122	107586.873143036
GLYMA_01G231900_K7K5E9		GLYMA_01G231900	0.0127304731621691	3.8179113491047	1.93278360413214	1.895155454327475	Up	179130.874442851	46918.5525967901
CYP97B2 GLYMA_11G016200_A0A0R4J4E0	606504;	CYP97B2 GLYMA_11G016200	0.0045431978024285	2.094236738	1.06642453750643	2.342638354395342	Up	1350815.61343884	645015.718104273
GLYMA_11G253300_I1LN44		GLYMA_11G253300	0.0481378169555331	2.47096658691796	1.30507550228399	1.3175136088192596	Up	57914.7118863649	23438.0797348628
GLYMA_18G002700_I1MYA8		GLYMA_18G002700	0.0121262246848013	2.56125941967849	1.35685338512172	1.9162743890562437	Up	90153.6685664309	35198.9602746869
GLYMA_15G221300_I1MIG3		GLYMA_15G221300	0.0001939454858539	10.352979023024	3.37197405134092	3.712320324295721	Up	463426.004998972	44762.5754836706
GLYMA_18G289100_A0A0R0FH00		GLYMA_18G289100	0.0103131460532847	3.68854413883469	1.8830514997183	1.9866088317910435	Up	931663.943710754	252583.108306003
GLYMA_11G123400_I1LJK0		GLYMA_11G123400	5.13074178038881e-05	8.22608468882785	3.04020592468573	4.289819841936739	Up	459209.604622658	55823.5931179176
LOC100784991 GLYMA_15G010400_C6T923	100784991;	LOC100784991 GLYMA_15G010400	0.0002401831427905	13.5196196632976	3.75698266088671	3.6194574767414864	Up	146428.236530912	10830.7955532528
GLYMA_04G197600_I1JXM1		GLYMA_04G197600	0.0269856311042389	3.14184395908923	1.65161153039711	1.5688674207752187	Up	285834.098288641	90976.5418049277
GLYMA_17G132500_I1MUS3		GLYMA_17G132500	0.0186964174313879	4.15491803633169	2.05482001737008	1.7282416040965458	Up	3029775.47761534	729202.225199676
GLYMA_07G257700_I1KN97		GLYMA_07G257700	5.18371874163058e-05	2.87704360792629	1.52458708846066	4.28535857046145	Up	2306029.35855605	801527.426349365
LOC100306534 GLYMA_04G202500_A0A0R0KAM2		LOC100306534 GLYMA_04G202500	0.0022015794836519	16.3620969462907	4.03228574904416	2.6572656305822484	Up	464362.504845772	28380.3785278906
GLYMA_06G308800_I1KFH2		GLYMA_06G308800	5.05990546109001e-06	2.04190590967416	1.02991638885335	5.2958575974112865	Up	2341434.15756773	1146690.52402193
LOC100793209 GLYMA_19G003900_I1N5J6	100793209;	LOC100793209 GLYMA_19G003900	0.0004503228996877	2.36001539021078	1.23879626776863	3.3464759678602167	Up	1467188.7451007	621686.092042673
GLYMA_08G238100_I1KW78		GLYMA_08G238100	0.0006942017745494	21.6558347385084	4.43668387800152	3.15851428050035	Up	827351.562393191	38204.5565263755
GLYMA_02G125100_I1JEM3		GLYMA_02G125100	0.0184573635349472	2.15801001998359	1.1097015635039	1.7338303338624794	Up	5440598.93006521	2521118.47474489
LOC100792852 GLYMA_03G028900_I1JKR6	100792852;	LOC100792852 GLYMA_03G028900	0.0065855924004204	4.22049829876767	2.07741334270516	2.1814051524164273	Up	98935.6727992784	23441.704224396
LOC100779500 GLYMA_02G020200_A0A0R0KYI2	100779500;	LOC100779500 GLYMA_02G020200	0.0215252935637155	4.61713703560688	2.20699855189271	1.6670509168902266	Up	793771.556463134	171918.561294943
GLYMA_19G172700_I1N9Z5		GLYMA_19G172700	0.0082047592413766	4.70782291473598	2.23506005426822	2.085934158264233	Up	638972.00459695	135725.581902603
GLYMA_19G121300_I1N8H9		GLYMA_19G121300	0.0306790907086486	3.69435728757831	1.88532339855945	1.5131575164984308	Up	63839.2592852433	17280.2071688877
GLYMA_12G090500_I1LRH8		GLYMA_12G090500	0.0023556424289575	2.23944350568726	1.1631402718677	2.627890631930834	Up	606152.34190702	270670.968197074
GLYMA_20G219600_I1NIJ6		GLYMA_20G219600	0.0018009704031652	4.57348551035231	2.19329408035143	2.7444934242419063	Up	306853.489183621	67094.0114468589
GLYMA_08G207300_I1KV92		GLYMA_08G207300	0.0435915768938092	2.05774725839165	1.04106579493511	1.3605974204089506	Up	1934390.30293365	940052.426285617
LOC100795179 GLYMA_13G235800_C6TIH8	100795179;	LOC100795179 GLYMA_13G235800	0.0188047654650401	6.04715477984619	2.59625650593816	1.7257320787730408	Up	217280.022650034	35930.9510935919
GLYMA_01G024600_A0A0R0L5K2		GLYMA_01G024600	0.0182196198394933	3.82837016939757	1.93673033236699	1.7394606890168485	Up	2097892.50107318	547985.802899333
GLYMA_08G188400_I1KUN9		GLYMA_08G188400	2.99737573781686e-05	2.63322846406637	1.39683269786579	4.523258812398947	Up	1917104.99388383	728043.548079887
GLYMA_10G279100_A0A0R0I715		GLYMA_10G279100	0.0062720769927311	5.16377315621646	2.36842562465946	2.2025886191193718	Up	92612.9300880302	17935.1275290893
LOC100805927 GLYMA_03G200900_I1JQ75	100805927;	LOC100805927 GLYMA_03G200900	0.0001780148242792	2.28637949650793	1.19306488399434	3.749543830081111	Up	582260.80648108	254664.987754827
GLYMA_13G371400_I1M5Z9		GLYMA_13G371400	0.0117056190806533	2.18882394533504	1.13015591824359	1.9316056126207781	Up	8884736.03970413	4059136.89798571
GLYMA_15G168700_A0A0R4J5C6		GLYMA_15G168700	0.0006123543863106	30.2323070447644	4.91801917094338	3.2129971669473116	Up	4470327.02861351	147865.891345784
GLYMA_18G222200_I1N3G2		GLYMA_18G222200	0.0002274988046478	9.42149379855189	3.23595582044382	3.6430208809243556	Up	330777.677857177	35108.8357037414
GLYMA_08G108900_A0A0R0IUS1		GLYMA_08G108900	0.0383982515692562	2.83083685926379	1.50122860932387	1.4156885504009995	Up	776503.86222677	274301.876381783
GLYMA_01G222400_I1JA98		GLYMA_01G222400	0.0006303803928293	2.0683756186766	1.04849820402518	3.2003973034792685	Up	1036067.46073935	500908.757279905
GLYMA_17G069300_A0A0R4J5L5		GLYMA_17G069300	0.0001930649827813	4.02014989039082	2.00724929296941	3.7142964893688597	Up	388269.085642267	96580.748536349
GLYMA_02G174400_I1JG24		GLYMA_02G174400	0.0112259072792587	5.98192586800795	2.58061003173443	1.9497785491707382	Up	419294.25273231	70093.5220502724
gdh1 GLYMA_16G041200_Q5F2M9	547687;	gdh1 GLYMA_16G041200	0.0001931584419026	8.8558707587604	3.14663416779968	3.7140863064598886	Up	272340.98160473	30752.5921531008
GLYMA_05G146500_I1K3K8		GLYMA_05G146500	0.0098180498390792	2.23210876617255	1.15840732850876	2.0079747676341793	Up	1906576.70548293	854159.409423484
GLYMA_20G212500_K7N4U9		GLYMA_20G212500	0.0006519725372621	14.2048502921439	3.82831172163343	3.185770697468571	Up	168817.228044356	11884.4778066912
GLYMA_16G006600_I1MJZ5		GLYMA_16G006600	0.0255339960280138	7.43528744403625	2.89438851713575	1.5928812135110224	Up	271881.782329844	36566.4117730804
LOC100805370 GLYMA_02G231800_I1JHH9	100805370;	LOC100805370 GLYMA_02G231800	0.0007158276513525	3.80195970120801	1.92674324025172	3.1451915294751243	Up	1689133.99467262	444279.826042324
GLYMA_13G224400_K7M173		GLYMA_13G224400	0.0011404563576383	3.5546481666984	1.82970677129934	2.942921329413648	Up	611247.17580519	171957.152196282
GLYMA_07G049700_I1KHP6		GLYMA_07G049700	0.0284259418072935	3.3931742031046	1.76263549886812	1.5462851373725175	Up	41448.1007779186	12215.1408377429
GLYMA_15G156400_I1MGT7		GLYMA_15G156400	0.0082193969944181	4.52656170721072	2.17841562170714	2.0851600427522685	Up	746768.947938479	164974.874140983
GLYMA_02G223300_I1JH95		GLYMA_02G223300	0.0002697775284412	7.82125670730862	2.96740043614331	3.5689942284240574	Up	1177174.10887772	150509.585982225
GLYMA_11G231100_I1LMS9		GLYMA_11G231100	0.0209726142650198	2.12999747262423	1.09085171860386	1.678347430759871	Up	2272039.19604499	1066686.33425455
GLYMA_15G002200_I1MC96		GLYMA_15G002200	0.0013399939316998	26.7151982917121	4.73958882039198	2.8728971683779227	Up	2810878.31709913	105216.449693025
GLYMA_14G121200_A0A0R0GLJ3		GLYMA_14G121200	0.0028434978468048	2.62435352710577	1.39196207873935	2.546147096274535	Up	15329990.9070479	5841435.13772491
VPE GLYMA_17G137800_I1MUX2	547964;	VPE GLYMA_17G137800	0.0002921307298087	2.88304191152251	1.5275918098145	3.534422756328782	Up	19944079.8627963	6917721.09974773
GLYMA_03G099600_A0A0R0KGU3		GLYMA_03G099600	0.0072530045717353	10.2991701566682	3.36445619354924	2.139482048792385	Up	228098.588801053	22147.278405083
GLYMA_11G108700_I1LJ29		GLYMA_11G108700	0.0288557934736247	2.22957562156878	1.15676913305036	1.539766979006374	Up	398286.735128614	178637.912648314
PIP2-1 GLYMA_04G003200_A0A0R0K972	100306103;	PIP2-1 GLYMA_04G003200	0.0058780753057161	2.01590136407565	1.01142505102028	2.2307648543560465	Up	6819624.28860883	3382915.65755045
CYP71D10_O48923	606548;	CYP71D10	0.0175675544344987	3.5925807059916	1.84502056665506	1.7552886920918231	Up	1875034.27015114	521918.482450238
GLYMA_05G027700_C6SYY3		GLYMA_05G027700	0.0277704020612598	5.50167779005196	2.45987164959486	1.5564178324671538	Up	915510.998075693	166405.782565294
GLYMA_02G133800_I1JEV6		GLYMA_02G133800	0.0251524919186884	9.14138331964757	3.19241249760147	1.5994189818635391	Up	1320914.33041053	144498.297929536
GLYMA_14G004300_I1M666		GLYMA_14G004300	0.0095490751976461	2.53771683193005	1.34353109677484	2.0200386866369064	Up	1196838.66746404	471620.258180575
GLYMA_07G056900_I1KHW7		GLYMA_07G056900	0.0006103788687101	2.66679175804827	1.41510517346005	3.2144005100490056	Up	107563.331926778	40334.357417356
GLYMA_13G191400_I1M0M1		GLYMA_13G191400	0.0040675661215735	31.6311975078432	4.98327626996251	2.3906653785260508	Up	858861.46402299	27152.3537422201
GLYMA_13G131400_I1LYU4		GLYMA_13G131400	0.0008950166782695	6.63854391057705	2.73086683745257	3.0481688717087545	Up	375419.241758143	56551.4436320886
GLYMA_05G132100_I1K361		GLYMA_05G132100	0.0025542120457516	2.70968308626421	1.43812412958258	2.5927430512867202	Up	692947.334250853	255730.029007269
GLYMA_13G134600_I1LYX4		GLYMA_13G134600	0.0007306816801668	8.51456664301737	3.08993310443351	3.1362717812577765	Up	97584.5959495553	11460.8998955434
GLYMA_08G103900_A0A0R0IPV2		GLYMA_08G103900	0.0102665157612155	5.62087924705539	2.49079582193194	1.9885769217795808	Up	2714125.96405539	482865.018934047
LOC100527639 GLYMA_04G014200_C6T4Y6	100527639;	LOC100527639 GLYMA_04G014200	0.011705280988459	3.80626338097644	1.9283753948441	1.93161815648487	Up	220378.432301647	57898.8919692448
GLYMA_10G241000_I1LDX0		GLYMA_10G241000	1.13598980240483e-05	3.41196736137671	1.7706038460099	4.94462556719823	Up	22802179.5563452	6683000.49246213
GLYMA_04G008600_A0A0R0K1V2		GLYMA_04G008600	0.0458330393258577	2.94804321344293	1.55975767211374	1.3388213424348465	Up	193916.160789738	65777.9234393477
GLYMA_19G032900_K7MWA8		GLYMA_19G032900	0.0124071059873119	2.96860944298772	1.56978730156712	1.9063295078093256	Up	148942.639416562	50172.5276689345
GLYMA_19G065600_A0A0R0EVI7		GLYMA_19G065600	0.0024078735207827	2.61847156096907	1.38872493586548	2.6183663291537345	Up	1663412.68998388	635260.934194857
GLYMA_12G089000_K7LTT8		GLYMA_12G089000	0.042462275189567	3.89086832555317	1.96009215756962	1.371996739425748	Up	656361.783585657	168692.880012161
GLYMA_14G011900_I1M6E4		GLYMA_14G011900	0.0037403191155181	2.04558794482561	1.03251556354537	2.4270913432015693	Up	237253.477720617	115983.02498837
GLYMA_19G009000_I1N5R9		GLYMA_19G009000	0.0077917460326427	5.63475355582975	2.49435251340419	2.108365211470735	Up	4003940.24000098	710579.477936259
GLYMA_10G189500_K7LKA7		GLYMA_10G189500	0.0239290534514245	3.06732656945877	1.61698177438364	1.621074480197826	Up	125252.611202147	40834.4557926375
GLYMA_18G204000_A0A0R0FDV7		GLYMA_18G204000	0.0352855034053864	3.36240442586518	1.74949326059418	1.4524036822649349	Up	699661.655355992	208083.730194342
GLYMA_09G070500_I1L1R1		GLYMA_09G070500	4.6363017126991e-05	3.56329516151781	1.83321199243024	4.3338283095728265	Up	4314824.78527857	1210908.6083794
GLYMA_14G199000_K7M844		GLYMA_14G199000	0.0018579004811006	4.11887307542783	2.04224966971863	2.7309775528108338	Up	1428766.7079916	346882.917202588
GLYMA_05G051300_I1K0F7		GLYMA_05G051300	0.0450507391824039	3.94453632356931	1.97985572279832	1.3462980788202017	Up	123396.096975146	31282.788863632
GLYMA_08G075100_I1KR58		GLYMA_08G075100	0.0007063307956631	5.74394835526821	2.52204277772409	3.150991858317729	Up	188859.691354648	32879.7683533193
GLYMA_14G048700_A0A368UH34		GLYMA_14G048700	0.0141956910047894	8.18772088808569	3.0334619230455	1.847843462436264	Up	187071.72263022	22847.8382674764
LOC100789070 GLYMA_15G003600_C6TE08	100789070;	LOC100789070 GLYMA_15G003600	0.0031186122396473	2.04398045520173	1.031381401	2.506038620962765	Up	1216402.80407347	595114.694457006
GLYMA_11G209900_I1LZI9		GLYMA_11G209900	0.0009408992523418	7.74447987137107	2.95316834912569	3.0264568765668405	Up	6841395.06770147	883389.870117938
LOC100776268 GLYMA_08G224500_A0A0R4J3Y6	100776268;	LOC100776268 GLYMA_08G224500	0.0212653686676964	4.07695783472647	2.02749303606473	1.6723270837254898	Up	207128.840114554	50804.7540620323
LOC547654 GLYMA_13G269000_I1M2Z5	547654;	LOC547654 GLYMA_13G269000	0.0001030485990598	3.06607089298799	1.6163910550462	3.986957908054919	Up	1129150.6657307	368272.849891707
STS GLYMA_19G217700_I1NBD9	100815922;	STS GLYMA_19G217700	0.0002656043949647	3.10842851921558	1.63618540333767	3.575764742959421	Up	85949919.7676765	27650601.9798603
LOC100527559 GLYMA_02G291100_C6T4P6	100527559;	LOC100527559 GLYMA_02G291100	0.0086876737938463	4.73423020509885	2.24312985978602	2.0610964944071846	Up	950494.349858014	200770.623455175
GLYMA_06G307900_I1KFG0		GLYMA_06G307900	0.0043681597625485	22.8382771836256	4.51338191930157	2.359701485979973	Up	3227002.62217914	141297.988295405
LOC100527222 GLYMA_15G073200_I1MEH8	100527222;	LOC100527222 GLYMA_15G073200	0.0003315771856309	4.03907061770579	2.01402336983979	3.4794153589886783	Up	2461433.37893707	609405.878705625
GLYMA_06G135300_I1KB03		GLYMA_06G135300	0.0183577130756667	4.16037980110991	2.05671523802176	1.736181422289466	Up	462636.24492211	111200.48337863
GLYMA_06G238500_I1KDT2		GLYMA_06G238500	0.0290728825621846	2.27738633047252	1.18737904763607	1.536511906007805	Up	1732298.68221883	760652.0945
LOC100789509 GLYMA_19G111000_C6TDZ0	100789509;	LOC100789509 GLYMA_19G111000	0.0001261838728717	3.08707664316977	1.62624130133604	3.8989961472343904	Up	745030.97837702	241338.672308451
GLYMA_03G180900_A0A0R0KSQ2		GLYMA_03G180900	0.0456841897089191	2.11096000640036	1.07789924608704	1.3402340736758402	Up	2596169.65374946	1229852.60065466
GLYMA_03G154800_C6SZ70		GLYMA_03G154800	0.0174794194809761	5.70235901877705	2.51155887377319	1.757472995065189	Up	100986.871767134	17709.6656725048
WBb76L15.9 GLYMA_14G046800_I1M7F5	100785874;	WBb76L15.9 GLYMA_14G046800	0.0077811208211916	3.23660540870829	1.69448148985974	2.1089578411338055	Up	233945.615363971	72281.1667849671
GLYMA_13G148600_I1LZD0		GLYMA_13G148600	0.0257725501268695	2.78618574789878	1.47829144194474	1.5888426070124113	Up	80237.8622649897	28798.4612388106
GLYMA_08G048400_A0A0R0IH39		GLYMA_08G048400	0.0086257465129403	6.18793158360144	2.62945724582629	2.0642033087276093	Up	83369.3168816116	13472.8892450181
GLYMA_05G137400_I1K3B7		GLYMA_05G137400	0.006250140899601	4.19329358322407	2.06808384049534	2.204110192059209	Up	91174.7850629346	21743.0006398058
GOLS GLYMA_10G145300_I1LB22	548050;	GOLS GLYMA_10G145300	0.0001412813723654	4.98899968260887	2.31875057756469	3.849915095138069	Up	3541001.25692728	709761.772339021
GLYMA_18G038800_I1MZD1		GLYMA_18G038800	0.0002755677280306	3.10578471446402	1.63495782903635	3.559771644380102	Up	1865649.26935136	600701.413933428
LOC100790700 GLYMA_02G095200_I1JDS6	100790700;	LOC100790700 GLYMA_02G095200	0.0012744395936786	2.93687165844507	1.55428022113757	2.894680744544477	Up	2632631.51564448	896406.728593081
GLYMA_20G130800_K7N378		GLYMA_20G130800	0.0194939162268088	3.31546648166518	1.72921186986678	1.710100904605263	Up	238455.518316535	71922.1622764745
GLYMA_15G144800_I1MGI7		GLYMA_15G144800	0.0273321354990929	2.63667411793758	1.39871927105519	1.5633264349286244	Up	983174.862748071	372884.482029625
GLYMA_07G221200_I1KM82		GLYMA_07G221200	0.0003702199044868	2.76865323919182	1.46918437424465	3.431540235565828	Up	8163171.62188054	2948426.87640559
GLYMA_08G163900_K7L745		GLYMA_08G163900	0.0158568656646065	5.95865766313034	2.57498736410009	1.7997826530265917	Up	244487.970430788	41030.7126626146
nan_I1K9A8			0.0298276786976915	3.91246458726097	1.96807769389466	1.5253805437552883	Up	295056.567125944	75414.5016639004
GLYMA_19G198500_I1NAT5		GLYMA_19G198500	0.0332611372774681	2.942222825	1.55690651133931	1.4780629053003644	Up	827914.522050677	281390.829719459
GLYMA_19G192800_I1NAK8		GLYMA_19G192800	0.0286558703917284	2.49549237216863	1.31932449404125	1.5427863957707437	Up	8714880.63485376	3492248.95737924
GLYMA_20G019000_I1NDB6		GLYMA_20G019000	0.0373429519685991	2.94014034819316	1.55588502404446	1.4277913539552352	Up	27261.1415	9272.05448493747
GLYMA_10G047100_I1L8P0		GLYMA_10G047100	3.30741341545525e-05	2.01252146395991	1.00900416995192	4.480511516356548	Up	225583.360260005	112089.915213197
GLYMA_15G093500_A0A0R4J5E0		GLYMA_15G093500	0.0467474140781067	2.9731333676187	1.57198418052997	1.330242407950184	Up	1233942.83409899	415031.107429702
GLYMA_13G275400_K7M2A8		GLYMA_13G275400	0.0190946465626523	3.60206331000431	1.84882353833097	1.7190883759034092	Up	260621.525103951	72353.3993364595
LOC100526992 GLYMA_10G289800_I1LFC4	100526992;	LOC100526992 GLYMA_10G289800	0.0195681630454931	2.65781739348711	1.41024198702175	1.7084499416721115	Up	783959.520449195	294963.650388571
GLYMA_02G040600_C6SXE0		GLYMA_02G040600	0.0014756571308064	2.47214850731311	1.30576541166008	2.831014539190922	Up	3061427.01766277	1238366.95433403
GLYMA_06G031100_C6SYN8		GLYMA_06G031100	0.0037999060614887	2.28194248498457	1.1902624298066	2.4202271395624972	Up	519663.917741721	227728.753533959
GLYMA_08G189500_I1KUQ3		GLYMA_08G189500	0.0070276033543555	3.13744017916703	1.64958795179908	2.153192758542122	Up	516273.82812274	164552.564715292
GLYMA_08G088500_I1KRK3		GLYMA_08G088500	0.0285518717983281	3.67541825060408	1.8779084332791	1.5443654150875485	Up	255699.818909258	69570.2642460438
LOC100816083 GLYMA_03G237400_I1JRC3	100816083;	LOC100816083 GLYMA_03G237400	0.0014096952642913	2.29230987247497	1.19680208	2.850874759217172	Up	437755.600844133	190967.026797077
GLYMA_04G011900_K7KHJ1		GLYMA_04G011900	0.0467111800678686	3.94091660113345	1.97853121905091	1.3305791609612019	Up	267217.753674281	67805.9905143454
GLYMA_06G179200_I1KCD0		GLYMA_06G179200	0.0054281443774783	3.86058459635933	1.94881932687393	2.265348609518518	Up	708730.589644673	183581.157711977
GLYMA_13G269500_K7M272		GLYMA_13G269500	0.0067472048520071	2.41140427469349	1.2698735406965	2.17087610402201	Up	982929.124221673	407616.895489915
GLYMA_09G280100_I1L759		GLYMA_09G280100	0.0006593988251733	2.84069576657239	1.50624432974639	3.180851830958725	Up	3920544.53049362	1380135.30932395
LOC100798955 GLYMA_18G221200_I1N3F3		LOC100798955 GLYMA_18G221200	0.0134818045349548	4.4887085645713	2.16630043038207	1.8702519737412058	Up	234736.979737104	52294.9922812651
GLYMA_12G214500_K7LW90		GLYMA_12G214500	0.0307341547050407	3.54492284273084	1.82575422672544	1.5123787269708027	Up	302702.299628886	85390.3774660715
SACPD-C GLYMA_14G121400_I1MAE7		SACPD-C GLYMA_14G121400	0.0053463483183595	2.59841423239607	1.37763143978744	2.271942750066274	Up	373580.765797324	143772.598356204
GLYMA_10G145200_I1LB20		GLYMA_10G145200	0.0035446169802164	3.36070829238782	1.74876532295252	2.4504306863949954	Up	244485.963437086	72748.3441484225
GLYMA_01G063000_I1J637		GLYMA_01G063000	8.26692279776314e-05	2.8841336033101	1.52813799688403	4.082656118095225	Up	17606801.7377044	6104710.86273436
PMM_Q1W376	732605;	PMM	0.03651720174289	2.44494819845589	1.28980389886974	1.4375025091821712	Up	3306679.20851695	1352453.68822345
LOC100789796 GLYMA_01G096300_I1J6C3	100789796;	LOC100789796 GLYMA_01G096300	0.0007936870584919	2.35226449560267	1.23405029020835	3.1003507010492557	Up	878512.13643444	373475.065442995
GLYMA_16G202700_A0A0R0G495		GLYMA_16G202700	0.0026870256708252	2.72295449822059	1.44517287450805	2.570728184462077	Up	204029.58094733	74929.4859978968
ALDH3I1 GLYMA_08G002700_I1KNX5	100800699;	ALDH3I1 GLYMA_08G002700	0.0308216172022885	2.7802294927474	1.47520397445362	1.5111445777005377	Up	2767065.55568337	995265.161707562
GLYMA_20G202700_I1NI18		GLYMA_20G202700	0.005576561039484	3.24081507900236	1.6963567027855	2.2536335397710787	Up	410717.651539023	126732.825393252
GLYMA_13G361900_I1M5P5		GLYMA_13G361900	0.0009649753865027	13.0005634116027	3.70050224225739	3.0154837640058285	Up	122038.728713111	9387.18768174267
GLYMA_06G142700_K7KV13		GLYMA_06G142700	0.0008853388542385	3.57272659608895	1.83702551550211	3.0528904757881707	Up	2163442.88621752	605543.925075552
