# Supplementary material for: Evaluation of the Unintended Effects of fad2-1-Gene-Edited Soybean Line AE15 Seeds
Source: Biomolecules. 2025 Dec 19;16(1):8. doi: 10.3390/biom16010008 (PMC12838885; doi:10.3390/biom16010008)
Supplement: Supplementary file 1 [file biomolecules-16-00008-s001.zip › Table S13 DEPs identified from AE15E2 vs AE15E3.csv]

ID	ENTREZID	SYMBOL	P	FC	LFC	logP	group	D	E
GLYMA_04G074400_I1JUL5		GLYMA_04G074400	0.0028223631538963	0.440449278559832	-1.182952205	2.5493871062492275	Down	3657910.86301673	8304953.69404908
GLYMA_18G077600_A0A368UJV9		GLYMA_18G077600	0.0010801442042075	0.330876614057973	-1.595634768	2.9665182603362945	Down	795678.027130099	2404757.52387471
GLYMA_18G077700_A0A0R0EXM7		GLYMA_18G077700	0.0039619911863036	0.301851326519619	-1.728089954	2.402086494911548	Down	61258.6446478423	202943.102335052
GLYMA_18G252000_K7MUM8		GLYMA_18G252000	0.0288924223746564	0.185071732991643	-2.433843533	1.5392160448694174	Down	133809.558214425	723014.563334034
GLYMA_20G205100_I1NI49		GLYMA_20G205100	0.0077297844565038	0.472527993626675	-1.081528295	2.111832616127747	Down	471583.478702962	998001.145040182
GLYMA_08G160500_A0A0R0IMT3		GLYMA_08G160500	0.0040402596670194	0.156246697852342	-2.678102395	2.393590721936509	Down	55690.9350027074	356429.516707849
GLYMA_15G194000_I1MHT6		GLYMA_15G194000	0.0363760613792475	0.190554904655037	-2.391721353	1.439184325994338	Down	64852.6508177429	340335.773225812
GmAT133 GLYMA_19G030500_A7BID0	100127365;	GmAT133 GLYMA_19G030500	0.0120848307171383	0.125912413926576	-2.989507567	1.9177594287588244	Down	40350.2226189325	320462.624459428
GLYMA_17G005500_K7MJA4		GLYMA_17G005500	0.0439061454814615	0.120251613345048	-3.055871845	1.357474687915187	Down	80342.7627046198	668122.118861602
GLYMA_02G225000_I1JHB3		GLYMA_02G225000	0.0027383233079013	0.0599838524367495	-4.059282008	2.562515276966031	Down	95444.9324854304	1591177.10197212
GLYMA_01G021700_I1J4Z6		GLYMA_01G021700	0.0384839131025696	0.100671842433048	-3.312267872	1.4147207746682835	Down	5606.7684295061	55693.5116513326
GLYMA_10G225800_I1LDH2		GLYMA_10G225800	0.0482258837290341	0.109950697022678	-3.185071345	1.3167198052574014	Down	36313.8874732958	330274.281624662
GLYMA_16G024600_K7MEU2		GLYMA_16G024600	0.0228276015864114	0.252563336928219	-1.985282868	1.6415397158643177	Down	217030.414510212	859310.845152059
GLYMA_02G213500_I1JGZ4		GLYMA_02G213500	0.0494414874407832	0.370511877678357	-1.432408302	1.3059084720291319	Down	21408.6746250864	57781.3449847656
GLYMA_05G148600_I1K3N2		GLYMA_05G148600	0.0200029413798127	0.321068369361831	-1.639047553	1.6989061377812067	Down	64201.3868319852	199961.730766549
GLYMA_11G070400_A0A0R0HD82		GLYMA_11G070400	0.0312621022161214	0.2923557200899	-1.774203276	1.5049818212572041	Down	516586.082207374	1766977.85166824
GLYMA_18G262500_I1N4G3		GLYMA_18G262500	0.0011369365594267	0.423835943313419	-1.238422155	2.9442637680823536	Down	983681.064453176	2320900.52760287
LOC100788998 GLYMA_04G197900_K7KL81	100788998;	LOC100788998 GLYMA_04G197900	0.0063260631394519	0.061622900301968	-4.020389605	2.198866477773014	Down	61462.9153653203	997403.807093406
SEOf Glyma10g00260 GLYMA_10G000500_E2FKH7	100812318;	SEOf Glyma10g00260 GLYMA_10G000500	0.0437086773934891	0.338319157627073	-1.563543222	1.3594323348830286	Down	297775.052146665	880160.184351431
GLYMA_15G056100_K7M9T4		GLYMA_15G056100	0.0004204039969174	0.0824269021234176	-3.600740915	3.3763331636454135	Down	458174.891060104	5558560.1212342
GLYMA_09G195100_A0A0R0IAN9		GLYMA_09G195100	0.0003311273125521	0.0748414218503718	-3.740019222	3.4800049956253005	Down	9428.08521908336	125974.159576132
GLYMA_10G171700_K7LJY2		GLYMA_10G171700	0.0113117161580136	0.142036340167583	-2.815668003	1.9464715010502713	Down	54398.0212350704	382986.643917242
GLYMA_05G235800_I1K5P3		GLYMA_05G235800	0.0278607916812267	0.254351749947996	-1.975103075	1.5550065469966508	Down	348145.40650161	1368755.69589276
GLYMA_02G232800_I1JHJ0		GLYMA_02G232800	0.0386322119912483	0.183879988832005	-2.443163611	1.4130504244440958	Down	120628.677801741	656018.518208358
GLYMA_01G180400_A0A368UIM9		GLYMA_01G180400	0.0215933090367563	0.0620388297028566	-4.010684718	1.6656807997090703	Down	134886.128471449	2174221.03410887
GLYMA_07G249700_K7L3Q8		GLYMA_07G249700	0.0201448373875924	0.25294118075692	-1.983126157	1.6958362339572288	Down	15603.3869913834	61687.8079903426
GLYMA_08G167800_I1KTZ9		GLYMA_08G167800	0.0038111854809114	0.255135978999739	-1.970661734	2.4189399146820123	Down	63001.1227327943	246931.549912287
SLE3 Glyma01g29480_C6T0L2	100500126;	SLE3 Glyma01g29480	0.0033971882997399	0.290649189511651	-1.782649209	2.4688803803388173	Down	8152105.06736769	28047919.4903824
LOC100797559 GLYMA_02G133500_I1JEV3	100797559;	LOC100797559 GLYMA_02G133500	0.046837368009278	0.400710539089563	-1.31936764	1.329407517766264	Down	5735111.64076248	14312355.3819996
GLYMA_05G235300_I1K5Q5		GLYMA_05G235300	0.002715640181486	0.432159663062162	-1.210363675	2.566127773989199	Down	1018343.21999852	2356405.06747627
GLYMA_20G166200_I1NH15		GLYMA_20G166200	0.034364829156016	0.381552761878769	-1.390045525	1.463885810834914	Down	635254.089791813	1664918.07493102
GLYMA_08G193500_I1KUU7		GLYMA_08G193500	0.0003825826071231	0.262225516689483	-1.931120016	3.4172747776494448	Down	406049.340117539	1548473.79173388
LOC100776709 GLYMA_04G131700_I1JW11	100776709;	LOC100776709 GLYMA_04G131700	0.0010100666984204	0.377603028632721	-1.405057759	2.995649947207932	Down	118176.99374151	312966.223203829
GLYMA_18G208000_I1N334		GLYMA_18G208000	0.0285356055346233	0.39523524506149	-1.33921649	1.5446129071502355	Down	21010465.9973053	53159393.7024429
GLYMA_18G039000_I1MZD3		GLYMA_18G039000	0.0007052298561065	0.380155597556162	-1.395338061	3.1516693100031277	Down	312590.659656798	822270.306333231
GLYMA_08G190300_I1KUR4		GLYMA_08G190300	0.0480574233537875	0.252854237748196	-1.983622137	1.3182395180354507	Down	38206.8481629983	151102.265491972
GSTU3 LOC547576 GLYMA_01G040200_Q9FQF3	547576;	GSTU3 LOC547576 GLYMA_01G040200	0.0002041358288876	0.491592284492437	-1.024465822	3.6900807634242234	Down	8607104.90443913	17508624.8827641
LOC100780260 GLYMA_04G133100_A0A368UIA0	100780260;	LOC100780260 GLYMA_04G133100	0.0073699933962776	0.275151377051099	-1.861702546	2.1325329012809053	Down	430165.369324862	1563377.12692957
GLYMA_09G192600_I1L4K3		GLYMA_09G192600	0.0104320213400546	0.154513578087444	-2.694194472	1.981631533205476	Down	34836.5688992826	225459.596046424
GLYMA_06G163000_A0A0R0JHV9		GLYMA_06G163000	0.0123307563394485	0.210603100081644	-2.247401422	1.9090102839902527	Down	17325.3016366425	82265.178574893
GLYMA_12G031800_I1LPR5		GLYMA_12G031800	0.0035775545232465	0.431097354915233	-1.213914384	2.4464137387101426	Down	3528615.4345588	8185193.88793894
GLYMA_09G284900_I1L7A5		GLYMA_09G284900	0.0001691646776798	0.153676456199652	-2.702031939	3.771690314406918	Down	143863.24761733	936143.708509435
GLYMA_16G096600_K7MGJ3		GLYMA_16G096600	0.0206599231456894	0.376118228397243	-1.410741867	1.6848712983761798	Down	67034.294318784	178226.656560726
GLYMA_13G054000_I1LWU6		GLYMA_13G054000	0.0047374749043027	0.0356184227857663	-4.811232556	2.324453077594156	Down	109189.173575972	3065525.22644561
GLYMA_20G209400_K7N4T1		GLYMA_20G209400	0.0371376306861108	0.318718161601335	-1.649646864	1.4301858069174773	Down	18796.4009326401	58974.9916923509
LOC100792483 GLYMA_03G261400_I1JS44	100792483;	LOC100792483 GLYMA_03G261400	0.0083813756323424	0.492129357916626	-1.022890512	2.076684694913304	Down	1129346.2426058	2294815.8333548
LOC100812184 GLYMA_04G096900_A0A0R0K6G4	100812184;	LOC100812184 GLYMA_04G096900	0.0149096784941813	0.491079043842218	-1.025972836	1.826531721383249	Down	974212.535716515	1983820.21780902
CYP71A9_O81970	100806157;	CYP71A9	0.0330001440929785	0.078384575902618	-3.673286393	1.481484163799421	Down	215493.68780866	2749184.84060411
GLYMA_18G255000_I1N4A0		GLYMA_18G255000	0.0386989746594652	0.106326847165795	-3.233422176	1.4123005415866559	Down	101650.497983655	956019.111759715
GLYMA_11G245300_I1LNE2		GLYMA_11G245300	0.0091315829530652	0.229330941603292	-2.124497077	2.0394539313165363	Down	32013.9903429907	139597.343991942
SLE2 GmD-19 GmPM11 Glyma03g07470.1_I1JLC8	547493;	SLE2 GmD-19 GmPM11 Glyma03g07470.1	0.0005608544851137	0.426027160567957	-1.230982685	3.2511498027539183	Down	20474557.5880433	48059277.6309091
GLYMA_08G028400_I1KPR5		GLYMA_08G028400	0.0307253585345317	0.217077957852015	-2.203714853	1.5125030406250657	Down	110050.815588118	506964.487214961
GLYMA_18G027200_K7MPJ5		GLYMA_18G027200	0.0247118575280598	0.461800575531938	-1.114658124	1.607094608549104	Down	324785.691098177	703302.915385205
GLYMA_19G077700_I1N7G3		GLYMA_19G077700	0.0003185291059567	0.131214223707558	-2.930003977	3.4968508773667937	Down	4448.39837476131	33901.8000417061
LOC100805709 GLYMA_02G078100_I1JDA7	100805709;	LOC100805709 GLYMA_02G078100	0.0484201294631523	0.18156261094612	-2.461460955	1.314974053699377	Down	52183.3715262655	287412.541901325
GLYMA_19G160200_I1N9L1		GLYMA_19G160200	0.0313388367835416	0.246380111766285	-2.021042291	1.503917127454681	Down	36105.2038484342	146542.688001877
GLYMA_07G041100_K7KZK2		GLYMA_07G041100	0.0296353524652206	0.433699542363211	-1.205232174	1.5281899031545032	Down	501006.969230112	1155193.67740198
GLYMA_08G274500_A0A0R0IT88		GLYMA_08G274500	0.0051153946031432	0.193655679120771	-2.368434285	2.291120859047121	Down	50925.2931616682	262968.240295754
GLYMA_11G049600_C6TL64		GLYMA_11G049600	0.002946396855118	0.379518351861129	-1.397758445	2.530708757703791	Down	592739.626987811	1561820.72377017
LOC100812892 GLYMA_11G015900_I1LG63		LOC100812892 GLYMA_11G015900	0.0076307198355031	0.248604316573153	-2.008076748	2.1174344914237495	Down	15515.5900394767	62410.7829395276
LOC100789685 GLYMA_06G192800_I1KCS1		LOC100789685 GLYMA_06G192800	0.0221812536774126	0.481206686239822	-1.055271406	1.6540139113069854	Down	87740.7316743437	182334.814089877
GLYMA_15G007300_I1MCF0		GLYMA_15G007300	0.0022475405638898	0.484778319709119	-1.044602915	2.64829246132353	Down	54634099.3992166	112699139.334446
LOC100791078 GLYMA_03G245800_I1JRL7	100791078;	LOC100791078 GLYMA_03G245800	0.0108729306412334	0.208340784911149	-2.262982805	1.9636533823374878	Down	13806.1580543716	66267.1884444494
GLYMA_20G229100_A0A0R0EF73		GLYMA_20G229100	0.0071218753763295	0.339985972114378	-1.556452873	2.1474056301908235	Down	114934.06312614	338055.309786353
GLYMA_19G113400_K7MXV2		GLYMA_19G113400	0.01034480510618	0.0035670459213211	-8.131054496	1.9852776869323105	Down	107092.503056331	30022743.0255974
GLYMA_08G042700_I1KQ72		GLYMA_08G042700	0.0347199385708141	0.413890721347173	-1.272678188	1.4594210518820683	Down	2843052.75957469	6869090.34906807
GLYMA_04G209600_I1JXY7		GLYMA_04G209600	0.0229130057632705	0.407809330072245	-1.294033312	1.6399179356566416	Down	652411.562799341	1599795.57771217
PPC16_Q02909	547769;	PPC16	0.0001539418761836	0.490801432786731	-1.026788634	3.8126432247323714	Down	1241044.96875849	2528609.09902388
GLYMA_09G223900_I1L5H5		GLYMA_09G223900	0.0320320409478535	0.486124810098665	-1.040601329	1.4944153890242189	Down	296781.976843534	610505.719268471
GLYMA_06G283900_A0A0R0JWF4		GLYMA_06G283900	0.000393537514106	0.426743107480415	-1.228560243	3.4050138620528805	Down	254361415.474232	596052779.800093
GLYMA_11G114300_I1LJA4		GLYMA_11G114300	0.0024750867703536	0.250577374917576	-1.996671938	2.6064095711848765	Down	139253.468565798	555730.415052851
GLYMA_19G245500_I1NCA1		GLYMA_19G245500	0.032365325607519	0.27782543135147	-1.847749429	1.489920019455955	Down	234870.687915413	845389.447513478
GLYMA_06G143500_I1KB85		GLYMA_06G143500	0.0269726918252334	0.119520879919309	-3.06466542	1.569075709590531	Down	23887.9109318139	199863.914555691
GLYMA_12G209500_K7LW58		GLYMA_12G209500	0.0068669277043513	0.453988245414026	-1.139273151	2.1632375248741176	Down	1682808.90678958	3706723.51936096
LOC100799247 GLYMA_06G275300_C6TA48	100799247;	LOC100799247 GLYMA_06G275300	0.0002812951816823	0.448371418996469	-1.157233777	3.550837706820618	Down	4941729.94965598	11021509.7133453
GLYMA_06G276100_K7KXS3		GLYMA_06G276100	0.043272308821855	0.351493867014976	-1.508428578	1.3637899321218034	Down	44084.2871624843	125419.790498381
GLYMA_06G059700_I1K8K7		GLYMA_06G059700	0.0337711459273317	0.476697022244956	-1.068855481	1.47145420257237	Down	830796.724104133	1742819.2024183
GLYMA_19G078900_A0A0R0EV63		GLYMA_19G078900	0.0002651903410445	0.336309610319186	-1.572138089	3.576442298168725	Down	468000.235179749	1391575.56257634
GLYMA_19G072400_I1N780		GLYMA_19G072400	0.0089813211460565	0.103514210018692	-3.272099266	2.0466597742191395	Down	13859.2170910137	133887.097129091
GLYMA_14G001500_A0A0R0G729		GLYMA_14G001500	0.0004333629737102	0.453092361970385	-1.142122924	3.363148197308477	Down	1341487.44791111	2960737.28119653
LOC100813340 GLYMA_16G092800_I1MMC9	100813340;	LOC100813340 GLYMA_16G092800	1.13534067079447e-05	0.391698558311406	-1.352184277	4.944873804332729	Down	636940.842555869	1626099.53251217
GLYMA_14G215700_I1MBX0		GLYMA_14G215700	0.0003447948886329	0.459514014763975	-1.121819232	3.462439180941815	Down	570320.145912245	1241137.65323389
GLYMA_06G146700_I1KBC0		GLYMA_06G146700	0.049449519127963	0.481468949068596	-1.054485336	1.3058379273446097	Down	274920.040596034	571002.639168877
GLYMA_18G242600_I1N3Z5		GLYMA_18G242600	0.0034993286218745	0.328139388075775	-1.607619317	2.456015271016618	Down	56320.9055443705	171637.138335141
GLYMA_02G219100_I1JH53		GLYMA_02G219100	0.0278663274751033	0.326506241534726	-1.614817524	1.5549202635218233	Down	37471.7078367708	114765.670820371
GLYMA_15G019600_K7M923		GLYMA_15G019600	0.0295309621916573	0.367741853266287	-1.443234714	1.5297224024179377	Down	40519.8831720998	110185.671857042
GLYMA_03G050400_I1JL83		GLYMA_03G050400	0.0302540467931661	0.437108285321813	-1.19393737	1.5192165257257517	Down	302034.55284588	690983.362677539
GLYMA_02G137000_K7K859		GLYMA_02G137000	0.0021689160790622	0.201542521213712	-2.310843846	2.66375725163048	Down	4766.01823128356	23647.7057177913
LOC100800390 GLYMA_02G263500_I1JIE7	100800390;	LOC100800390 GLYMA_02G263500	0.0496295205895263	0.462927752874322	-1.111141039	1.304259919973519	Down	437955.487591254	946055.804327965
GLYMA_12G239100_A0A0R0HI11		GLYMA_12G239100	0.0020934380616836	0.451127934254638	-1.148391473	2.679139884004641	Down	749319.777059511	1660991.75015077
GLYMA_11G015700_I1LG61		GLYMA_11G015700	0.0235686209279346	0.477889429551971	-1.065251238	1.6276658286301195	Down	507392.27522237	1061735.7150964
GLYMA_08G315400_A0A0R0IVG1		GLYMA_08G315400	0.0003075858840826	0.472093649926304	-1.082855017	3.512033599318276	Down	5571175.45016001	11800996.3722869
PG11 GLYMA_12G012200_Q2LAH5	732596;	PG11 GLYMA_12G012200	0.0003665615240405	0.161130990107663	-2.633694103	3.435853122499387	Down	639693.910572014	3970024.07882301
GLYMA_10G033100_I1L8A9		GLYMA_10G033100	0.0044556587886136	0.0118286257591001	-6.401573718	2.3510880745435134	Down	272620.092177197	23047486.4730134
GLYMA_07G083000_I1KIM3		GLYMA_07G083000	0.0036689483812379	0.355792875287463	-1.490890474	2.435458398328882	Down	504948.594426418	1419220.64633375
GLYMA_05G204800_I1K6M2		GLYMA_05G204800	1.79595999335421e-05	0.290120410714375	-1.785276298	4.745703341866388	Down	10497809.1373464	36184317.785492
GLYMA_01G045800_A0A0R0L6I1		GLYMA_01G045800	0.0078954213062756	0.459063893837443	-1.123233129	2.102624690721063	Down	227447.833565115	495460.079998484
GLYMA_06G322100_C6SW98		GLYMA_06G322100	0.033254051835024	0.263254713952963	-1.92546873	1.4781554305899416	Down	122445.049502826	465120.064382604
GLYMA_04G211300_I1JY06		GLYMA_04G211300	0.0117599999373163	0.250494100948643	-1.997151466	1.929592680574777	Down	57624.4941483191	230043.318106455
GLYMA_15G136900_I1MGB1		GLYMA_15G136900	0.0186991584493943	0.0370186485902327	-4.755603961	1.728177938330258	Down	4271.37497751574	115384.411375912
GLYMA_16G039800_K7MF41		GLYMA_16G039800	1.2590809018633e-05	0.0042597826452962	-7.875004466	4.899946363534726	Down	72218.1088623686	16953472.7181712
GLYMA_07G258700_A0A0R0J8F6		GLYMA_07G258700	0.016272440270245	0.234635117514304	-2.091509139	1.7885473139081018	Down	9201.94326449793	39218.0989869811
GLYMA_06G160800_I1KBT2		GLYMA_06G160800	2.68495991072119e-05	0.389263614193175	-1.361180598	4.571062194389956	Down	83905.4051898111	215549.057580738
GLYMA_20G124100_A0A0R0EAG2		GLYMA_20G124100	0.0427165054860852	0.362609738626863	-1.463510423	1.3694042829033213	Down	111360.549186858	307108.544874056
GLYMA_15G206800_I1MI18		GLYMA_15G206800	1.48873152627216e-05	0.435968418693587	-1.197704464	4.827183614652971	Down	16181931.0563703	37117209.3264477
GH3 GLYMA_05G101300_I1K297	100811309;	GH3 GLYMA_05G101300	0.0097325155338356	0.482584852974483	-1.051145461	2.011774894442197	Down	591393.23066076	1225469.93967096
GLYMA_17G128400_I1MUN3		GLYMA_17G128400	0.0291096647049125	0.275484486009876	-1.85995702	1.535962796884959	Down	252144.982218701	915278.336979243
GLYMA_15G254100_I1MJ53		GLYMA_15G254100	0.0067913041028152	0.366444933933126	-1.448331676	2.168046822144418	Down	55563.5551267959	151628.662266991
GLYMA_06G113500_I1KAA1		GLYMA_06G113500	0.0009789162747328	0.116469784089291	-3.101972372	3.0092544511758876	Down	27131.7750135861	232951.191811138
GLYMA_06G017900_B0M1A4		GLYMA_06G017900	0.0203042257012066	0.354317499596294	-1.496885374	1.6924135676171903	Down	4268107.7055934	12045997.4753052
GLYMA_18G034200_K7MPN5		GLYMA_18G034200	0.017362239149961	0.387525685690862	-1.367636158	1.760394266039557	Down	764220.632404701	1972051.55844647
GLYMA_10G187900_C6TBT3		GLYMA_10G187900	0.009579316167174	0.46102081923349	-1.117096192	2.018665492531368	Down	345253.314068655	748888.769584603
LOC100776545 GLYMA_04G226400_I1JYF7	100776545;	LOC100776545 GLYMA_04G226400	0.0018107234237076	0.435062262249154	-1.200706213	2.742147880293664	Down	584455.047457197	1343382.5412384
GLYMA_11G254100_K7LRX9		GLYMA_11G254100	0.0207083169445138	0.318716121095681	-1.6496561	1.6838551966841913	Down	151804.462934908	476299.919856692
GLYMA_05G218300_I1K682		GLYMA_05G218300	0.0006169087171242	0.234043081941807	-2.095153974	3.209779092988002	Down	1471746.41739969	6288356.8494694
GLYMA_12G099800_I1LRR3		GLYMA_12G099800	0.0089260788655371	0.453654063623721	-1.140335513	2.0493392803101584	Down	272436.193111684	600537.314568515
GLYMA_15G120300_K7MAX3		GLYMA_15G120300	0.0002542761708589	0.0312258453304306	-5.001115561	3.594694337226524	Down	15141.7666033776	484911.34325262
GLYMA_11G075500_I1LI02		GLYMA_11G075500	0.000100058544265	0.0625101938299621	-3.999764714	3.9997458198843168	Down	88668.0259572145	1418457.06315367
LOC100804479 GLYMA_02G050700_I1JCK0	100804479;	LOC100804479 GLYMA_02G050700	0.0013560124661434	0.457477027063668	-1.128228797	2.8677363178786877	Down	213295.044537732	466242.088497368
COI1 GLYMA_11G227300_Q45FY8	732662;	COI1 GLYMA_11G227300	0.0046788356030726	0.485891455666796	-1.041294032	2.3298622140368654	Down	590387.26953352	1215059.9946717
GSTU1 GLYMA_01G040000_C6T188	100500281;	GSTU1 GLYMA_01G040000	0.0102889219364362	0.39450938459287	-1.341868475	1.9876301278211108	Down	288920.168564781	732353.094370477
GLYMA_18G100500_I1N0S0		GLYMA_18G100500	0.0257394693067266	0.08355845555179	-3.581070363	1.5894004115705669	Down	505914.723002381	6054620.32132477
GLYMA_08G182100_K7L7F4		GLYMA_08G182100	0.0020249954831324	0.355791945597835	-1.490894244	2.6935759411667752	Down	232459.170370448	653357.034206741
GLYMA_18G180800_I1N2G8		GLYMA_18G180800	0.0122327071671293	0.448964861792914	-1.155325558	1.9124774205073884	Down	119576.08267416	266337.285721293
GLYMA_15G017900_A0A0R0G4T6		GLYMA_15G017900	0.0121364316674815	0.287461847361095	-1.798557604	1.9159089850005595	Down	54120.156767186	188269.007744889
GLYMA_17G208200_I1MWQ0		GLYMA_17G208200	0.00089928231374	0.0876506706155102	-3.512091061	3.046103947808218	Down	82986.424158129	946785.95811501
LOC100306062 GLYMA_09G275500_C6SXT1	100306062;	LOC100306062 GLYMA_09G275500	0.000209791110454	0.304819691599814	-1.71397199	3.678212918251938	Down	13400101.0966587	43960746.1917229
GLYMA_13G192600_A0A0R0GQW5		GLYMA_13G192600	0.0330133012532705	0.350680680252065	-1.511770143	1.4813110450610179	Down	31504.857348861	89839.1588787145
GLYMA_19G029500_I1N6B5		GLYMA_19G029500	0.0485390851423635	0.232153355772739	-2.10684996	1.3139084134463488	Down	158970.971723673	684767.063540938
GLYMA_06G149100_K7KV50		GLYMA_06G149100	0.000929082550974	0.413162274807301	-1.275219565	3.031945696297318	Down	1607099.17470893	3889752.94382451
GLYMA_19G254600_I1NCJ4		GLYMA_19G254600	0.0146927101518533	0.402869304979265	-1.311616206	1.8328980887954565	Down	381051.829433382	945844.78073601
HAL3B Glyma07g082800_C6TA59		HAL3B Glyma07g082800	0.0218451585165901	0.25599618632954	-1.965805777	1.6606447995407896	Down	43637.2388661309	170460.503696556
GLYMA_13G174300_I1M058		GLYMA_13G174300	0.0020918654630865	0.345067263897231	-1.535050481	2.6794662502627005	Down	122190.306330728	354105.761730904
GLYMA_11G059100_Q9ZTZ3		GLYMA_11G059100	0.0007889572550844	0.419283946918194	-1.2540005	3.102946525794194	Down	30190087.8581103	72003920.2073258
GLYMA_10G224000_A0A368UIV4		GLYMA_10G224000	0.0027875330118275	0.496625442349318	-1.009769922	2.5547799807080422	Down	168058.124561092	338400.150757646
GLYMA_17G167900_A0A0R0FML0		GLYMA_17G167900	0.0011692126977228	0.236439556398226	-2.080456676	2.932106476823838	Down	12875.2805524455	54454.8498930534
GLYMA_02G166100_A0A0R0KXY4		GLYMA_02G166100	0.0005604748424387	0.416856583592723	-1.262376974	3.2514438764414533	Down	56440.7325207039	135396.044448341
GLYMA_01G017900_I1J4V3		GLYMA_01G017900	0.0102237515980443	0.154571764943914	-2.693651283	1.990389710917795	Down	38411.1757794984	248500.596428046
GLYMA_15G157800_I1MGV2		GLYMA_15G157800	0.0014973202044805	0.24958579293476	-2.00239228	2.824685315108873	Down	142882.778594449	572479.614782391
GLYMA_02G140900_I1JF32		GLYMA_02G140900	0.0001000867617166	0.310768723563644	-1.68608678	3.9996233620175747	Down	1818013.30001921	5850052.34494547
GLYMA_04G110700_K7KJD2		GLYMA_04G110700	0.0100789992688579	0.469301864750803	-1.091411902	1.9965825863020221	Down	1169247.27207887	2491460.95487973
GLYMA_20G160400 GLYMA_20G160500_C6TK30		GLYMA_20G160400 GLYMA_20G160500	9.92726604127086e-06	0.379815345072819	-1.396629901	5.003170339286225	Down	4600742.25595417	12113102.6316804
PM30 GLYMA_13G363300_Q9XET0	547996;	PM30 GLYMA_13G363300	0.0030143961472847	0.452378593920887	-1.144397431	2.5207996739608847	Down	416458806.580566	920597950.868996
GLYMA_19G004700_A0A0R0ER79		GLYMA_19G004700	0.0341911697692761	0.438046287988605	-1.190844769	1.4660860405999778	Down	100657.080827734	229786.402916288
GLYMA_12G203800_K7LW25		GLYMA_12G203800	0.0263098651212042	0.276152604720926	-1.85646236	1.5798813783402526	Down	54808.2595618987	198470.912911674
GLYMA_10G262700_I1LEK0		GLYMA_10G262700	0.0030837278243268	0.455057642251304	-1.135878792	2.5109239605851847	Down	6045750.85949863	13285681.4129931
GLYMA_08G329200_K7LAB8		GLYMA_08G329200	4.57968658593486e-05	0.093715225807481	-3.41557273	4.3391642422268	Down	81267.937961514	867179.66329679
GLYMA_10G017500_A0A0R0HZ32		GLYMA_10G017500	0.0066497487045762	0.272497826716412	-1.875683371	2.177194766468023	Down	69550.1159011102	255231.818687093
GLYMA_01G080600_I1J6J7		GLYMA_01G080600	0.0434064757422123	0.134703246376894	-2.892143474	1.362445473959576	Down	74839.3894110442	555587.12521038
GLYMA_02G029800_K7K653		GLYMA_02G029800	0.0288932770686393	0.499013684569065	-1.002848715	1.5392031977849625	Down	927259.484959007	1858184.4819742
GLYMA_07G140400_I1KK66		GLYMA_07G140400	0.0388729781716028	0.363048833547801	-1.461764477	1.4103521855342522	Down	58431.1514956087	160945.707839371
GLYMA_04G010800_K7KHI6		GLYMA_04G010800	0.0355574697730446	0.247689340705496	-2.013396311	1.4490691504774333	Down	11227.3119986858	45328.2001022203
GLYMA_19G189400_I1NAH1		GLYMA_19G189400	0.0001470708378516	0.296396000910707	-1.754402113	3.832473433429454	Down	8863016.0516299	29902616.8517706
GLYMA_17G255300_A0A0R0FIM1		GLYMA_17G255300	0.0211165324258288	0.216368734031257	-2.208436055	1.675377396363996	Down	24288.7743310744	112256.396192463
GLYMA_10G276500_A0A0R0I6T9		GLYMA_10G276500	0.0370619360388873	0.346279399121244	-1.529991534	1.4310718977790207	Down	231897.553200335	669683.364903668
MFTL MFT GLYMA_05G244100_E3NYP7	100306314;	MFTL MFT GLYMA_05G244100	0.0108659974951211	0.254452301060062	-1.974532857	1.9639303994178152	Down	1077045.9863048	4232801.1254674
LOC100817318 GLYMA_03G040400_C6TFC1	100817318;	LOC100817318 GLYMA_03G040400	0.0002977314875161	0.249233853793715	-2.00442805	3.5261752327655955	Down	5198560.56067673	20858163.8551376
GLYMA_09G051800_I1L164		GLYMA_09G051800	0.0409421869963349	0.113431392281165	-3.140108132	1.3878289624778088	Down	32553.6683679709	286989.939145589
GLYMA_12G120300_I1LS94		GLYMA_12G120300	0.031306893751045	0.497851318635062	-1.006213144	1.5043600206521084	Down	3277018.82097623	6582324.2769763
GLYMA_05G037400_K7KMQ4		GLYMA_05G037400	0.0005459710730019	0.293030513049077	-1.770877196	3.2628303667612943	Down	511440.981736453	1745350.59989059
GLYMA_14G042000_I1M7A9		GLYMA_14G042000	0.0063300286581253	0.149659306675476	-2.740246098	2.1985943237839867	Down	35059.2113963708	234260.148434295
GLYMA_10G163300_I1LBM9		GLYMA_10G163300	0.0045879724244161	0.216673164562807	-2.206407611	2.3383792010497397	Down	504711.825426334	2329369.33581377
GLYMA_20G148100_A0A0R0EBB0		GLYMA_20G148100	0.0004836622821902	0.291489429658567	-1.778484527	3.31545777921349	Down	863314.988249267	2961736.86044294
LOC100233234 GLYMA_10G180600_A0A0R0HV48	100233234;	LOC100233234 GLYMA_10G180600	0.0224781252494547	0.256510320375046	-1.962911223	1.6482399131994652	Down	18800.5704525239	73293.6219682522
GLYMA_09G280800_K7LGJ7		GLYMA_09G280800	0.0031713966213055	0.175958293146451	-2.506694583	2.4987494408259736	Down	474467.790939743	2696478.70785403
rpl23-A; rpl23-B_Q2PMM4		rpl23-A; rpl23-B	0.0087244538690064	0.105516638085021	-3.244457591	2.059261749365949	Down	90870.7801029547	861198.591540934
GLYMA_01G092400_K7K2U4		GLYMA_01G092400	0.0002433366383158	0.49657062268566	-1.009929181	3.613792495999615	Down	825750.822341647	1662907.11656611
GLYMA_14G038200_C6SV68		GLYMA_14G038200	0.0001589594907579	0.485736838708217	-1.041753189	3.7987135372003817	Down	1618888.44552365	3332850.87009043
GLYMA_04G197600_I1JXM1		GLYMA_04G197600	0.0002595998322325	0.19671483250233	-2.345822352	3.585695592536241	Down	72125.9285841493	366652.212579319
GLYMA_13G004600_A0A0R4J4X2		GLYMA_13G004600	0.0483647224977004	0.312494600105475	-1.678096835	1.3154712997352176	Down	80558.5035669645	257791.665967264
TIC214 ycf1-A; TIC214 ycf1-B_Q2PMP0		TIC214 ycf1-A; TIC214 ycf1-B	5.28960392635148e-06	0.0041600733427285	-7.909175321	5.27657684574171	Down	13313.3478710573	3200267.58526455
GLYMA_05G101800_I1K2A0		GLYMA_05G101800	0.0109867421527936	0.244052592924523	-2.034736015	1.9591310677963045	Down	26515.7579510738	108647.72069549
GLYMA_15G060100_I1ME27		GLYMA_15G060100	0.0402207786713704	0.32137211972546	-1.63768332	1.3955495257480819	Down	16969.8312290927	52804.3043795759
GLYMA_18G104400_K7MR36		GLYMA_18G104400	0.0472383207115473	0.249051607927074	-2.00548337	1.3257055496417474	Down	79918.1221131276	320889.805845096
GLYMA_17G115500_I1MU98		GLYMA_17G115500	0.0152284428794338	0.285604922357793	-1.807907251	1.8173445013548226	Down	103578.734117424	362664.387092268
GLYMA_19G064000_A0A0R0EVH9		GLYMA_19G064000	0.0300590317537114	0.331653763347481	-1.592250198	1.522025012797438	Down	72627.5265955365	218985.986658149
GLYMA_05G120700 GLYMA_08G075500 GLYMA_08G181300 GLYMA_15G051000_I1K2S3		GLYMA_05G120700 GLYMA_08G075500 GLYMA_08G181300 GLYMA_15G051000	0.0061901690595557	0.337080281301025	-1.568835861	2.208297489811944	Down	2715108.3085877	8054782.37441903
GLYMA_18G231500_C6SVG7		GLYMA_18G231500	0.0168300839215543	0.302464909655503	-1.725160316	1.7739137184521574	Down	27971.2869566836	92477.7918487863
LOC100799504 GLYMA_02G209000_I1JGV6	100799504;	LOC100799504 GLYMA_02G209000	0.0008980217894034	0.16899916809491	-2.56491195	3.0467131255789592	Down	130181.28645925	770307.262022381
GLYMA_03G244600_I1JRK7		GLYMA_03G244600	0.0461475388128706	0.257256987625986	-1.958717831	1.3358514562521973	Down	90699.1370020075	352562.384559485
GLYMA_18G224900_I1N3I1		GLYMA_18G224900	0.0274298549723908	0.289087517684586	-1.790421778	1.5617764885987846	Down	54596.0010193542	188856.307102551
GLYMA_12G032500_A0A0R0H9D3		GLYMA_12G032500	0.00797894265093	0.463918778147301	-1.108055851	2.098054656430131	Down	171775.450220962	370270.526463623
GLYMA_13G371400_I1M5Z9		GLYMA_13G371400	0.0026432969999831	0.377320065764016	-1.406139271	2.5778540369412624	Down	2883092.80467503	7640973.9801068
GLYMA_07G037200_I1KHA2		GLYMA_07G037200	0.0008325700438611	0.248778839253932	-2.007064318	3.0795792192237657	Down	153106.66566232	615432.83231594
LOC100811589 GLYMA_02G137200_I1JEZ2	100811589;	LOC100811589 GLYMA_02G137200	0.0291815360101018	0.484932240604446	-1.044144921	1.5348918521562513	Down	1434371.95474794	2957881.1937933
GLYMA_12G192800_I1LU45		GLYMA_12G192800	0.001291750594666	0.263132766109002	-1.926137186	2.888821329851894	Down	443047.936921385	1683742.93887008
GY3 Glyma19g34780_P11828	547463;	GY3 Glyma19g34780	0.0012545187860354	0.220356338600014	-2.182089698	2.9015228308735446	Down	479871.889206784	2177708.57990991
GLYMA_13G280700_K7M2D8		GLYMA_13G280700	0.0269009694506202	0.289716450415529	-1.78728649	1.5702320687162423	Down	443016.333915156	1529137.65607633
GLYMA_10G166900_I1LBR6		GLYMA_10G166900	0.0239947666228373	0.376686146678911	-1.408565118	1.6198834697326792	Down	1049222.75048781	2785403.07292525
GLYMA_13G224400_K7M173		GLYMA_13G224400	0.0008406891545569	0.221706312488305	-2.173278247	3.0753645552311943	Down	171957.152196282	775607.83121749
GLYMA_17G041100_I1MRY9		GLYMA_17G041100	0.0215089216509496	0.401515116637144	-1.31647379	1.6673813624057308	Down	989996.585189818	2465652.08672951
GLYMA_09G184900_I1M2R5		GLYMA_09G184900	0.0268789915919939	0.299318678313052	-1.740245785	1.5705870285589703	Down	52097.8086210307	174054.652768921
GLYMA_13G065400_I1LWI1		GLYMA_13G065400	1.16198061367927e-05	0.295766001035973	-1.757471874	4.9348011175931505	Down	1095601.58705245	3704285.08758583
GLYMA_04G134800_A0A0R0K813		GLYMA_04G134800	0.0017502317067813	0.342612155202231	-1.545351759	2.7569044528478237	Down	761898.462103937	2223792.8530417
VSPB VSP27_P10743	547820;	VSPB VSP27	0.0048789830987835	0.0772674622700209	-3.693995174	2.311670686318514	Down	80355.2442737892	1039962.25465485
GLYMA_02G255700_I1JI73		GLYMA_02G255700	0.0462685212260256	0.328457569920023	-1.606221079	1.334714380630639	Down	104477.214402097	318084.355393411
GLYMA_05G151700 GLYMA_08G108500_C6SVT6		GLYMA_05G151700 GLYMA_08G108500	0.003789805656128	0.43028081287025	-1.216649586	2.4213830603842426	Down	486193.461744154	1129944.55527991
GLYMA_15G002200_I1MC96		GLYMA_15G002200	0.0011109293442738	0.0790322221343007	-3.661415217	2.95431356155219	Down	329991.810764176	4175408.48343371
GLYMA_19G186600_K7MZ38		GLYMA_19G186600	0.0202697858279799	0.207956565910006	-2.265645858	1.6931508400695914	Down	281547.405115164	1353876.00715144
LOC100527208 GLYMA_15G218900_A0A0R0GE22	100527208;	LOC100527208 GLYMA_15G218900	0.015953217633267	0.231092103348012	-2.113460133	1.7971517101340058	Down	2086560.92926331	9029131.23829709
GLYMA_13G356700_K7M3S8		GLYMA_13G356700	0.0189202915607222	0.414319480189313	-1.271184441	1.7230721754269767	Down	40208.3472198996	97046.7215336517
LOC547748 GLYMA_11G095100_I1LIL5	547748;	LOC547748 GLYMA_11G095100	7.75384820814203e-05	0.182121665286712	-2.457025539	4.11048270513582	Down	5379612.94596419	29538566.6361831
WBb225L1.16 GLYMA_12G040200_I1LQ02		WBb225L1.16 GLYMA_12G040200	0.0252730377223896	0.207396880820127	-2.269533898	1.5973425544084265	Down	244054.136830485	1176749.3120697
GLYMA_02G157200_A0A0R0L6W1		GLYMA_02G157200	0.0427866049790891	0.267395269494751	-1.902954152	1.3686921724397108	Down	12167.0217751008	45502.0083118547
GLYMA_03G169400_K7KFL3		GLYMA_03G169400	0.0291096785860402	0.346430030653358	-1.529364098	1.5359625897889384	Down	214046.944500859	617864.866094814
LOC100776510 GLYMA_18G238400_K7MUD9		LOC100776510 GLYMA_18G238400	0.0167104586302826	0.48460840263599	-1.045108675	1.777011630425722	Down	328092.718083769	677026.473951202
GLYMA_08G131300_I1KSW8		GLYMA_08G131300	0.0295595125564909	0.471441736755994	-1.084848609	1.5293027318391765	Down	1909314.0914609	4049947.09335442
LOC100801855 GLYMA_03G030900_I1JKT2	100801855;	LOC100801855 GLYMA_03G030900	3.3091338197287e-05	0.238129381782207	-2.070182455	4.480285669831802	Down	775007.590235611	3254565.16300215
LOC548030 GSTU51 GLYMA_15G251900_Q9FQE2	548030;	LOC548030 GSTU51 GLYMA_15G251900	0.0002442916220407	0.448201900400307	-1.157779329	3.6120914268615363	Down	1072371.54219738	2392608.20009822
GLYMA_08G338300_I1KYQ3		GLYMA_08G338300	0.0413806785780334	0.398460706379518	-1.327490633	1.3832023918655694	Down	26138.7382162059	65599.2869502916
GLYMA_07G201300_I1KLP7		GLYMA_07G201300	0.0001808729112815	0.257938388277259	-1.954901593	3.742626471072113	Down	186601.858718083	723435.778460026
GRP GLYMA_12G043000_Q9SWA8	547560;	GRP GLYMA_12G043000	0.0005749545015556	0.161461392351594	-2.630738857	3.2403665214062833	Down	1610271.98435335	9973108.49919383
GLYMA_08G136500_I1KT31		GLYMA_08G136500	0.0300982496654554	0.278888723735741	-1.842238492	1.5214587596465878	Down	12106.9061115822	43411.242840546
GLYMA_03G195200_I1JQ15		GLYMA_03G195200	0.0041633659139358	0.256275974454419	-1.964229861	2.3805554177417227	Down	260809.267816323	1017689.10789064
GLYMA_14G018700_I1M6M4		GLYMA_14G018700	0.0241182811347284	0.470859116734109	-1.086632632	1.617653646793187	Down	4231013.68129182	8985731.67838024
GLYMA_06G026300_I1K7L6		GLYMA_06G026300	0.001578171683715	0.427270515486002	-1.22677833	2.801845753196129	Down	490197.99625105	1147277.84502862
GLYMA_04G008600_A0A0R0K1V2		GLYMA_04G008600	0.0035829798126561	0.355408074671012	-1.492451636	2.445755638743395	Down	50969.0666655054	143409.985022669
GLYMA_09G274500_A0A0R0IKV3		GLYMA_09G274500	0.000108486938863	0.462279815936248	-1.113161722	3.964622544959894	Down	1848109.4670272	3997815.61581756
GLYMA_03G251100_K7KGZ3		GLYMA_03G251100	0.0031983304846007	0.25052982716449	-1.996945719	2.4950766624713343	Down	63911.7047366015	255106.170231136
GLYMA_14G120300_A0A0R0GNY2		GLYMA_14G120300	0.003339919228712	0.431653082179211	-1.212055805	2.476264035867727	Down	1308634.36808908	3031680.81525657
LOC100802918 GLYMA_19G242700_C6TAW2	100802918;	LOC100802918 GLYMA_19G242700	0.0008020621190753	0.34789324876685	-1.523283413	3.0957919946498946	Down	29872461.5433996	85866746.9095368
GLYMA_09G104000_K7LD07		GLYMA_09G104000	2.6050437997156e-05	0.361164415948369	-1.469272338	4.584184970324196	Down	153999.873751707	426398.246757848
GLYMA_05G116700_A0A368UI47		GLYMA_05G116700	0.0194534825778792	0.123781551094309	-3.014131789	1.7110026396356321	Down	41408.3093421559	334527.310217716
GLYMA_18G011900_I1MYL3		GLYMA_18G011900	0.0400724652609444	0.410780435995583	-1.283560622	1.397153938917669	Down	340951.311531996	830008.6412
GLYMA_14G208300_I1MBP5		GLYMA_14G208300	0.0094124002041475	0.155897223164436	-2.681332864	2.02629961541465	Down	137037.820268206	879026.691345633
GLYMA_16G134900_K7MH64		GLYMA_16G134900	0.0018078365077152	0.394680669355064	-1.341242234	2.7428408476480732	Down	74716.9011845555	189309.755926603
GLYMA_13G182500_K7M0E5		GLYMA_13G182500	0.0002227899658216	0.170056339293629	-2.555915308	3.6521043731322527	Down	18806.9101301939	110592.232011539
GLYMA_17G186800_A0A0R0FQB9		GLYMA_17G186800	0.0416784486945418	0.423115646067817	-1.24087606	1.3800884541984155	Down	383852.963399191	907205.788692738
GLYMA_12G207500_I1LUJ6		GLYMA_12G207500	0.0011615749559215	0.149534803705564	-2.741446789	2.9349527601274072	Down	72141.6870177191	482440.777865782
GLYMA_04G154300_A0A0R0K8M4		GLYMA_04G154300	0.0236385761949594	0.280249480179051	-1.835216398	1.6263786855443523	Down	406324.326272694	1449866.47615936
LOC100776268 GLYMA_08G224500_A0A0R4J3Y6	100776268;	LOC100776268 GLYMA_08G224500	0.0113566733485859	0.306599289218431	-1.705573742	1.9447488656261205	Down	88760.168867006	289498.938804684
GLYMA_13G176900_I1M082		GLYMA_13G176900	0.0144349518005773	0.41983257788899	-1.252113975	1.8405846619237705	Down	333583.494281452	794563.146954394
LOC100784513 GLYMA_02G129200_I1JEQ4	100784513;	LOC100784513 GLYMA_02G129200	0.0069847372938554	0.0761621617430638	-3.714781762	2.1558499236907465	Down	2503.32265741683	32868.3246394961
GLYMA_17G242300_K7MNQ0		GLYMA_17G242300	0.0022658416764199	0.486726000993262	-1.038818249	2.6447704393355407	Down	1363113.67840377	2800577.07133391
GLYMA_11G020300_K7LMM0		GLYMA_11G020300	0.005293640921715	0.275336957160438	-1.860729826	2.276245521101668	Down	1308125.09730966	4750997.14473645
LOC100785435 GLYMA_19G008100_I1N5R1		LOC100785435 GLYMA_19G008100	0.0372079593265929	0.346246248728604	-1.530129654	1.429364148239765	Down	331441.445733142	957241.982982272
GLYMA_20G228100_I1NIT7		GLYMA_20G228100	0.0049550766995712	0.415723277484569	-1.266304564	2.304949618687741	Down	4060946.02950605	9768387.40923468
GLYMA_03G040100_C6TFP9		GLYMA_03G040100	0.0004534737455386	0.213686191456004	-2.226434412	3.3434478519286417	Down	538370.804164576	2519445.92440088
GLYMA_05G187000_I1K4U6		GLYMA_05G187000	9.86175806111569e-05	0.419961471904329	-1.251671117	4.006045656237175	Down	172346.143654751	410385.607215924
GLYMA_06G238500_I1KDT2		GLYMA_06G238500	0.0121760867358426	0.0818219341686753	-3.611368549	1.9144922668839772	Down	303596.183548139	3710449.85226428
GLYMA_05G044300_I1K073		GLYMA_05G044300	0.0001151332276442	0.263908241061916	-1.921891692	3.9387993201584175	Down	27542.0254370541	104362.12725389
GLYMA_10G159500_K7LJP8		GLYMA_10G159500	0.0169347146505691	0.486106944534276	-1.04065435	1.7712221168066151	Down	73809.8879168795	151838.785161966
GLYMA_16G215500_I1MQJ5		GLYMA_16G215500	0.0006290734721883	0.441845310816033	-1.178386722	3.201298628477608	Down	375552.845253243	849964.537497622
GLYMA_06G175800_I1KC98		GLYMA_06G175800	0.0212330686573564	0.443822471182148	-1.17194538	1.672987235949431	Down	3386365.9029283	7630001.00898115
rpoA_Q2PMQ3	3989329;	rpoA	0.018036063646473	0.413415813238524	-1.274334522	1.7438582408048524	Down	692676.560360461	1675496.04581965
GLYMA_19G107400_K7MXQ6		GLYMA_19G107400	0.0345355910291423	0.318990665523725	-1.648413887	1.461733107241481	Down	406882.903028458	1275532.31803956
GLYMA_15G265400_I1MJF8		GLYMA_15G265400	0.0012203371488643	0.335936364238218	-1.573740123	2.9135201679620426	Down	60128.2382853759	178986.988865361
GLYMA_08G149800_A0A0R0IMB6		GLYMA_08G149800	0.0009014069050539	0.416075773466377	-1.265081807	3.0450791194231064	Down	1893580.92403058	4551048.258
GLYMA_18G038800_I1MZD1		GLYMA_18G038800	0.0087183248499959	0.329807645653866	-1.600303251	2.059566952944825	Down	738965.159030036	2240594.38514528
GLYMA_19G004200_K7MVQ0		GLYMA_19G004200	0.0010690346053073	0.239432020722312	-2.062311989	2.9710082361843417	Down	37921.8343469973	158382.467944746
GLYMA_08G176900_I1KUB2		GLYMA_08G176900	0.002905712361171	0.0923262549794467	-3.437115222	2.536747379074121	Down	17343.4049831307	187849.111685421
GLYMA_06G128900_I1KAS7		GLYMA_06G128900	0.0328574236539837	0.234205828164343	-2.094151117	1.4833664925358727	Down	90440.3737342151	386157.656464265
GLYMA_18G261100_K7MUT7		GLYMA_18G261100	0.0403925376201098	0.299592773834208	-1.738925268	1.3936988618636394	Down	100733.467627263	336234.637231296
GLYMA_07G075500_I1KIF9		GLYMA_07G075500	0.0349819143447108	0.389086460051949	-1.361837319	1.4561564279449484	Down	122159.463958558	313964.829159688
GLYMA_08G137200_I1KT38		GLYMA_08G137200	0.0022459803750746	0.351699785604184	-1.507583639	2.6485940428359345	Down	198808.087450572	565277.818151182
GLYMA_06G167700_I1KC06		GLYMA_06G167700	0.0005520370852591	0.107219346778262	-3.221362844	3.258031745853436	Down	167738.58536994	1564443.26896373
GLYMA_19G198500_I1NAT5		GLYMA_19G198500	0.0104279159141146	0.459372437509884	-1.122263798	1.9818024794391966	Down	695939.695314626	1514979.21618263
GLYMA_07G215900_I1KM30		GLYMA_07G215900	0.0003096560207438	0.443519454179153	-1.172930708	3.509120471441947	Down	1829501.08253373	4124962.42339514
GLYMA_08G040300_I1KQ45		GLYMA_08G040300	0.03433460377119	0.221167704540162	-2.17678736	1.4642679600938233	Down	24787.7478701207	112076.706324089
GLYMA_05G142500_A0A0R0K1S3		GLYMA_05G142500	0.0001260912255287	0.408241856188571	-1.292503988	3.8993151341807195	Down	958340.527684942	2347482.29060147
GLYMA_U031000_A0A0R0EBW6		GLYMA_U031000	0.0100466553392546	0.309159346702536	-1.693577472	1.9979784963995095	Down	57969.1410148999	187505.704204622
GLYMA_17G155100_I1MVF0		GLYMA_17G155100	0.0084183888630265	0.277674825531228	-1.848531709	2.074771017152254	Down	105415.184795898	379635.368795947
LOC100500164 GLYMA_10G150800_C6T0R5	100500164;	LOC100500164 GLYMA_10G150800	1.4925862621551e-05	0.481902596482239	-1.053186521	4.826060559967192	Down	18583565.9407645	38562908.9289403
GLYMA_08G333400_I1KYV2		GLYMA_08G333400	0.0018614820200865	0.0786048932646847	-3.669237065	2.7301411542427574	Down	5163.54663664219	65689.8880233204
GLYMA_08G351000_Q93XG4		GLYMA_08G351000	0.0046843097381622	0.264845835986053	-1.916775269	2.3293543960234016	Down	467154.361679001	1763872.78259342
GLYMA_05G029500_I1JZS1		GLYMA_05G029500	0.0202772884014733	0.242158287642253	-2.045977716	1.6929901218738959	Down	18064.3569889385	74597.3105641772
GLYMA_15G188800_C6T140		GLYMA_15G188800	0.0386446411729865	0.371293655143616	-1.429367433	1.4129107209010816	Down	244429.158822395	658317.629284159
GLYMA_16G218800_I1MQM8		GLYMA_16G218800	0.0223355125575483	0.230911992522262	-2.114584993	1.6510040768451208	Down	120487.418196974	521789.348750943
GLYMA_05G140800_A0A0R0JV79		GLYMA_05G140800	0.0007117768465754	0.155710054664139	-2.683065988	3.1476561432893035	Down	19438.1939590915	124835.830293804
GLYMA_05G154700_I1K3V0		GLYMA_05G154700	0.0057082932834586	0.47683495814403	-1.068438087	2.243493721591803	Down	1531712.66745996	3212249.10485129
GLYMA_19G208100_I1NB27		GLYMA_19G208100	0.0244089431122438	0.205895839164879	-2.280013419	1.6124510247801709	Down	25612.5537170135	124395.683860824
GLYMA_18G016000_I1MYQ8		GLYMA_18G016000	4.44184393793141e-05	0.203174264447611	-2.299210424	4.352436704249018	Down	17436.9237203189	85822.5020168092
GLYMA_09G123500_I1L2W3		GLYMA_09G123500	0.0177971864315851	0.449749049756876	-1.152807862	1.7496486501528359	Down	218011.784037816	484740.955329795
GLYMA_06G142700_K7KV13		GLYMA_06G142700	0.0215185278499567	0.163433893922542	-2.613220885	1.6671874434382552	Down	1120099.00638135	6853529.45767915
LOC100784126 GLYMA_01G115000_I1J7A3	100784126;	LOC100784126 GLYMA_01G115000	0.0418460348672045	2.84652665208526	1.50920260777446	1.378345687416874	Up	7133119.75987173	2505903.02909908
GLYMA_02G150100_K7K8F7		GLYMA_02G150100	0.0493323554341586	5.21186997877406	2.38180109324648	1.306868148117098	Up	249681.668998024	47906.3503147394
H-1 GLYMA_18G205800_C6TCN5	547824;	H-1 GLYMA_18G205800	0.0001653340271076	2.9216614057583	1.54678899246791	3.781637755840129	Up	19678177.1173279	6735269.5553784
GLYMA_08G232400_K7L8B5		GLYMA_08G232400	0.0051941674246745	2.04491107000727	1.03203810397425	2.2844840557771064	Up	4399680.52931217	2151526.58413479
GLYMA_13G325400_I1M4J9		GLYMA_13G325400	0.0282393928754229	2.6276793331441	1.39378922820604	1.5491446445072028	Up	216156.641454986	82261.4231228693
GLYMA_02G057800_I1JCR1		GLYMA_02G057800	0.0001001149409315	7.35783351020342	2.87928103201606	3.9995011045396978	Up	1138787.15955149	154772.074955527
LOC100500275 GLYMA_08G104200_I1KS18		LOC100500275 GLYMA_08G104200	0.0037038063128109	2.64403188571102	1.40273957513599	2.4313517324320095	Up	4701706.84057022	1778233.78983414
GLYMA_05G025300_I1JZN0		GLYMA_05G025300	0.0025281948679551	2.38185935313618	1.25208822574456	2.5971894545921996	Up	5857097.08685141	2459044.05696306
GLYMA_02G199700_I1JGK4		GLYMA_02G199700	0.0131545874424937	4.83103448118214	2.2723321499451	1.8809227678183418	Up	2064989.00482768	427442.406563488
LOC100804454 GLYMA_09G154000_I1L3K8		LOC100804454 GLYMA_09G154000	1.92322373059281e-05	2.78743248282792	1.47893686050594	4.715970190899315	Up	3643829.07105479	1307234.91725906
GLYMA_01G212000_I1J9Y8		GLYMA_01G212000	0.0081744163109773	2.42600241448371	1.27858098630423	2.08754324808318	Up	2369332.73110279	976640.71435272
MAT1 GLYMA_07G090400_Q42447	547829;	MAT1 GLYMA_07G090400	3.34755335729874e-05	4.52954595342442	2.17936644021118	4.4752724919572575	Up	128110372.87395	28283270.3743951
GLYMA_06G101700_I1K9W3		GLYMA_06G101700	0.0055541380017202	6.67551643698424	2.73887945211934	2.2553833336889304	Up	1300138.83357107	194762.284812594
GLYMA_06G307800_I1KFF8		GLYMA_06G307800	0.0002621863241228	3.35171588217014	1.74489986002871	3.581389965250441	Up	2807835.77548848	837730.844199863
HSP17.5-E_P04794	100305750;	HSP17.5-E	0.0024172496186114	51.8577860315215	5.69648870930213	2.616678499618037	Up	22401477.1304855	431979.04972011
GLYMA_08G048900_K7L505		GLYMA_08G048900	1.6843213887874e-05	3.75837519583718	1.91010909713432	4.7735750363164495	Up	61240788.3116383	16294485.0156177
GLYMA_16G030000_K7MEY5		GLYMA_16G030000	1.53946566202669e-05	4.68159923249443	2.22700143807234	4.812629993645254	Up	523432.221687254	111806.285778196
GLYMA_16G127200_K7MH03		GLYMA_16G127200	0.0248365590930703	2.94033884128012	1.55598241916587	1.604908572360346	Up	1249287.12295878	424878.624674048
GLYMA_15G131200_K7MB43		GLYMA_15G131200	0.0004925228971929	6.95029304583282	2.79707380759972	3.3075735745199233	Up	690713.850053676	99379.0974709774
GLYMA_09G134500_I1L340		GLYMA_09G134500	0.0434049902524013	4.5323965522839	2.18027409217899	1.3624603369738222	Up	4081808.7323937	900585.084581104
GLYMA_16G194100_K7MIH4		GLYMA_16G194100	0.0009388268961576	2.27942134315256	1.18866762644259	3.0274144769286773	Up	3105430.57523129	1362376.7209867
GLYMA_19G128600_I1N8Q3		GLYMA_19G128600	0.0011404288217164	8.52227938618559	3.09123934821379	2.9429318154293793	Up	507306.097434076	59527.0436987089
GLYMA_14G152100_A0A0R0GDQ5		GLYMA_14G152100	0.000423945628301	2.18577581926701	1.12814544080078	3.372689838791716	Up	240010.629077567	109805.693228894
GLYMA_11G209200_C6SWA9		GLYMA_11G209200	0.0105870320882986	2.4413087117701	1.28765474033779	1.9752257706126422	Up	3912125.49332915	1602470.62342747
nan_I1LLR5	100805754;		0.0012891674700163	2.02714533150648	1.01944952320423	2.8896906617159077	Up	71702038.819335	35370941.4440698
GLYMA_16G217500_I1MQL5		GLYMA_16G217500	0.0228483093142728	2.28778346147436	1.19395050760541	1.6411459305021094	Up	2168663.73171627	947932.253308047
GLYMA_08G344200_C6SZI9		GLYMA_08G344200	0.0002785511331277	8.51604560320357	3.09018367540546	3.5550950705195397	Up	1032192.41283861	121205.599515615
LOC100526853 GLYMA_14G001800_A0A0R0G766	100526853;	LOC100526853 GLYMA_14G001800	0.0105819324193285	8.25564009718874	3.04538007815958	1.9754350163823438	Up	268378.686464452	32508.5254813666
LOC100306272 GLYMA_02G208900_I1JGV5	100306272;	LOC100306272 GLYMA_02G208900	0.022445818520125	3.23952499617721	1.69578228968459	1.648864552779949	Up	1367952.63627001	422269.511080872
LOC100792657 GLYMA_03G066800_A0A0R0KKR3	100792657;	LOC100792657 GLYMA_03G066800	0.0185677326274614	2.4450009100882	1.28983500218343	1.7312411262818979	Up	7882738.41842415	3224022.69295671
ugt1 GLYMA_03G256500_A5I866	100101895;	ugt1 GLYMA_03G256500	0.0239691022449723	2.75627993512849	1.46272241943275	1.6203482320220886	Up	1436723.63887024	521254.615889828
LOC100781710 GLYMA_04G089700_I1JV14	100781710;	LOC100781710 GLYMA_04G089700	0.0072702359112026	2.06753056453381	1.04790865707511	2.1384514965314416	Up	450551.171515413	217917.538557406
GLYMA_18G234200_A0A0R0FF17		GLYMA_18G234200	0.0075078681763732	3.2612729713836	1.70543520096975	2.124483361353875	Up	381857.790636223	117088.570624684
GLYMA_09G062300_C6TCR3		GLYMA_09G062300	0.0053654941046373	2.14435546039984	1.10054407484871	2.2703902779782577	Up	2216362.04384995	1033579.59292658
LEA-1 GLYMA_14G037300_C6TLT7	100802292;	LEA-1 GLYMA_14G037300	0.0005472764010382	8.05479577197845	3.00984801010017	3.2617932785519135	Up	2970916.11388927	368838.167719247
GLYMA_10G146000_I1LB32		GLYMA_10G146000	0.0045904962201365	3.70623307773728	1.88995361248286	2.3381403658747466	Up	179153.423008071	48338.4124123804
GLYMA_14G039100_I1M786		GLYMA_14G039100	0.000519536080641	2.8783072059931	1.52522058127557	3.284384286260477	Up	7950229.18137384	2762119.75039363
CAM-2_P62163	547786;	CAM-2	0.0038418318076327	2.01839084878282	1.01320557038168	2.4154616521281307	Up	4609252.16158594	2283627.15990588
LOC100819507 GLYMA_13G091000_I1LVX1		LOC100819507 GLYMA_13G091000	0.0104308628096204	5.83506809542088	2.54474949232556	1.9816797665534251	Up	974273.045785329	166968.582003336
GLYMA_13G171300_I1M033		GLYMA_13G171300	0.0485628383672273	2.32771569802571	1.21891486146979	1.3136959378471296	Up	637523.115529451	273883.582978014
GLYMA_05G223700_A0A0R0JZV2		GLYMA_05G223700	0.0220531294417849	8.66955095309184	3.11595726974182	1.6565297734132494	Up	147317.425171087	16992.5092969837
EIF6 GLYMA_20G215000_I1NIE5		EIF6 GLYMA_20G215000	0.0373755408937231	14.7305930748656	3.88074361140796	1.4274125135716087	Up	285910.020657835	19409.2674480076
GLYMA_03G066200_I1MAH8		GLYMA_03G066200	0.014487047304758	6.90682837806308	2.78802337578601	1.8390201217698354	Up	43305.661360156	6269.97791022287
LOC100037475 GLYMA_10G147600_I1LB53		LOC100037475 GLYMA_10G147600	0.0047946088506935	3.14963576400528	1.65518499945494	2.3192468172554603	Up	95128586.7249075	30203043.7335192
GLYMA_04G023100_A0A0R0K2N8		GLYMA_04G023100	0.0069099495090781	2.27663289318563	1.18690167580518	2.1605251259990115	Up	500986.239270403	220055.785352986
LOC100527254 GLYMA_03G120900_I1JMZ4	100527254;	LOC100527254 GLYMA_03G120900	0.0126269000170977	5.50724548265476	2.46133091731671	1.8987032583693046	Up	1536707.81193854	279033.832208579
GLYMA_10G263800_I1LEL1		GLYMA_10G263800	0.0024988266445905	2.8636634279899	1.51786193977263	2.6022638718884403	Up	646036.011342532	225597.744842524
LOC100786431 GLYMA_09G187600_I1L4F2	100786431;	LOC100786431 GLYMA_09G187600	0.0474618415872363	6.3531576740093	2.66747382469332	1.323655414545609	Up	647954.667672305	101989.38872918
GLYMA_13G352400_I1M5E5		GLYMA_13G352400	0.0099133307509336	14.6338928321941	3.87124169366267	2.0037804036664206	Up	1435402.45331076	98087.5334929965
GLYMA_04G116500_C6TDJ3		GLYMA_04G116500	0.0032667450172103	2.46650388943147	1.30246756232088	2.485884762659609	Up	568593.840617475	230526.229070142
GLYMA_05G215100_I1K6B1		GLYMA_05G215100	0.0060107211919483	5.51513124776702	2.4633952191348	2.2210734163678643	Up	1771272.25684133	321165.930105197
GLYMA_09G131800_I1L317		GLYMA_09G131800	0.0393306752093441	4.76523347358581	2.25254690100463	1.4052685977759853	Up	2441968.33507528	512455.129137189
GLYMA_16G140800_I1MNH0		GLYMA_16G140800	0.0026855683479878	2.23926852864694	1.16302754369651	2.570963790309063	Up	437048.886410764	195174.844293841
GLYMA_06G054700_I1K8F1		GLYMA_06G054700	0.0092751944428953	12.0133210271635	3.58656312745478	2.0326769771747686	Up	3502626.02012131	291561.843074157
GLYMA_11G252800_I1LN50		GLYMA_11G252800	0.0002980122379892	2.173739197	1.12017885750718	3.5257659010846556	Up	251218228.308095	115569627.066703
LOC100784787 GLYMA_13G180400_I1M0B5	100784787;	LOC100784787 GLYMA_13G180400	5.4246522696077e-06	2.00816452515921	1.00587747143401	5.265628095678642	Up	21180347.5766898	10547117.6844988
GLYMA_04G195100_I1JXJ3		GLYMA_04G195100	1.62493499367102e-05	2.76971952484027	1.46973988941192	4.789164008503367	Up	18158971.5486343	6556249.24681915
GLYMA_11G255000_C6T3N5		GLYMA_11G255000	0.0388181046296867	5.44791991428419	2.44570549554634	1.410965673712309	Up	338002.805997935	62042.5430835919
GLYMA_07G123900_K7L0Z2		GLYMA_07G123900	0.0217740852339197	3.44437840451311	1.78424364805575	1.662060081381422	Up	101881.024689466	29578.9291199749
GLYMA_17G100600_C6TGD9		GLYMA_17G100600	0.0339068658502392	4.20815233423004	2.07318693083277	1.4697123519751627	Up	17896641.1709652	4252850.12269873
GLYMA_13G132400_A0A0R0GZH8		GLYMA_13G132400	0.0107438236124154	7.57110156936901	2.92050322267423	1.9688411303452507	Up	185943.084603955	24559.5813106298
GLYMA_10G117300_C6SZ29		GLYMA_10G117300	0.0002061370161926	4.75688273386146	2.25001646058273	3.6858440146025577	Up	2442960.51700175	513563.325749391
GLYMA_08G205200_I1KV72		GLYMA_08G205200	0.0439988814245331	5.74489354439491	2.52228015929497	1.3565583643621741	Up	1617825.39322268	281611.030860812
GLYMA_06G220500_I1KDE5		GLYMA_06G220500	0.0078088708224119	2.27888999269889	1.18833128405108	2.107411761391581	Up	505483.351127354	221811.211926343
GLYMA_06G028600_I1K7N6		GLYMA_06G028600	0.0015063335430991	2.64519649421021	1.40337489462414	2.8220788529104066	Up	14640134.5614253	5534611.35816169
GLYMA_10G139500_I1LAV9		GLYMA_10G139500	0.0235423427037746	2.33400988169968	1.22281066912107	1.6281503226014051	Up	1455399.3194526	623561.764182738
GLYMA_10G172200_I1LBX4		GLYMA_10G172200	1.9208110579672e-05	2.35979232955084	1.23865990267613	4.71651535274262	Up	4300885.52721208	1822569.50044019
GLYMA_13G349200_K7M3M8		GLYMA_13G349200	0.0082444637473927	51.265562680294	5.67991812474315	2.083837587335677	Up	2100815.95238005	40979.0869844014
LOC100526984 GLYMA_09G129000_C6T2Y2	100526984;	LOC100526984 GLYMA_09G129000	0.0002807435160172	2.51246471768457	1.32910333679748	3.551690265308602	Up	3497092.56418133	1391897.18349723
GLYMA_07G168500_A0A0R0J536		GLYMA_07G168500	0.0032014172981613	3.7943423464663	1.92384985251514	2.4946577127734715	Up	2052601.01396128	540963.578542902
LOC100814792 GLYMA_09G059100_C6TJP8	100814792;	LOC100814792 GLYMA_09G059100	0.0484269411103294	2.34906307378622	1.23208545111807	1.314912962315424	Up	377113.40399904	160537.794070897
GLYMA_13G324100_I1M4I4		GLYMA_13G324100	0.0019553789119535	2.05771312827615	1.04104186597273	2.708769072833126	Up	342378.063011669	166387.65545443
GLYMA_02G158200_I1JFL5		GLYMA_02G158200	0.0002250046478547	33.6433455842413	5.07224927306657	3.6478085107028573	Up	8569514.73961879	254716.485260395
GLYMA_19G185200_A0A0R0EY78		GLYMA_19G185200	0.010087014168472	2.47829476111868	1.30934778760529	1.9962373691504507	Up	337571.868303297	136211.347253513
GLYMA_08G152800_K7L6W0		GLYMA_08G152800	0.0041580608797385	2.19541452151248	1.13449336421133	2.3811091562885967	Up	132452.01763475	60331.2114121849
GLYMA_08G113900_I1KSB7		GLYMA_08G113900	0.0237421438651454	2.13991516702111	1.09755360478351	1.6244800677418083	Up	1363346.68631671	637103.146576868
GLYMA_16G123000_I1MN16		GLYMA_16G123000	0.0164050675239934	4.52116687392673	2.17669516776606	1.7850219776986969	Up	1972571.46743597	436296.983155314
Mdh1 MDH-1 GLYMA_12G159300_Q9SPB8		Mdh1 MDH-1 GLYMA_12G159300	0.0176224387618836	2.55101603373675	1.35107196664709	1.7539339899342823	Up	17025999.9046865	6674203.40739556
GLYMA_07G179700_I1KL32		GLYMA_07G179700	0.0002121995014044	4.83243527186559	2.27275040836327	3.6732556408756403	Up	3731991.01807945	772279.566744965
GLYMA_16G144100_K7MHD2		GLYMA_16G144100	0.000595022544265	3.00612950945227	1.58790716448373	3.2254665793732866	Up	361233.158050864	120165.534091271
GLYMA_05G043200_A0A0R0JQU1		GLYMA_05G043200	0.0468045777861211	7.45690509992397	2.89857698122641	1.329711668079214	Up	6329761.98720998	848845.721165812
PM28 GLYMA_08G172800_Q9XES8	547536;	PM28 GLYMA_08G172800	9.61764110467934e-06	8.71059888414368	3.12277191256486	5.016931433247394	Up	13904230.1657012	1596242.73263365
LOC100813322 GLYMA_07G012600_A0A0R0IY34	100813322;	LOC100813322 GLYMA_07G012600	5.67661447916463e-05	5.46640789121756	2.4505931145778	4.245910599390357	Up	1012317.89488536	185188.869003311
GLYMA_13G061100_A0A0R0GW88		GLYMA_13G061100	0.0343074619011481	31.7211617366581	4.98737370328815	1.4646114102766408	Up	11753016.3598221	370510.275045819
GLYMA_06G144500_A5JVZ7		GLYMA_06G144500	3.79403375104637e-05	3.07773955507167	1.62187115287985	4.420898810024056	Up	8876570.17277897	2884119.98934467
GLYMA_08G196300_K7L7P5		GLYMA_08G196300	0.0072843020279233	10.8782286819576	3.44337175443518	2.1376120554167786	Up	4316489.61486546	396800.778974678
GLYMA_09G072100_C6TJG0		GLYMA_09G072100	0.008843824321834	2.59237109917734	1.37427225549909	2.0533598930512467	Up	3196053.39285709	1232868.7794241
GLYMA_20G158500_I1NGT2		GLYMA_20G158500	0.0219466451960075	3.73645823878558	1.90167139784289	1.6586318573906023	Up	732921.098540592	196153.964985516
GLYMA_07G032200_I1KH38		GLYMA_07G032200	0.0018823718924875	3.35722470191871	1.74726910107921	2.7252945706539196	Up	1514016.52364569	450972.650946004
LOC100806952 GLYMA_09G258300_I1L6I9	100806952;	LOC100806952 GLYMA_09G258300	0.0068911200113055	3.04283391092187	1.60541558839447	2.161710186626612	Up	1369575.82393106	450098.777660899
GLYMA_15G114300_I1MFN0		GLYMA_15G114300	2.68425044839361e-05	4.14563350723852	2.05159258131462	4.571176965671084	Up	8182901.55519092	1973860.33784779
GLYMA_16G043100_A0A0R0FXY5		GLYMA_16G043100	0.0102848028699787	4.33080947283554	2.1146367046979	1.9878040280626879	Up	721337.662852286	166559.546749121
LOC100818687 GLYMA_17G053800_A0A0R0FHA5		LOC100818687 GLYMA_17G053800	2.10610448458589e-05	14.234102464581	3.83127962128533	4.676520087113737	Up	4248647.90635952	298483.723644079
GLYMA_19G186000_A0A0R0EPH6		GLYMA_19G186000	0.0002553450172621	2.19064478673986	1.13135557015438	3.592872612438119	Up	2389764.31419622	1090895.39694507
GLYMA_01G010200_I1J4L6		GLYMA_01G010200	0.0311101987432602	3.7008231756114	1.8878462056833	1.5070972144513892	Up	5729112.9602111	1548064.49493892
GLYMA_09G148100_C6TD70		GLYMA_09G148100	0.0259180363897338	5.33261406130973	2.41484291924865	1.5863979047075742	Up	2490643.96628136	467058.732855239
GLYMA_19G125400_I1N8M4		GLYMA_19G125400	0.0073134551653394	3.07604459373761	1.62107641835103	2.135877396677792	Up	2087616.44763346	678669.110286486
GLYMA_19G100500_I1N7Z0		GLYMA_19G100500	0.0001732950808596	8.80466633789904	3.13826833264486	3.7612137649597837	Up	456894.906716054	51892.3590266429
GLYMA_07G062400_I1KI20		GLYMA_07G062400	0.0034272290682411	2.97046829085106	1.57069038814115	2.4650568673389097	Up	528538.897454783	177931.169668656
GLYMA_18G292800_I1N587		GLYMA_18G292800	0.0009097571112137	2.19395430719545	1.13353347949271	3.0410745410192215	Up	2377611.93733141	1083710.78173033
GASA27 GLYMA_17G237100_A0A0R0FHN7	100305602;	GASA27 GLYMA_17G237100	0.0011696798049373	18.3386957428932	4.19681913228433	2.9319330083226727	Up	854112.768981375	46574.3464505849
GLYMA_04G165300_K7KKL3		GLYMA_04G165300	0.0021066646623725	3.82202581413487	1.9343375223757	2.676404589627615	Up	442487.399581355	115773.001308604
GLYMA_15G110000_C6T2T9		GLYMA_15G110000	0.0071189494441586	6.00275753980986	2.5856253965708	2.1475840912322512	Up	163162.779741036	27181.3043686926
GLYMA_03G092700_I1JMB4		GLYMA_03G092700	0.0030613974641984	13.7489753393723	3.78125219876903	2.5140802818688037	Up	786017.790933575	57169.1905419811
GLYMA_08G067600_I1KQY2		GLYMA_08G067600	0.0008277393233035	3.84649350982488	1.94354387409248	3.082106412340049	Up	1028327.37763301	267341.508573046
GLYMA_19G190400_I1NAI0		GLYMA_19G190400	0.0007260273892091	3.62300010699675	1.85718484839779	3.1390469953357116	Up	31861689.3147838	8794283.29390671
LOC100793228 GLYMA_20G141900_I1NGA5	100793228;	LOC100793228 GLYMA_20G141900	0.0154390353155162	6.39595623206657	2.67716006639852	1.8113798393783116	Up	4383448.34542736	685346.832651956
GLYMA_02G291000_I1JJ99		GLYMA_02G291000	0.0215607649136528	2.12316590630133	1.08621710927736	1.6663358356983897	Up	4615465.43510784	2173859.99907479
GLYMA_05G207600_I1K6J1		GLYMA_05G207600	0.0204615350630636	3.02214954461804	1.59557505095306	1.689061787808127	Up	682336.236900381	225778.449023316
GLYMA_16G178800_I1MPI1		GLYMA_16G178800	0.0003593902168408	5.28143465752308	2.40092987885459	3.444433749235628	Up	4498962.06390045	851844.6891
GLYMA_08G210500_I1KVC1		GLYMA_08G210500	0.0007569641539823	2.98264740603177	1.57659343941118	3.1209246860168154	Up	2932248.05103935	983102.476380379
PDIL-2 GLYMA_12G172800_A0A0R0HDA3		PDIL-2 GLYMA_12G172800	0.0107217857932037	4.1331316961691	2.04723533380271	1.9697328736411084	Up	7133084.92077615	1725830.54331118
GLYMA_17G050600_C6T5C9		GLYMA_17G050600	0.0190395820634599	13.2261032750924	3.72531616680066	1.7203425890148463	Up	5791032.65798787	437848.740293269
LOC100777296 GLYMA_06G231500_I1KDM8	100777296;	LOC100777296 GLYMA_06G231500	0.0178660868442657	9.12749789839607	3.19021943148005	1.7479705593042434	Up	194669.770385112	21327.835136431
GLYMA_05G181700_I1K4M7		GLYMA_05G181700	0.0090663064684229	8.32457595612312	3.0573767849071	2.0425696045697013	Up	976859.991069509	117346.516653618
GLYMA_01G102600_I1J6Z7		GLYMA_01G102600	0.0483012635551155	3.6054367922993	1.85017405001015	1.316041508009637	Up	14247499.8993367	3951670.96806892
LOC100778929 LOC100306078 GLYMA_05G134900 GLYMA_08G090100_I1K391	100778929;	LOC100778929 LOC100306078 GLYMA_05G134900 GLYMA_08G090100	0.0489628755931842	2.53141232011163	1.33994251484982	1.310133083967505	Up	713920.933554122	282024.752697197
PIP1-6 GLYMA_08G015300_A0A0R0IM08	100780356;	PIP1-6 GLYMA_08G015300	0.0060052912266578	2.64427834512377	1.40287404749381	2.2214659266351573	Up	405897.868710052	153500.432153278
GLYMA_08G286800_I1KXG0		GLYMA_08G286800	0.0094874243640714	4.44196645447077	2.15119849775851	2.022851673378135	Up	200220.325083312	45074.7044435226
GLYMA_08G178100_K7L7D2		GLYMA_08G178100	0.0020736553468553	2.38426635766083	1.25354541508326	2.683263424126887	Up	5165448.23006099	2166472.80764752
GLYMA_19G001700_K7MVR5		GLYMA_19G001700	0.0018019935546149	2.99268539440518	1.5814406237115	2.7442467667421884	Up	1201536.00615724	401490.917957334
GLYMA_13G094900_A0A0R0GKM0		GLYMA_13G094900	9.01372351806977e-05	2.19479834374739	1.13408839222518	4.0450957673675685	Up	21178376.6873575	9649349.67610628
GLYMA_05G183800_K7KR13		GLYMA_05G183800	0.0032849914490588	23.9033157465821	4.57913885030495	2.483465756585604	Up	705157.425515343	29500.4020777399
LOC100810326 GLYMA_02G001900_A0A0R0KW93	100810326;	LOC100810326 GLYMA_02G001900	0.0039244694406156	2.14799858891924	1.10299304557664	2.406219048367835	Up	232035.876079376	108024.221839049
GLYMA_19G161200_I1N9M3		GLYMA_19G161200	0.0132062934922331	6.69423222338347	2.74291859908428	1.8792190553409904	Up	1460766.83453564	218212.751782507
GLYMA_14G223100_I1MBZ3		GLYMA_14G223100	0.010524191481644	5.08021646971138	2.34488997202213	1.9778112587747754	Up	211960.485055942	41722.7270372564
GLYMA_03G246300_A0A0R0KPC8		GLYMA_03G246300	0.0101974037117378	2.15275534174167	1.1061843681292	1.9915103867863888	Up	6999943.22739669	3251620.41950083
LOC100809454 GLYMA_02G251000_I1JI24	100809454;	LOC100809454 GLYMA_02G251000	0.0299299874064715	3.84038901645427	1.94125245773891	1.5238934658962298	Up	339764.64129748	88471.4126203745
LOC100793145 GLYMA_17G108400_I1MU26	100793145;	LOC100793145 GLYMA_17G108400	0.005169748974496	15.3751085000677	3.94252468627955	2.2865305442634964	Up	320469.905418032	20843.4239938288
GLYMA_11G246600_I1LNC8		GLYMA_11G246600	0.0034916441779465	3.16005632453312	1.65995027308606	2.4569700202436757	Up	4605346.13689286	1457362.04166338
GLYMA_05G133500_A0A0R0K508		GLYMA_05G133500	0.0422426510933106	7.02710279754375	2.81293000350295	1.3742488338675614	Up	407686.92404633	58016.3597704636
GLYMA_09G059400_I1L1D7		GLYMA_09G059400	0.0053828629690299	2.00272016331045	1.00196084990327	2.268986675832027	Up	7051466.34664217	3520944.40143164
GLYMA_09G231000_A0A368UHR6		GLYMA_09G231000	0.0157869479235974	4.45262572192734	2.15465634705748	1.8017018236370885	Up	95557.1612902122	21460.8564154927
GLYMA_17G036500_I1MRT9		GLYMA_17G036500	0.0023006298514976	3.54772425491816	1.82689388125066	2.638153249381422	Up	54110.3690005423	15252.1349215712
CYP2 GLYMA_12G024700_A0A0R0H9T5		CYP2 GLYMA_12G024700	0.0002867146362353	2.0704589696358	1.04995061304854	3.5425501365827032	Up	134793007.143755	65102959.8367098
GSTU58 GLYMA_18G190200_I1N2P4	100500680;	GSTU58 GLYMA_18G190200	0.0016395758326129	2.90711041883023	1.53958586943543	2.7852684918194375	Up	9882924.18311122	3399569.59291829
GLYMA_03G173800_A0A0R0KSI5		GLYMA_03G173800	0.0195013458134924	2.09356170216356	1.06595943830444	1.7099354163705531	Up	325919.7421	155677.160969406
LOC100818610 GLYMA_05G138400_K7KQ44		LOC100818610 GLYMA_05G138400	0.0080509094439696	3.3334136731282	1.73700036549427	2.0941550582422277	Up	66014.8843125757	19803.9879792731
GLYMA_07G117000_I1KJH7		GLYMA_07G117000	0.0020154348375652	11.173057214516	3.48195209044356	2.6956312387629	Up	110279.882124044	9870.16176564183
GLYMA_11G070800_C6SYN5		GLYMA_11G070800	0.0001831789455148	2.63179745666958	1.3960484634264	3.7371244453636696	Up	5450943.59566585	2071186.5884101
GLYMA_10G067800_C6T1E4		GLYMA_10G067800	0.0005394989046115	2.4570108481466	1.29690422747328	3.2680094327635802	Up	2375021.71038621	966630.53489477
LOC100527071 GLYMA_12G064500_C6T374	100527071;	LOC100527071 GLYMA_12G064500	0.0456862442397686	2.06296914806423	1.04472224571903	1.3402145428194696	Up	6081521.83420217	2947946.09018207
GLYMA_15G022300_I1MCX3		GLYMA_15G022300	0.0003096274642103	2.8108557511945	1.49100941872141	3.509160524003436	Up	863323.425885701	307139.000469456
GLYMA_05G115700_I1K2M5		GLYMA_05G115700	0.0079319441848935	8.49604914057692	3.0867921106173	2.100620350477583	Up	598087.89329941	70396.0021185561
LOC100306095 GLYMA_13G214600_I1M1B6	100306095;	LOC100306095 GLYMA_13G214600	0.000195808039773	4.70784385587715	2.23506647158974	3.708169480268497	Up	13489847.9232887	2865398.33016093
GLYMA_20G098400_A0A0R0EJA3		GLYMA_20G098400	9.0620905974086e-05	4.31902134742559	2.11070444730412	4.042771600316406	Up	98562402.6050097	22820540.7374889
GLYMA_13G223700_C6SWV3		GLYMA_13G223700	0.0012896228212868	2.27922140802454	1.18854107762812	2.8895372901549647	Up	303048535.481156	132961429.027563
LOC102670317 GLYMA_03G246700_I1JRM5	102670317;	LOC102670317 GLYMA_03G246700	0.0025218111658722	2.79973256197137	1.48528902361849	2.598287436672563	Up	3357341.50884709	1199165.07542531
GLYMA_19G190800_I1NAI6		GLYMA_19G190800	0.0002876832794994	2.03201490958399	1.02291098769274	3.541085379097398	Up	10107714.1089475	4974232.25650292
GLYMA_13G261400_I1M2S7		GLYMA_13G261400	2.41083629267185e-05	3.40316644235047	1.76687771247879	4.617832279296179	Up	4892931.77213769	1437758.58601799
GLYMA_19G243000_I1NC74		GLYMA_19G243000	0.0250027152506087	4.46376989299548	2.15826265826236	1.6020128251550219	Up	13131135.3838433	2941714.22331796
GLYMA_12G235800_I1LVC1		GLYMA_12G235800	0.0003026424892323	2.26602829093072	1.1801658730431	3.519070099631628	Up	11944662.1085117	5271188.42969333
GLYMA_18G285000_I1N512		GLYMA_18G285000	0.0120081107115463	2.43501667547121	1.28393165219971	1.9205253166681844	Up	3442177.30068165	1413615.4940358
GLYMA_16G205400_C6T403		GLYMA_16G205400	0.0249426016075459	8.0318858344444	3.00573876290778	1.6030582499402877	Up	274085.449105054	34124.6694430902
GLYMA_09G192800_A0A0R0IAF2		GLYMA_09G192800	0.0090002054543286	2.26213344917921	1.1776840401987	2.045747576487036	Up	69485677.8772476	30716878.3090403
GLYMA_13G248100_I1M2E2		GLYMA_13G248100	0.0042100762581191	2.04643903471818	1.03311568822255	2.375710037613172	Up	601236.55589214	293796.465808198
LOC100813735 GLYMA_02G103900_I1JE12	100813735;	LOC100813735 GLYMA_02G103900	0.0020179476086454	2.21302185312743	1.14601769752072	2.69509011340712	Up	2926970.574	1322612.59393378
GLYMA_18G009700_C6TN36		GLYMA_18G009700	7.07350283614663e-05	2.41794698302971	1.27378261176708	4.150365468002437	Up	100508796.143503	41567824.6251557
GLYMA_05G167700_K7KQP0		GLYMA_05G167700	0.0035739880365267	4.13283797400554	2.0471328046317	2.446846905573837	Up	812125.20040141	196505.453518735
GLYMA_09G025600_I1L0G2		GLYMA_09G025600	0.017092953658727	5.87935809920754	2.55565865206137	1.7671828848012028	Up	31208.1954065677	5308.09569343533
GSTL5 GLYMA_13G135500_Q9FQ95	547597;	GSTL5 GLYMA_13G135500	0.0008901480087937	2.02877518850693	1.02060900684149	3.0505377753123093	Up	4174653.84156787	2057721.262
GLYMA_06G116200_I1KAD3		GLYMA_06G116200	9.90592371331333e-06	3.38637373576922	1.75974120447579	5.004105020893704	Up	35111391.4841813	10368433.6768002
GLYMA_20G009400_I1ND31		GLYMA_20G009400	0.0008214704596557	2.90701550858214	1.53953876810121	3.085408049318623	Up	3318130.62822436	1141421.7153051
GLYMA_07G084100_C6SWE0		GLYMA_07G084100	0.0117350987639667	2.72390406089804	1.44567589083013	1.9305132509767433	Up	36831848.7785724	13521712.9366991
GLYMA_02G053300_C6SWI0		GLYMA_02G053300	0.0037711263138946	3.57134614684206	1.83646797154108	2.4235289206549266	Up	62080.1375559835	17382.8396922201
GLYMA_04G104900_A0A0R0K6S7		GLYMA_04G104900	0.043688956753287	3.76807218226319	1.91382660189223	1.3596283256658075	Up	683839.448189103	181482.576530255
GLYMA_03G025600_I1JKN1		GLYMA_03G025600	0.0101890469434541	2.90657452898246	1.53931990193463	1.9918664368528587	Up	640498.859588074	220362.097445442
GLYMA_11G069000_I1LHT2		GLYMA_11G069000	0.0003374830687706	3.26702451127448	1.70797727882296	3.4717480104594673	Up	366229.674907631	112098.845185818
nan_Q948P5	547477;		0.0216966421756461	2.34392236598846	1.22892478645885	1.6636074734061288	Up	2169105.56563073	925416.983559517
GLYMA_20G019700_A0A0R0E5J0		GLYMA_20G019700	0.0157778619260804	5.58499019169344	2.48155474706353	1.8019518488209563	Up	870836.088220643	155924.371991886
GLYMA_20G157300_I1NGS1		GLYMA_20G157300	0.0065446103570618	3.80964782787577	1.92965763801773	2.1841162046999703	Up	7726531.80679385	2028148.57327694
GLYMA_13G073200_I1LWB8		GLYMA_13G073200	0.0011881845077036	2.39500033016114	1.26002585484321	2.9251161145268303	Up	92779308.292754	38738745.5126202
GLYMA_11G254300_I1LN34		GLYMA_11G254300	0.0029801277902738	7.8387781655285	2.97062879823017	2.5257651126281666	Up	488112.239180072	62268.9185575598
GLYMA_06G112500_I1KA91		GLYMA_06G112500	0.0042131355245408	3.63509876558848	1.86199456268379	2.3753945706349415	Up	461737.162288307	127021.902859786
GLYMA_16G021300_I1MKF6		GLYMA_16G021300	0.0007635773797618	2.71717398206382	1.44210694503158	3.1171469456399987	Up	1656765.96454626	609738.638557061
GLYMA_04G004900_I1JSF3		GLYMA_04G004900	0.0078825711151702	2.33373335523383	1.22263973282866	2.103332102433952	Up	6983028.04346826	2992213.32540306
GLYMA_15G211500_I1MI59		GLYMA_15G211500	0.0048210719571608	3.2191081496252	1.68666104662204	2.3168563863836904	Up	310643.802955241	96499.9585339837
GLYMA_01G125900_I1J7I4		GLYMA_01G125900	0.0006212404158802	4.22161024587376	2.07779339007756	3.20674029823841	Up	429777.316579249	101804.120122012
GLYMA_14G111800_I1M9F7		GLYMA_14G111800	0.0055244637509484	2.33157680064914	1.22130595191276	2.2577098717255235	Up	8738406.98422906	3747852.94732568
LOC100305496 GLYMA_03G146600_I1JNM9	100305496;	LOC100305496 GLYMA_03G146600	0.0038269637810172	2.60338215627961	1.38038710371345	2.417145647986842	Up	773352.858448037	297056.986652011
GLYMA_08G337500_K7LAF0		GLYMA_08G337500	0.0108360296967299	5.12827873707834	2.35847467881935	1.9651298134295436	Up	125757.279720057	24522.3175586792
LOC100500408 GLYMA_13G070100_I1LWE3	100500408;	LOC100500408 GLYMA_13G070100	0.0003566963548176	16.1163709823519	4.01045501523081	3.447701328818895	Up	1039504.10384179	64499.8867908967
GLYMA_03G204000_C6T2Q7		GLYMA_03G204000	0.0029168266745256	3.33223931882386	1.73649201765478	2.5350893770262135	Up	1989887.82723335	597162.339449165
LOC100819511 GLYMA_06G094500_C6TA47	100819511;	LOC100819511 GLYMA_06G094500	0.0068449463066322	2.33805256324745	1.22530736437941	2.164629954224631	Up	539650.917714437	230812.140923336
GLYMA_19G197300_I1NAS0		GLYMA_19G197300	0.0014589343129663	10.3682044064156	3.37409416085517	2.8359642613337384	Up	683762.752523463	65948.0393828239
GLYMA_18G296300_I1N5B5		GLYMA_18G296300	0.0017081748556511	2.7656844277534	1.46763655038274	2.7674676752409444	Up	3256218.67399836	1177364.50381775
LOC100815931 GLYMA_04G236900_A0A0R0KBX5	100815931;	LOC100815931 GLYMA_04G236900	0.0035191100150569	4.49314183598546	2.16772460444828	2.453567155959553	Up	61616.1946962446	13713.3874125143
GLYMA_15G165900_C6T482		GLYMA_15G165900	0.0006550532378891	2.3691398351821	1.24436335415853	3.183723402325942	Up	1594447.98394965	673007.122784331
GLYMA_08G235300_I1KW53		GLYMA_08G235300	0.0061913450693017	5.6727799949563	2.504055914	2.2082149902824724	Up	414778.642769102	73117.3504239341
GLYMA_06G270300_I1KEH3		GLYMA_06G270300	0.0106271676432794	2.98502511514684	1.57774306996424	1.9735824683835947	Up	388523.754026451	130157.61644851
GLYMA_12G095900_I1LRM4		GLYMA_12G095900	0.0030564823493062	3.76173261066171	1.9113973036771	2.514778107847717	Up	66225.6975332604	17605.1049842192
GLYMA_05G151300_I1K3R6		GLYMA_05G151300	3.05993307224165e-06	3.38909233510164	1.76089894327767	5.514288072431495	Up	26809055.0456936	7910393.81489426
GLYMA_07G211100_I1KLY3		GLYMA_07G211100	0.0017013574389966	27.3944935655329	4.7758140280714	2.769204435666603	Up	133632.168673389	4878.06676745876
nan_P19594	548076;		0.0006620842709833	3.74655975408945	1.90556646127869	3.179086729451864	Up	2551921712.68192	681137331.360174
GLYMA_08G313200_A0A0R0IYG9		GLYMA_08G313200	0.0081436663676086	5.57967638604945	2.48018145005079	2.0891800269614635	Up	209731.709646172	37588.5078515579
GLYMA_08G082100_I1KRD5		GLYMA_08G082100	0.009852055272256	2.49894445628978	1.32131883518779	2.006473160335934	Up	406520.222777959	162676.774089459
GLYMA_10G234500_I1LDQ6		GLYMA_10G234500	0.0243187909906049	4.38383041378082	2.13219198946412	1.6140580198253094	Up	332244.180950318	75788.5569446048
HSP23.9 GLYMA_12G013100_A0A0R0H093	547852;	HSP23.9 GLYMA_12G013100	0.0050857854546816	8.00772916199799	3.00139318006176	2.293641964611194	Up	371774.584001235	46426.9678057486
GLYMA_05G026300_I1JZP0		GLYMA_05G026300	0.0001676495607567	4.19850832352019	2.06987684776999	3.7755975800889714	Up	7665033.66051297	1825656.41648801
GLYMA_08G131500_I1KSX0		GLYMA_08G131500	0.0476417283297969	5.50077161155662	2.45963400447119	1.322012491721618	Up	4119173.96373309	748835.664269186
LOC100788170 GLYMA_07G129700_I1KJW0	100788170;	LOC100788170 GLYMA_07G129700	0.0010155169731236	3.0629908458518	1.61494105526075	2.9933128134976594	Up	1923933.25770183	628122.431481442
GLYMA_11G127200_I1LJP3		GLYMA_11G127200	0.0115261017818973	2.29882488014381	1.20089656863512	1.938317549675608	Up	3146344.39774287	1368675.11088798
LOC100781191 GLYMA_05G008100_I1K1F4		LOC100781191 GLYMA_05G008100	0.0086291919435381	2.27408653181838	1.18528715161366	2.0640298706686946	Up	1570384.6551986	690556.244551921
GLYMA_20G095500_A0A0R0EKI3		GLYMA_20G095500	0.0026206703537392	3.66459164920491	1.87365244570169	2.5815876042177357	Up	403072.734981973	109991.173251029
GLYMA_08G108000_I1KS58		GLYMA_08G108000	0.0135436685206439	2.29088618621866	1.19590578572393	1.8682636840645745	Up	40825785.6645627	17820957.6320986
GLYMA_20G126800_I1NFV9		GLYMA_20G126800	8.23084412913513e-05	9.27258559107239	3.21297167965962	4.084555622646046	Up	648530.318410794	69940.6127925307
GLYMA_18G215700_I1N3A6		GLYMA_18G215700	0.0001182246928704	2.3575431927661	1.2372842028913	3.9272918055414534	Up	10404988.1719847	4413487.8223701
GLYMA_13G303600_I1M3Z4		GLYMA_13G303600	0.0022850716044151	2.63916831150475	1.40008336067939	2.6411001864409043	Up	1667055.21909879	631659.304119295
GLYMA_12G181600_I1LTR6		GLYMA_12G181600	0.0136171051791247	4.13165067434576	2.04671828138268	1.865915208014682	Up	54408.8607705104	13168.7950068833
CCS GLYMA_05G055000_Q9BBU5	547617;	CCS GLYMA_05G055000	0.0003529148865507	4.33230301174412	2.11513415205345	3.452330021973082	Up	2636415.54468511	608548.279642085
LOC100813613 GLYMA_04G223900_K7KLP3	100813613;	LOC100813613 GLYMA_04G223900	0.0037900066869577	4.6438960616822	2.21533568258812	2.421360023776976	Up	416019.804685622	89584.2196207386
GLYMA_08G149000_I1KTH6		GLYMA_08G149000	0.0010201013785208	4.08338081606342	2.02976411956571	2.991356665547574	Up	578994.054580129	141792.813519242
GLYMA_13G318200_K7M324		GLYMA_13G318200	0.0079622316373989	2.60811489891796	1.38300742802289	2.098965192064554	Up	2006982.98378713	769514.788102235
GLYMA_16G199200_I1MQ30		GLYMA_16G199200	0.0006271922396834	2.35307076113001	1.23454470568604	3.2025993238624055	Up	5648247.78615646	2400373.1122153
GLYMA_02G262500_I1JIE0		GLYMA_02G262500	0.0060671737591763	3.32265302390088	1.73233564396772	2.217013567018892	Up	3199262.92862286	962863.984174563
GLYMA_09G024100_C6T8Y4		GLYMA_09G024100	0.0021937042607767	6.01324092369624	2.58814276203618	2.6588219212325495	Up	739409.409841882	122963.543158251
GLYMA_16G012000_I1MK54		GLYMA_16G012000	3.1261415369115e-07	9.97642146363546	3.3185224145113	6.504991363070472	Up	14480355.9822568	1451457.92356893
GLYMA_15G052200_I1MDV5		GLYMA_15G052200	0.0117407925373291	5.66192123946149	2.50129168067626	1.930302585969886	Up	1117395.30861862	197352.676125339
GLYMA_19G006700_I1N5P1		GLYMA_19G006700	0.0275769324190461	2.30153243584264	1.20259477482318	1.5594540451788526	Up	1106159.56939032	480618.718278167
GLYMA_05G174300_C6T463		GLYMA_05G174300	0.011314967923011	9.63925319192298	3.2689213769485	1.94634667289609	Up	3243603.38530808	336499.448735924
GLYMA_10G147800_I1LB56		GLYMA_10G147800	0.0020985721033152	3.52122658247373	1.81607806414899	2.6780761045873667	Up	4199671.92887034	1192673.01620789
GLYMA_08G365900_I1KZL9		GLYMA_08G365900	0.0246093861441348	4.21113450372792	2.074208956	1.6088992191919504	Up	2239802.78819444	531876.33551283
LOC100816984 GLYMA_04G009400_C6TAX7	100816984;	LOC100816984 GLYMA_04G009400	0.0003121211589561	2.33333211790055	1.22239166983675	3.5056767891481964	Up	12563066.0493961	5384173.96864186
GLYMA_12G064300_I1LQR8		GLYMA_12G064300	5.85974692528199e-06	2.94135289449182	1.55647988473188	5.232121140181042	Up	81676280.256624	27768269.6318339
GLYMA_15G195700_C6T7E0		GLYMA_15G195700	0.0447505014380626	2.50016346503305	1.32202242388051	1.3492020939667617	Up	2896691.36544431	1158600.78989116
GLYMA_15G168700_A0A0R4J5C6		GLYMA_15G168700	0.000403036099165	7.22884441053032	2.85376503909273	3.394656053198765	Up	2351914.2642271	325351.346724388
GLYMA_18G222200_I1N3G2		GLYMA_18G222200	0.0248841677444803	30.344607010978	4.92336823147161	1.6040768797350657	Up	946986.193563959	31207.7264082333
GLYMA_12G192200_I1LU38		GLYMA_12G192200	0.0007037549952903	2.06156483614579	1.04373983465072	3.1525785094843792	Up	11302583.755675	5482526.45636202
GLYMA_14G193500_I1MBA8		GLYMA_14G193500	2.64899893481805e-05	2.74368061273292	1.4561125495703	4.576918216335739	Up	221832.579720657	80852.1876384494
GLYMA_16G153900_I1MNV0		GLYMA_16G153900	0.0465944004487433	2.75992416727273	1.46462862750976	1.3316662721583241	Up	1976727.47162443	716225.284398947
GLYMA_18G002800_I1MYB0		GLYMA_18G002800	0.0017483332783169	2.06420720520881	1.04558779582086	2.757375775856435	Up	25348757.2156813	12280141.8150834
SFERH-2 GLYMA_01G124500_I1J7H3	547988;	SFERH-2 GLYMA_01G124500	0.0329607969982424	2.50504444233281	1.32483619869569	1.482002295526076	Up	3773437.18101308	1506335.42353408
LOC100780934 GLYMA_02G301700_C6TDC0	100780934;	LOC100780934 GLYMA_02G301700	0.0412081877012591	2.89165745520332	1.53189666122784	1.3850164849330633	Up	904901.021051107	312935.06754156
GSA1 GSA_P45621	547795;	GSA1 GSA	0.0477876220572863	3.59389550917159	1.84554846377512	1.3206845797134183	Up	2696171.19554275	750208.56579223
GLYMA_19G168300_A0A0R0EYT8		GLYMA_19G168300	0.0035117942475245	8.81752801891864	3.14037425502246	2.4544709368953113	Up	601926.260588243	68264.7403327517
GLYMA_09G202900_I1L4V4		GLYMA_09G202900	0.0151979986913747	9.25885155644817	3.21083325649106	1.8182135972207796	Up	434569.031550513	46935.5220678384
GLYMA_15G112000_I1MFL0		GLYMA_15G112000	0.0039518089915761	2.12759826518637	1.08922576571767	2.4032040549521296	Up	2365690.94542983	1111906.78434898
SODB2 GLYMA_10G193500_I1LCI3	547531;	SODB2 GLYMA_10G193500	0.0033533956932282	3.75249919510583	1.90785176239441	2.474515197765236	Up	5126235.07030995	1366085.58823831
GLYMA_18G030400_I1MZ53		GLYMA_18G030400	2.89953100913599e-05	7.64660176437618	2.93481874036607	4.5376722423133735	Up	1700370.01989671	222369.370380756
GLYMA_01G206200_K7K4Y1		GLYMA_01G206200	0.0009200565467524	2.28767381382395	1.19388136123949	3.0361854800589505	Up	1466790.43852854	641171.144970506
LOC100808667 GLYMA_07G207800_C6TB38	100808667;	LOC100808667 GLYMA_07G207800	0.020352096003328	3.67236473986991	1.87670935457664	1.6913908574066183	Up	434276.050150217	118255.151901279
GLYMA_06G114800_I1KAB7		GLYMA_06G114800	0.0001927742465116	3.44644138156634	1.78510747759867	3.71495098570791	Up	138508609.239895	40188877.1359127
GLYMA_09G140300_I1L386		GLYMA_09G140300	0.0007129191573282	4.27862125382777	2.09714597636542	3.1469597149122883	Up	55592.1573663371	12993.007342401
GLYMA_17G030100_I1MRM5		GLYMA_17G030100	0.008026676233754	12.8688709018194	3.68581357379139	2.095464254	Up	1660511.8858713	129033.222769881
GLYMA_12G002900_C6TL41		GLYMA_12G002900	0.0021276387510781	2.66607822969119	1.41471911348453	2.6721021083936987	Up	2288055.53126923	858210.200206412
GLYMA_08G212000_A0A0R4J3X4		GLYMA_08G212000	1.40910100207472e-06	7.31483672267003	2.87082566176318	5.851057876250756	Up	23157829.7061795	3165871.03501697
GLYMA_03G099600_A0A0R0KGU3		GLYMA_03G099600	0.0150458395600448	2.31080832166172	1.20839759522017	1.8225835735522375	Up	167714.428545842	72578.2519362044
GLYMA_13G240600_I1M261		GLYMA_13G240600	0.0063521346585442	2.92118865247697	1.54655553146541	2.1970803038991575	Up	39505202.6103099	13523673.856809
GLYMA_10G237000_I1LDS8		GLYMA_10G237000	0.000630699675985	8.62415929133986	3.10838382543547	3.2001773921206214	Up	4863274.15005449	563912.839010065
GLYMA_13G201300_I1M0W1		GLYMA_13G201300	1.12997965287273e-05	5.51454646832973	2.46324223943463	4.946929376626894	Up	21279453.3288319	3858785.74984193
GLYMA_05G027700_C6SYY3		GLYMA_05G027700	0.0001788590452299	3.77035068816706	1.91469871780421	3.7474890918912993	Up	2313398.39450941	613576.451063245
Gm pdil-1 GLYMA_04G247900_I7FST9		Gm pdil-1 GLYMA_04G247900	1.254100755291e-07	3.99281521511154	1.99740630652872	6.901667570595331	Up	334749511.409303	83837967.2924463
GLYMA_12G082100_Q0H950		GLYMA_12G082100	0.0003917485267366	9.67182406810893	3.27378800199241	3.4069926281238727	Up	2676644.66509528	276746.624653877
GLYMA_08G180700_I1KUE9		GLYMA_08G180700	0.0355169242267699	2.18023096276472	1.12448097499552	1.449564651259981	Up	104832.619256871	48083.2632171842
GLYMA_08G175900_A0A0R0IU60		GLYMA_08G175900	0.0004154514358197	2.35631351403761	1.23653150650953	3.381479735750386	Up	2402498.32915305	1019600.45420115
GLYMA_07G056900_I1KHW7		GLYMA_07G056900	0.0328867282650904	2.43414772283413	1.28341672455667	1.482979330138326	Up	92852.373222407	38145.7429026932
LOC100500012 GLYMA_15G063100_C6SZC0	100500012;	LOC100500012 GLYMA_15G063100	0.0011401748706356	3.18610718762424	1.67179480310073	2.943028535042603	Up	609588.364909763	191327.010992467
GLYMA_15G250500_I1MJ28		GLYMA_15G250500	0.0012392720668481	2.05617082695304	1.03996012881201	2.906833339176865	Up	2758646.12883608	1341642.48061237
GLYMA_19G025400_I1N675		GLYMA_19G025400	0.0022837091340623	9.69232488493403	3.27684276447019	2.641359211072371	Up	13250552.9767611	1367118.12016929
GLYMA_18G023300_C6TB35		GLYMA_18G023300	0.0055936692223202	2.65857902315105	1.41065534948029	2.2523032189027212	Up	350550.910343589	131856.494499871
GLYMA_02G077100_I1JD99		GLYMA_02G077100	0.0303668964917865	4.68512316749855	2.22808697548396	1.517599590872779	Up	1343834.31907473	286830.094115161
LOC100820382 GLYMA_20G022200_I1NDF2	100820382;	LOC100820382 GLYMA_20G022200	0.009024220610513	2.64860487057139	1.40523263276517	2.0445902962555325	Up	391621.209383536	147859.431104592
GLYMA_19G259800_K7N0E2		GLYMA_19G259800	0.003226363001558	4.86946325649969	2.28376275796226	2.4912867712605826	Up	6378998.1141967	1310000.25632848
GLYMA_15G143100_I1MGG7		GLYMA_15G143100	0.0002220401791054	2.54566969525047	1.3480452393736	3.653568431022867	Up	3815501.11708581	1498820.18244727
GLYMA_02G247900_C6T1X1		GLYMA_02G247900	0.0143201879993983	17.3715117345216	4.1186514031669	1.8440512804523714	Up	769682.425782545	44307.1643703289
GLYMA_06G320200_C6TLC2		GLYMA_06G320200	0.0204344463309506	2.39860036935201	1.26219281032812	1.6896371249536348	Up	2565408.56592306	1069543.97185226
GLYMA_03G163600_A0A0R0KRH5		GLYMA_03G163600	0.0019059481583919	5.87988873220627	2.55578885454921	2.7198889163055227	Up	1461334.40572158	248530.962451266
GLYMA_13G134600_I1LYX4		GLYMA_13G134600	0.0047755497284864	3.19983242988202	1.67799635545382	2.3209766282045545	Up	89274.9779014072	27899.891590479
GLYMA_03G260900_I1JS37		GLYMA_03G260900	0.0085847472340911	2.20930411786775	1.1435920240081	2.0662724875101137	Up	3281358.97917065	1485245.49093656
GLYMA_13G171000_C6T3H4		GLYMA_13G171000	0.0001316508418368	6.78725055111793	2.76282727114488	3.8805763594678413	Up	210428.477324243	31003.4933496869
GLYMA_01G106800_I1J732		GLYMA_01G106800	1.03734502076333e-05	12.1164231891502	3.59889196788454	4.9840767733193365	Up	4731122.50069556	390471.876628747
GmPM12 GLYMA_04G009900_O23957	547495;	GmPM12 GLYMA_04G009900	4.04065134771641e-06	3.54367058681443	1.82524449981353	5.393548621543323	Up	498295496.441433	140615636.875372
GLYMA_09G249500_I1L697		GLYMA_09G249500	0.016630760130305	2.01490427427647	1.01071129964301	1.779087900338353	Up	1996665.99904843	990948.316770737
GLYMA_06G255200_A0A0R4J3L4		GLYMA_06G255200	0.0007115579735809	2.39295049684746	1.2587905520409	3.1477897103645303	Up	26999533.8723769	11282947.1014744
GLYMA_10G151800_C6SWE6		GLYMA_10G151800	0.0128063183015535	3.86288518630954	1.94967879804527	1.8925757079709866	Up	355736.441983733	92090.8659787507
GLYMA_07G200300_C6T2N6		GLYMA_07G200300	0.0124535792468959	5.47486684358078	2.45282387677924	1.9047058113172175	Up	985805.212264043	180060.125739841
GLYMA_07G222900_I1KM99		GLYMA_07G222900	0.0143826107405649	7.54299629874322	2.91513771801167	1.8421622733892975	Up	1502732.53045963	199222.228268893
GLYMA_13G096400_I1LVR2		GLYMA_13G096400	0.0047507154652807	2.57637531974105	1.36534277687145	2.323240980012067	Up	4585801.74225164	1779943.20435912
GLYMA_10G189500_K7LKA7		GLYMA_10G189500	0.0006785539921147	2.19337016484057	1.1331493094643	3.168415590090367	Up	173290.490509561	79006.495705734
LOC100500302 GLYMA_14G023600_I1M6R4	100500302;	LOC100500302 GLYMA_14G023600	0.0241318927866248	3.72841221706678	1.89856137464919	1.6174086128385055	Up	107680.07170942	28880.9459470483
GLYMA_14G211800_K7M8D1		GLYMA_14G211800	0.0216745263943461	3.07075496392384	1.6185933946205	1.6640503834281883	Up	372186.844474277	121203.693829967
GLYMA_03G251600_A0A0R4J318		GLYMA_03G251600	0.0314328765048323	2.21059122957067	1.1444322745468	1.502615873738608	Up	1961395.17912376	887271.76371938
GLYMA_08G199300_A0A0R0IPX8		GLYMA_08G199300	0.0062387535791551	2.98133982667388	1.57596082964465	2.2049021679722465	Up	855992.124112729	287116.589814491
CYSTATIN GLYMA_15G227500_O04720	547777;	CYSTATIN GLYMA_15G227500	0.0097917011530116	2.81870645942154	1.49503324321972	2.0091418498531874	Up	3929896.54701228	1394219.8677257
LOC100101896 GLYMA_04G221300_I1JYA9	100101896;	LOC100101896 GLYMA_04G221300	5.67976552844582e-05	2.4269764154102	1.2791600889027	4.245669592423484	Up	25221320.1095833	10392074.6610636
LOC100809983 GLYMA_02G120900_I1JEI0	100809983;	LOC100809983 GLYMA_02G120900	0.0009217913109455	2.45428231316294	1.29530121003346	3.035367389969589	Up	13783655.9244929	5616165.61003094
GLYMA_15G165200_I1MH24		GLYMA_15G165200	0.0077503842046626	2.98675342526625	1.5785781392794	2.1106767679673606	Up	112930.750069102	37810.5367231763
GLYMA_05G051300_I1K0F7		GLYMA_05G051300	0.0292972309726473	5.29543962586875	2.40475046131534	1.5331734250427618	Up	169790.553669091	32063.5425318887
GLYMA_13G251200_C6SYR6		GLYMA_13G251200	0.0024341239256486	2.18223410056578	1.12580587600124	2.613657314826049	Up	348122.680905877	159525.81843333
GLYMA_13G081500_I1LW56		GLYMA_13G081500	7.80372155843122e-05	2.50116212149584	1.32259857383142	4.107698234894405	Up	4903225.43867634	1960378.89608848
GLYMA_12G081300_I1LR93		GLYMA_12G081300	0.0309827658585731	2.18360131757724	1.12670947271427	1.5088798149984246	Up	391021.336377147	179071.762427307
NANMT1 GLYMA_13G263200_I1M2U5		NANMT1 GLYMA_13G263200	0.0001614266154754	3.13353264869839	1.64779002483828	3.7920248587022605	Up	1639639.69822772	523255.980405626
GLYMA_13G326200_I1M4K9		GLYMA_13G326200	0.0029267136544073	2.16053927710031	1.11139145835776	2.5336197662557027	Up	11171514.4691273	5170706.4932977
LOC547449 GLYMA_20G164700_I1NH02	547449;	LOC547449 GLYMA_20G164700	5.25089991913187e-07	2.95085895889149	1.56113496645933	6.2797662591806604	Up	25055094.1369841	8490779.96814735
GLYMA_09G185500_K7LEQ5		GLYMA_09G185500	3.81761306695801e-05	3.16682628380431	1.66303773052752	4.418208091500414	Up	758371920.329584	239473798.802298
GLYMA_11G100300_I1LIS1		GLYMA_11G100300	0.0247285967014059	3.5477022853492	1.82688494721745	1.6068005282860114	Up	1193466.40035567	336405.454675349
GLYMA_13G189500_I1M0K3		GLYMA_13G189500	0.000325428568861	2.11222853537349	1.07876593744865	3.4875443236976786	Up	21816855.7474516	10328832.9752604
GLYMA_15G219100_I1MIC1		GLYMA_15G219100	0.0028581569282998	7.78698832113489	2.9610654625265	2.5439139297705085	Up	121415.895134439	15592.1506656047
GLYMA_14G063800_A0A0R0GA14		GLYMA_14G063800	7.94674391905402e-05	2.38871197033742	1.25623290485429	4.0998107817400795	Up	159348112.205349	66708801.305517
GLYMA_13G253600_I1M2J1		GLYMA_13G253600	0.0287668502356183	3.47621076316225	1.79751555561347	1.541107687646572	Up	343192.166960855	98725.937620842
LOC547813 GLYMA_06G275700_A0A0R0JTF7	547813;	LOC547813 GLYMA_06G275700	0.0048288980621316	2.07008741394336	1.04969168994677	2.316151962444139	Up	7453969.55416452	3600799.4174339
LOC100305815 GLYMA_07G221300_A0A0R0JD84		LOC100305815 GLYMA_07G221300	0.0371173058773264	3.48486227072402	1.8011016387996	1.4304235541415613	Up	586107.753612049	168186.777002891
GLYMA_08G048400_A0A0R0IH39		GLYMA_08G048400	0.0182467345287543	2.27160730048186	1.18371345341003	1.738814846442303	Up	81697.0107916319	35964.4075691701
LOC100795673 GLYMA_04G051200_I1JTW7	100795673;	LOC100795673 GLYMA_04G051200	0.0002066275903118	4.02164672948992	2.00778635762605	3.684811689011205	Up	639328.890936508	158971.917212031
GLYMA_11G122900_I1LJJ5		GLYMA_11G122900	0.0156367830914813	2.81467583567591	1.49296877765456	1.8058525881890688	Up	1785679.21089404	634417.359278332
GLYMA_01G243000_I1JAZ4		GLYMA_01G243000	0.0169966731129652	4.56982349397058	2.19213844333783	1.7696360780380478	Up	342015.30567221	74842.1259865867
GLYMA_19G228800_A0A0R0F2E8		GLYMA_19G228800	0.0156391425720272	2.12156603273502	1.08512958252532	1.8057870611511666	Up	3151032.48892635	1485238.94156817
GLYMA_02G276600_C6T034		GLYMA_02G276600	1.98029884295822e-05	2.95158090473607	1.56148788752893	4.703269266276673	Up	23228298.2793779	7869782.00126788
GLYMA_13G163200_I1LZU4		GLYMA_13G163200	0.0034182895960271	6.81084123256274	2.76783300192203	2.4661911468145763	Up	75530.7311638307	11089.7800410788
GLYMA_11G227900_I1LMP4		GLYMA_11G227900	0.0123966666404762	2.0074053127086	1.00533193887213	1.9066950772782247	Up	1294597.01437013	644910.624762333
LOC100817986 GLYMA_09G010000_I1KZY9	100817986;	LOC100817986 GLYMA_09G010000	3.14923624428937e-07	2.21462561759673	1.14706283183328	6.501794758943376	Up	23241014.8045227	10494331.2403942
GLYMA_08G097700_A0A0R0IQI3		GLYMA_08G097700	0.0002790910677449	2.07483382264945	1.0529957929222	3.554254062798998	Up	570245.279980868	274839.013011989
GLYMA_09G133200_I1L332		GLYMA_09G133200	0.0330532478238386	2.7561179213097	1.46263761549114	1.4807858601520074	Up	434503.459611049	157650.533110925
GLYMA_11G097500_I1LIP5		GLYMA_11G097500	0.0440759766675465	3.00508563116146	1.58740610171576	1.3557980555090345	Up	931168.515752205	309864.220206035
GLYMA_10G158500_K7LJN9		GLYMA_10G158500	0.0114711455179128	9.20550287195036	3.2024965342914	1.9403932109332886	Up	2310745.19059737	251017.812143466
LOC100793914 GLYMA_19G245700_I1NCA3		LOC100793914 GLYMA_19G245700	0.0001006870734731	3.82521097602174	1.93553932052854	3.9970262819752187	Up	1086072.7855482	283924.937044315
GLYMA_19G109000_I1N859		GLYMA_19G109000	0.0002318376177494	4.73150364069331	2.2422987354127	3.6348160944488392	Up	5317450.69214599	1123839.50134017
GSTF7 GLYMA_10G019900_I1L7W8	547588;	GSTF7 GLYMA_10G019900	0.0082799019487305	7.66314421691785	2.9379364568276	2.0819748061350984	Up	1368198.54325193	178542.710997318
LOC100797173 GLYMA_01G075700_I1J6F1	100797173;	LOC100797173 GLYMA_01G075700	0.0090491971733199	5.02830767369231	2.33007292854317	2.043389948823856	Up	229688.271513574	45679.0408262573
GLYMA_08G084800_C6T9B1		GLYMA_08G084800	6.86574341407837e-05	7.20399945536898	2.84879807217471	4.163312431019811	Up	211273081.506403	29327192.8760275
GSTU28 GLYMA_07G140200_I1KK63		GSTU28 GLYMA_07G140200	0.0439000664968742	2.79225980421477	1.48143318252691	1.3575348219172487	Up	6486621.29563888	2323072.26062835
GLYMA_10G077600_I1L9H8		GLYMA_10G077600	0.0359805297238159	3.25216568198433	1.70140075756312	1.4439324470372528	Up	705910.332012655	217058.539152267
GLYMA_06G179200_I1KCD0		GLYMA_06G179200	0.0235383552953467	4.62067448680721	2.2081034593789	1.628223886059683	Up	1956930.13814959	423516.121669454
GLYMA_17G125700_C6F119		GLYMA_17G125700	0.0076382126804402	4.53702004631617	2.18174503408959	2.1170082531824383	Up	9184883.79029501	2024430.94730266
HB2 GLB1-2 Glyma_11G121800_Q42785		HB2 GLB1-2 Glyma_11G121800	0.001462071890192	20.3463101145977	4.34669527453612	2.835031272558669	Up	6680452.26821926	328337.287232553
GLYMA_16G039900_I1ML09		GLYMA_16G039900	0.031394491797006	2.5085145607978	1.32683331232179	1.5031465427550943	Up	1015915.61691914	404986.932424281
GLYMA_13G123500_A0A0R0GMV1		GLYMA_13G123500	0.0091987836758225	2.35525850010833	1.23588541073312	2.036269594154536	Up	2580298459	1095547880.85907
LOC111605749 GLYMA_04G054400_I1JU00	111605749;	LOC111605749 GLYMA_04G054400	0.0003969530599118	86.6394526181749	6.43695222301898	3.4012608459486215	Up	11276825.3218223	130158.08596483
SACPD-C GLYMA_14G121400_I1MAE7		SACPD-C GLYMA_14G121400	0.0005696436486421	4.79183067131888	2.26057692858481	3.244396740512128	Up	1517053.25935905	316591.583346058
GLYMA_15G136200_I1MGA3		GLYMA_15G136200	0.0005986308875909	19.0510720599795	4.25180027959272	3.2228408786013873	Up	577754.059868147	30326.5904432661
GLYMA_01G144800_I1J7Y9		GLYMA_01G144800	0.0199678992199966	2.00795873872427	1.00572962384572	1.6996676239202368	Up	421619.800830822	209974.334979957
GLYMA_10G250400_K7LLB1		GLYMA_10G250400	0.0001141116621961	2.48607814535079	1.31387164560124	3.9426699684775612	Up	1854518.3209934	745961.394842528
GLYMA_15G077700_I1MEM7		GLYMA_15G077700	0.0006370061461351	3.42446692071977	1.77587942436786	3.195856377366876	Up	407868.541614966	119104.243392498
GLYMA_11G021400_C6SZ46		GLYMA_11G021400	0.0272516682654555	3.00372543537709	1.58675294496827	1.5646069063669792	Up	365788.274755238	121778.199314451
GLYMA_12G146100_I1LSY9		GLYMA_12G146100	0.0030489408339624	2.6419849885047	1.40162226935864	2.5158510032282435	Up	2057778.76954371	778876.02635788
LOC100819973 GLYMA_03G125400_A0A0R0KQK3	100819973;	LOC100819973 GLYMA_03G125400	0.0303740248958151	2.79908036622907	1.4849529096674	1.5174976554237314	Up	690735.28479817	246772.223167258
LOC547892 GLYMA_12G213600_Q9ZNZ4	547892;	LOC547892 GLYMA_12G213600	0.0001957521596838	2.17402400291277	1.12036786892642	3.7082934377830052	Up	590632326.183261	271677003.28604
LOC100785314 GLYMA_13G105600_I1LY05		LOC100785314 GLYMA_13G105600	0.0084536407527701	4.19572967123077	2.06892172878784	2.072956211960589	Up	7608710.32918198	1813441.50490755
GLYMA_20G058100_I1NDS2		GLYMA_20G058100	0.0047262515637452	2.29149937464709	1.19629189199908	2.325483165937094	Up	508193.250903748	221773.244420813
LOC100797023 GLYMA_02G245800_C6TGN8	100797023;	LOC100797023 GLYMA_02G245800	0.0004494370674901	4.10387057651266	2.03698523348698	3.3473311118400377	Up	1547172.88373137	377003.332557847
accC-3 ACCC-3 GLYMA_08G027600_O81273	547995;	accC-3 ACCC-3 GLYMA_08G027600	0.0007747428193386	4.8347962661527	2.27345509714701	3.1108424403046513	Up	642275.454012512	132844.367922788
CYN GLYMA_10G005200_I1L7G1		CYN GLYMA_10G005200	0.0138860273524497	2.40912017807597	1.26850636368416	1.857421983613077	Up	6047850.33823635	2510397.94248307
GLYMA_15G073100_I1MEH7		GLYMA_15G073100	0.0002659189015341	2.03770084794425	1.02694226697676	3.5752507918891547	Up	13133028.9779161	6445023.07154921
GLYMA_11G192700_I1LKZ2		GLYMA_11G192700	0.0038857693686691	2.04397220545986	1.03137557821396	2.4105229795691625	Up	4396029.15221719	2150728.4396894
GLYMA_06G202200_I1KD00		GLYMA_06G202200	0.0082805924862209	30.1226211747072	4.91277540909432	2.081938587817707	Up	1635681.18392853	54300.7587036267
CHS7_P30081	100782897;	CHS7	0.0015703177514797	4.00444568679482	2.00160255218229	2.804012459850963	Up	641665.125857111	160238.189263769
GLYMA_10G279900 GLYMA_20G109600_C6TGU2		GLYMA_10G279900 GLYMA_20G109600	0.0022513178613602	2.54691233744101	1.34874930412895	2.6475631830585487	Up	3208108.28416406	1259606.87260535
GLYMA_17G222800_I1MX49		GLYMA_17G222800	0.0304021593812326	2.99429936772855	1.58221846813859	1.5170955685607224	Up	246832.484193967	82434.13697
GLYMA_08G232000_I1KW20		GLYMA_08G232000	0.0160738608545919	3.52460610035719	1.81746203515268	1.7938797955169492	Up	1715991.68754101	486860.556522078
