# Supplementary material for: Evaluation of the Unintended Effects of fad2-1-Gene-Edited Soybean Line AE15 Seeds
Source: Biomolecules. 2025 Dec 19;16(1):8. doi: 10.3390/biom16010008 (PMC12838885; doi:10.3390/biom16010008)
Supplement: Supplementary file 1 [file biomolecules-16-00008-s001.zip › Table S14 DEPs identified from AE15E3 vs AE15E4.csv]

ID	ENTREZID	SYMBOL	P	FC	LFC	logP	group	E	F
GLYMA_18G096900_I1N0P5		GLYMA_18G096900	0.0173135687917135	0.466827941468211	-1.09903718	1.7616134031356652	Down	320851.22213842	687300.809650162
GLYMA_02G150100_K7K8F7		GLYMA_02G150100	0.0058447502398197	0.125406557925645	-2.995315301	2.2332340425493014	Down	47906.3503147394	382008.334389847
GLYMA_13G325400_I1M4J9		GLYMA_13G325400	0.0203176897906739	0.329709834967223	-1.600731173	1.692125674744448	Down	82261.4231228693	249496.418968051
GLYMA_02G057800_I1JCR1		GLYMA_02G057800	0.0002381189038066	0.131876005345992	-2.922746003	3.6232061254140877	Down	154772.074955527	1173618.16161677
GLYMA_02G199700_I1JGK4		GLYMA_02G199700	0.018483207817928	0.225487685308886	-2.14887945	1.7332226534229245	Down	427442.406563488	1895635.25820913
GLYMA_19G110800_I1N874		GLYMA_19G110800	0.0085777680383591	0.156169623775885	-2.67881423	2.0666257022124452	Down	34931.6211094915	223677.436526459
GLYMA_19G121800_C6SVD6		GLYMA_19G121800	0.0071817522384374	0.359998663844189	-1.473936543	2.1437695815735633	Down	371328.461898479	1031471.7780708
LOC100804454 GLYMA_09G154000_I1L3K8		LOC100804454 GLYMA_09G154000	4.35102674068969e-05	0.332126865641075	-1.590193668	4.361408247597128	Down	1307234.91725906	3935950.54328358
GLYMA_01G212000_I1J9Y8		GLYMA_01G212000	0.003621006810953	0.302318737639514	-1.725857695	2.441170658293587	Down	976640.71435272	3230500.10719901
MAT1 GLYMA_07G090400_Q42447	547829;	MAT1 GLYMA_07G090400	2.15554466759588e-05	0.166454386654048	-2.586801204	4.666442973186147	Down	28283270.3743951	169916040.922237
GLYMA_06G101700_I1K9W3		GLYMA_06G101700	0.0008250159533188	0.105424253342741	-3.245721291	3.0835376534242145	Down	194762.284812594	1847414.41022503
GLYMA_19G064800_A0A0R0EIY9		GLYMA_19G064800	0.0386468350737368	0.290803299459971	-1.781884457	1.412886066203404	Down	91650.9685273253	315164.816553056
GLYMA_06G307800_I1KFF8		GLYMA_06G307800	0.0003463421400912	0.327096642407711	-1.612211144	3.460494663819702	Down	837730.844199863	2561111.10781648
HSP17.5-E_P04794	100305750;	HSP17.5-E	0.0126799095588943	0.145338322716291	-2.782512933	1.896883844105171	Down	431979.04972011	2972230.87239942
GLYMA_08G048900_K7L505		GLYMA_08G048900	0.001599114821271	0.221481148047972	-2.17474419	2.796120351479479	Down	16294485.0156177	73570528.0527461
GLYMA_14G217600_I1MC57		GLYMA_14G217600	0.0073421848688792	0.174824927339508	-2.516017189	2.1341746845932246	Down	36573.7440162114	209202.111923007
GLYMA_16G127200_K7MH03		GLYMA_16G127200	0.0191973678181139	0.362910527422306	-1.462314187	1.7167583140273848	Down	424878.624674048	1170753.0990955
GLYMA_15G131200_K7MB43		GLYMA_15G131200	0.0005345114482033	0.172253280002946	-2.53739664	3.2720429886062297	Down	99379.0974709774	576935.878778491
GLYMA_16G194100_K7MIH4		GLYMA_16G194100	0.0003883277597856	0.344752748991117	-1.536366039	3.410801562606713	Down	1362376.7209867	3951750.13099549
GLYMA_19G128600_I1N8Q3		GLYMA_19G128600	0.000920818763714	0.101183823427349	-3.304949435	3.0358258395798035	Down	59527.0436987089	588305.933521578
GLYMA_14G152100_A0A0R0GDQ5		GLYMA_14G152100	0.0002109909219865	0.402660240602193	-1.31236507	3.6757362300861147	Down	109805.693228894	272700.609984922
GLYMA_11G209200_C6SWA9		GLYMA_11G209200	0.0073474775822315	0.364885831930519	-1.454482961	2.1338617303221086	Down	1602470.62342747	4391704.15291052
nan_I1LLR5	100805754;		5.62231814312418e-06	0.381891997675723	-1.388763405	5.25008458315155	Down	35370941.4440698	92620273.9500826
GLYMA_16G217500_I1MQL5		GLYMA_16G217500	0.0123449899437167	0.390688895792401	-1.355907843	1.9085092595101067	Down	947932.253308047	2426309.68915929
GLYMA_08G344200_C6SZI9		GLYMA_08G344200	0.0005284903110966	0.10797059904009	-3.211289582	3.2769629702786998	Down	121205.599515615	1122579.67069916
GLYMA_18G041500_I1MZF8		GLYMA_18G041500	0.0030198018655095	0.459399914677083	-1.122177506	2.5200215509298496	Down	292788.074461337	637327.228645964
LOC100526853 GLYMA_14G001800_A0A0R0G766	100526853;	LOC100526853 GLYMA_14G001800	0.0076044931144365	0.093350480191849	-3.421198746	2.118929729006088	Down	32508.5254813666	348241.652475239
LOC100306272 GLYMA_02G208900_I1JGV5	100306272;	LOC100306272 GLYMA_02G208900	0.0005719331444893	0.188342136874271	-2.408572292	3.2426547346271195	Down	422269.511080872	2242034.19420032
LOC100792657 GLYMA_03G066800_A0A0R0KKR3	100792657;	LOC100792657 GLYMA_03G066800	0.01040190248745	0.357861079253166	-1.482528449	1.982887221832181	Down	3224022.69295671	9009145.95039237
ugt1 GLYMA_03G256500_A5I866	100101895;	ugt1 GLYMA_03G256500	0.0201668849467313	0.42530890138395	-1.233417045	1.6953611793739103	Down	521254.615889828	1225590.65703462
GLYMA_18G234200_A0A0R0FF17		GLYMA_18G234200	0.0024162844911109	0.280355505639575	-1.834670693	2.616851933608097	Down	117088.570624684	417643.200398616
GLYMA_15G025600_I1MD11		GLYMA_15G025600	0.0499124336114935	0.364165221281916	-1.457334947	1.3017912544521257	Down	156598.452869259	430020.341640558
GLYMA_09G062300_C6TCR3		GLYMA_09G062300	0.0101612609521918	0.313790219511553	-1.672127709	1.9930523953396038	Down	1033579.59292658	3293855.3487596
LEA-1 GLYMA_14G037300_C6TLT7	100802292;	LEA-1 GLYMA_14G037300	0.0006482399452124	0.175208951572753	-2.51285161	3.1882642108064125	Down	368838.167719247	2105133.12481122
GLYMA_10G146000_I1LB32		GLYMA_10G146000	0.0033438791691114	0.228973381113993	-2.126748205	2.475749424156545	Down	48338.4124123804	211109.30963768
GLYMA_07G023900_I1KGU0		GLYMA_07G023900	0.0002646441493449	0.375235888282466	-1.414130278	3.5773377027885718	Down	4006317.63444068	10676797.6079752
GSTU27 GLYMA_07G140100_K7L1L7		GSTU27 GLYMA_07G140100	0.0233252649474634	0.45292718163625	-1.142648972	1.632173414481019	Down	431949.209848203	953683.56628043
PM31 GLYMA_02G076600_Q9XET1	547537;	PM31 GLYMA_02G076600	0.0016069005884229	0.497935192816977	-1.00597011	2.7940109902153925	Down	319933204.255913	642519767.373641
LOC547712 GLYMA_14G182100_I1MB07	547712;	LOC547712 GLYMA_14G182100	0.0361557174769587	0.487555661496297	-1.036361162	1.4418230158700467	Down	55209.6959792592	113237.729226283
GLYMA_14G219400_I1MC38		GLYMA_14G219400	0.0142154166225405	0.168153412935012	-2.572150034	1.8472404075726303	Down	65795.0434243366	391279.857339353
GLYMA_14G039100_I1M786		GLYMA_14G039100	1.12523178971753e-05	0.273351754747958	-1.871169458	4.948758006773563	Down	2762119.75039363	10104635.153853
CAM-2_P62163	547786;	CAM-2	0.0033163409007518	0.429727670067901	-1.21850542	2.479340832854662	Down	2283627.15990588	5314126.40834845
LOC100819507 GLYMA_13G091000_I1LVX1		LOC100819507 GLYMA_13G091000	0.0164153726638208	0.177403963918809	-2.494889849	1.7847492534156741	Down	166968.582003336	941177.290039306
GLYMA_15G146400_I1MGK2		GLYMA_15G146400	0.0127973720431813	0.144179370159645	-2.794063343	1.8928792041272462	Down	28041.5589543164	194490.785493562
EIF6 GLYMA_20G215000_I1NIE5		EIF6 GLYMA_20G215000	0.0272707832316775	0.0709443819930031	-3.817167746	1.5643023887063037	Down	19409.2674480076	273584.276904715
GLYMA_04G092700_C6TLS9		GLYMA_04G092700	0.0055564495113053	0.452280889098201	-1.144709058	2.2552026275163755	Down	1509191.56254001	3336845.74988162
LOC100037475 GLYMA_10G147600_I1LB53		LOC100037475 GLYMA_10G147600	1.51243874000195e-05	0.313413017046379	-1.673862994	4.820322207034443	Down	30203043.7335192	96368185.4000651
GLYMA_04G023100_A0A0R0K2N8		GLYMA_04G023100	0.0033132564991073	0.273988708991242	-1.867811654	2.4797449414694195	Down	220055.785352986	803156.400726059
GLYMA_08G091700_K7L5P5		GLYMA_08G091700	0.0382748918828694	0.163105025278673	-2.616126863	1.4170860274027788	Down	65555.1123325236	401919.63564899
SNAP02 GLYMA_02G260400_I1JIB9	100794564;	SNAP02 GLYMA_02G260400	0.0056080294914927	0.397849377116445	-1.329705755	2.2511897111685615	Down	742696.827160317	1866778.9115149
GLYMA_10G263800_I1LEL1		GLYMA_10G263800	0.0094940580176535	0.32881361469712	-1.604658059	2.022548118660446	Down	225597.744842524	686096.11877029
LOC100786431 GLYMA_09G187600_I1L4F2	100786431;	LOC100786431 GLYMA_09G187600	0.0452517105554705	0.146016753944368	-2.775794182	1.3443649994253903	Down	101989.38872918	698477.30465257
GLYMA_13G352400_I1M5E5		GLYMA_13G352400	0.0071279926817301	0.0480969573313212	-4.377910559	2.1470327548586488	Down	98087.5334929965	2039370.86533998
GLYMA_04G116500_C6TDJ3		GLYMA_04G116500	0.0008468857281941	0.289666343769556	-1.787536027	3.0721751858472865	Down	230526.229070142	795833.668731418
GLYMA_05G215100_I1K6B1		GLYMA_05G215100	0.0031374897754254	0.158426707292785	-2.658112532	2.5034176808044717	Down	321165.930105197	2027220.88714282
GLYMA_16G140800_I1MNH0		GLYMA_16G140800	0.0037285517552763	0.465395957971929	-1.103469414	2.428459824177217	Down	195174.844293841	419373.741758223
GLYMA_16G123700_C6SZH2		GLYMA_16G123700	0.0024263240430327	0.384621375571541	-1.378489151	2.615051198233208	Down	277546.752277933	721610.315769639
GLYMA_11G252800_I1LN50		GLYMA_11G252800	0.0005766341525432	0.43437234926166	-1.202995826	3.2390996390518554	Down	115569627.066703	266061196.720157
GLYMA_04G250000_A0A0R0KHL3		GLYMA_04G250000	0.0005308521765737	0.135860569380285	-2.879801289	3.275026397630512	Down	129780.307764939	955246.311397925
LOC100793134 GLYMA_01G232600_C6TGU6	100793134;	LOC100793134 GLYMA_01G232600	0.0155654335606643	0.390861729283304	-1.355269763	1.8078387779444156	Down	1233490.53006331	3155823.24297926
LOC100784787 GLYMA_13G180400_I1M0B5	100784787;	LOC100784787 GLYMA_13G180400	0.0001612007140931	0.470588544323686	-1.087461894	3.79263303867233	Down	10547117.6844988	22412610.3614714
GLYMA_04G195100_I1JXJ3		GLYMA_04G195100	0.0482979284070728	0.383919153884873	-1.381125556	1.316071496591579	Down	6556249.24681915	17077161.1170647
GLYMA_11G255000_C6T3N5		GLYMA_11G255000	0.0346626758348903	0.143960660466339	-2.796253469	1.4601379143436486	Down	62042.5430835919	430968.73050328
GLYMA_17G100600_C6TGD9		GLYMA_17G100600	0.0291231671728365	0.213294172994393	-2.229083542	1.535761396842149	Down	4252850.12269873	19938895.0152451
GLYMA_06G012900_I1K775		GLYMA_06G012900	3.16889832812502e-05	0.346335974679607	-1.529755844	4.499091694619295	Down	226747.269371111	654703.195591719
GLYMA_13G132400_A0A0R0GZH8		GLYMA_13G132400	0.0065287734318832	0.124363775384302	-3.007361776	2.185168402461584	Down	24559.5813106298	197481.792706414
DHAR4 GLYMA_20G240300_I1NJ59	100306061;	DHAR4 GLYMA_20G240300	6.21081673187031e-05	0.441657323212565	-1.179000662	4.20685128568147	Down	8013497.4956928	18144151.7541327
LOC547898 GLYMA_12G217400_C6TI83	547898;	LOC547898 GLYMA_12G217400	0.00941881320373	0.180378051153969	-2.470904296	2.0260038160544633	Down	851986.686587444	4723339.01567767
GLYMA_08G205200_I1KV72		GLYMA_08G205200	0.0373724258631021	0.172226747283594	-2.53761888	1.4274487109604914	Down	281611.030860812	1635117.86236724
GLYMA_06G220500_I1KDE5		GLYMA_06G220500	0.0143611102890205	0.358594616290712	-1.479574266	1.8428119825341946	Down	221811.211926343	618557.005179689
GLYMA_06G028600_I1K7N6		GLYMA_06G028600	2.90527621753638e-05	0.369338657360734	-1.436983823	4.536812571002009	Down	5534611.35816169	14985193.7994024
SODB_P28759	547823;	SODB	0.0001179094951014	0.379863708919588	-1.396446207	3.928451220315414	Down	1368693.89423123	3603118.33453131
GLYMA_08G188000_I1KUN4		GLYMA_08G188000	0.0040978451469588	0.0685352998844591	-3.867008934	2.3874444571334497	Down	14122.7102755153	206064.762236749
GLYMA_15G095400_C6SYA5		GLYMA_15G095400	0.0197297873319824	0.231571729813751	-2.110468954	1.7048775959968863	Down	2184254.29777774	9432301.16877609
GLYMA_13G349200_K7M3M8		GLYMA_13G349200	0.0072733200744428	0.0220167373545732	-5.505255497	2.1382673001632484	Down	40979.0869844014	1861269.73876487
LOC100526984 GLYMA_09G129000_C6T2Y2	100526984;	LOC100526984 GLYMA_09G129000	5.82677810691187e-06	0.332146877330664	-1.590106744	5.234571520227789	Down	1391897.18349723	4190607.46463543
GLYMA_07G168500_A0A0R0J536		GLYMA_07G168500	0.0159331488462477	0.388792619343382	-1.362927263	1.7976983866966938	Down	540963.578542902	1391393.64182509
LOC100814792 GLYMA_09G059100_C6TJP8	100814792;	LOC100814792 GLYMA_09G059100	0.0349712382243704	0.354284069241274	-1.4970215	1.4562889903818848	Down	160537.794070897	453132.974380419
GLYMA_02G158200_I1JFL5		GLYMA_02G158200	9.53556629147066e-06	0.0375334010499342	-4.735681165	5.020653510278391	Down	254716.485260395	6786395.00112239
GLYMA_19G185200_A0A0R0EY78		GLYMA_19G185200	0.0099172537728695	0.316557591519533	-1.659460101	2.003608573451398	Down	136211.347253513	430289.308810045
GLYMA_17G261600_K7MP42		GLYMA_17G261600	0.0394674118937216	0.112153743791019	-3.156450315	1.4037613518697007	Down	21707.6928707129	193552.993747242
GLYMA_08G113900_I1KSB7		GLYMA_08G113900	0.0196898317478679	0.49906178232057	-1.002709667	1.7057579949479529	Down	637103.146576868	1276601.75382379
GLYMA_16G123000_I1MN16		GLYMA_16G123000	0.0061280008220226	0.164160787435073	-2.606818539	2.212681185118296	Down	436296.983155314	2657741.77848576
Mdh1 MDH-1 GLYMA_12G159300_Q9SPB8		Mdh1 MDH-1 GLYMA_12G159300	0.0466203499862556	0.488927839961107	-1.032306539	1.3314244704866345	Down	6674203.40739556	13650692.1101618
GLYMA_07G179700_I1KL32		GLYMA_07G179700	0.0001487674040499	0.246299571308667	-2.021513978	3.827492215241833	Down	772279.566744965	3135529.47998083
GLYMA_20G114700_I1NFH7		GLYMA_20G114700	9.02005198386123e-05	0.439231817978921	-1.186945528	4.044790959549076	Down	409151.35083416	931515.737445495
GLYMA_16G144100_K7MHD2		GLYMA_16G144100	0.0177013702853598	0.414307830696552	-1.271225006	1.7519931130542503	Down	120165.534091271	290039.253878557
GLYMA_05G043200_A0A0R0JQU1		GLYMA_05G043200	0.0450323176787149	0.123416176033967	-3.018396595	1.3464757006236967	Down	848845.721165812	6877912.99685213
PM28 GLYMA_08G172800_Q9XES8	547536;	PM28 GLYMA_08G172800	2.56947202430831e-05	0.114734169259289	-3.123632987	4.59015610642974	Down	1596242.73263365	13912531.4014022
LOC100813322 GLYMA_07G012600_A0A0R0IY34	100813322;	LOC100813322 GLYMA_07G012600	6.67299449257915e-05	0.201949082437541	-2.307936504	4.175679233585235	Down	185188.869003311	917007.726740166
GLYMA_13G061100_A0A0R0GW88		GLYMA_13G061100	0.0278135457984834	0.0235734065307501	-5.406695936	1.5557436417524162	Down	370510.275045819	15717298.8368274
GLYMA_06G144500_A5JVZ7		GLYMA_06G144500	2.30764322224085e-05	0.319088667402327	-1.647970723	4.636831335286393	Down	2884119.98934467	9038616.17156146
GLYMA_08G196300_K7L7P5		GLYMA_08G196300	0.0054528426860274	0.0744335320342845	-3.747903493	2.2633770314853296	Down	396800.778974678	5330941.15152173
GLYMA_09G072100_C6TJG0		GLYMA_09G072100	0.0046001395665168	0.317894284872663	-1.653381015	2.33722899178612	Down	1232868.7794241	3878235.11806118
GLYMA_20G158500_I1NGT2		GLYMA_20G158500	0.0363747668573938	0.248943490028816	-2.006109806	1.4391997815901423	Down	196153.964985516	787945.750109034
GLYMA_07G032200_I1KH38		GLYMA_07G032200	0.0002935236802962	0.358358209364601	-1.48052569	3.5323568558912775	Down	450972.650946004	1258440.96538382
LOC100806952 GLYMA_09G258300_I1L6I9	100806952;	LOC100806952 GLYMA_09G258300	0.007954879495695	0.24604861927914	-2.022984674	2.099366394867318	Down	450098.777660899	1829308.28459665
GLYMA_15G114300_I1MFN0		GLYMA_15G114300	8.97639182837579e-05	0.302366564150815	-1.72562948	4.046898198290745	Down	1973860.33784779	6528037.72596782
GLYMA_16G043100_A0A0R0FXY5		GLYMA_16G043100	0.0016515549225854	0.225875924536847	-2.146397589	2.7821069792361715	Down	166559.546749121	737393.978976054
LOC100818687 GLYMA_17G053800_A0A0R0FHA5		LOC100818687 GLYMA_17G053800	3.34203488578219e-05	0.0609619591470534	-4.035946922	4.4759890210423805	Down	298483.723644079	4896229.18653372
GLYMA_10G054000_I1L8W7		GLYMA_10G054000	0.0012206307798992	0.498009633542038	-1.005754445	2.9134156829032385	Down	243509.318051635	488965.075473947
GLYMA_09G199000_I1L4R4		GLYMA_09G199000	0.0009245839990831	0.361641207005645	-1.467369021	3.034053626764307	Down	265766.019734017	734888.653686715
GLYMA_20G094500_A0A0R4J650		GLYMA_20G094500	0.0095666830466197	0.357989252831671	-1.482011818	2.0192386143915453	Down	126710.121939523	353949.513671862
GLYMA_09G148100_C6TD70		GLYMA_09G148100	0.0264202817789853	0.191247843226535	-2.386484617	1.5780625548363345	Down	467058.732855239	2442164.70615046
GLYMA_19G125400_I1N8M4		GLYMA_19G125400	0.0149339027110198	0.37392646656415	-1.419173506	1.8258266822701763	Down	678669.110286486	1814980.13906982
LOC100812874 GLYMA_03G004300_I1JK28		LOC100812874 GLYMA_03G004300	0.0016968182697539	0.495459057977175	-1.013162249	2.770364668389073	Down	483088.794415665	975032.722961985
CHR5 GmCHR5 GLYMA_18G285800_I1N520	100820161;	CHR5 GmCHR5 GLYMA_18G285800	0.0029550291543035	0.277689717870659	-1.848454336	2.5294382300143083	Down	13142184.0255994	47326865.8500373
GLYMA_19G100500_I1N7Z0		GLYMA_19G100500	3.30209830324325e-05	0.127350918152808	-2.973118734	4.481210001963409	Down	51892.3590266429	407475.342771987
GLYMA_07G062400_I1KI20		GLYMA_07G062400	0.0030567762890095	0.277622167324036	-1.848805327	2.5147363440687553	Down	177931.169668656	640911.247771427
GLYMA_18G292800_I1N587		GLYMA_18G292800	0.0056923187226315	0.423900741537166	-1.238201605	2.2447107910183797	Down	1083710.78173033	2556520.13676724
GLYMA_03G251500_I1JRT4		GLYMA_03G251500	0.0005053435819544	0.498974872741828	-1.002960928	3.2964132456245987	Down	111014.465343229	222485.081730095
GLYMA_04G165300_K7KKL3		GLYMA_04G165300	0.0005173021945311	0.230093801968019	-2.119705973	3.28625567919632	Down	115773.001308604	503155.670941087
GLYMA_15G257600_A0A0R0GFX1		GLYMA_15G257600	0.004214603878081	0.213620697868082	-2.226876657	2.3752432375630512	Down	30239.2907066516	141555.996251474
GLYMA_08G067600_I1KQY2		GLYMA_08G067600	0.0017443306350635	0.195711833336578	-2.353197107	2.7583711917808413	Down	267341.508573046	1365995.62742475
GLYMA_19G190400_I1NAI0		GLYMA_19G190400	0.0001221451614843	0.25247115898414	-1.985809504	3.913123731983943	Down	8794283.29390671	34832823.3976981
LOC100793228 GLYMA_20G141900_I1NGA5	100793228;	LOC100793228 GLYMA_20G141900	0.0216259786464366	0.197100723362764	-2.342995024	1.6650242301692655	Down	685346.832651956	3477140.11881415
GLYMA_02G291000_I1JJ99		GLYMA_02G291000	0.027072969977978	0.410304265219335	-1.285233943	1.567464098337551	Down	2173859.99907479	5298165.73540301
GLYMA_15G094700_I1MF39		GLYMA_15G094700	0.0062720356276727	0.172679041509548	-2.533835105	2.202591483350131	Down	31769.6906663839	183981.161747573
GLYMA_02G301900_C6T3E5		GLYMA_02G301900	0.0254594591409337	0.481969458850008	-1.052986365	1.5941508267076179	Down	2812846.9536151	5836151.85976022
SCHI GLYMA_13G275000_I1M361	100170740;	SCHI GLYMA_13G275000	0.0007727025969097	0.245235274708426	-2.027761583	3.1119876281695467	Down	482936.533596621	1969278.41710704
GLYMA_05G207600_I1K6J1		GLYMA_05G207600	0.0380963813996321	0.398129769099865	-1.328689346	1.4191162740043342	Down	225778.449023316	567097.631342113
GLYMA_08G210500_I1KVC1		GLYMA_08G210500	0.0023670487047119	0.308994068126026	-1.694348952	2.625792805877422	Down	983102.476380379	3181622.4898512
LOC100777587 GLYMA_04G226600_I1JYG0	100777587;	LOC100777587 GLYMA_04G226600	0.0066874326105193	0.389468829149213	-1.360420227	2.1747405813485945	Down	95633.5128299654	245548.566849046
GLYMA_17G016300_I1MR83		GLYMA_17G016300	9.40818161828566e-05	0.311409386106382	-1.683115666	4.026494307439498	Down	1806121.12507362	5799828.79660736
PDIL-2 GLYMA_12G172800_A0A0R0HDA3		PDIL-2 GLYMA_12G172800	0.0141167297858648	0.261892459932527	-1.932953571	1.8502658982164668	Down	1725830.54331118	6589844.33441043
LOC100780237 GLYMA_03G211500_K7KG97	100780237;	LOC100780237 GLYMA_03G211500	0.0008269942282972	0.267515918910908	-1.902303351	3.0824975214358745	Down	1321526.53234731	4939992.12356189
GLYMA_17G050600_C6T5C9		GLYMA_17G050600	0.0174954587863023	0.0731363733109876	-3.773267102	1.7570746644558974	Down	437848.740293269	5986743.94793225
GLYMA_05G181700_I1K4M7		GLYMA_05G181700	0.0125980131345342	0.0566849663057466	-4.140890028	1.8996979431958023	Down	117346.516653618	2070152.35786991
GLYMA_01G102600_I1J6Z7		GLYMA_01G102600	0.0427687400162961	0.261274280605225	-1.93636298	1.3688735440389626	Down	3951670.96806892	15124607.5921255
GLYMA_06G154800_I1KBK8		GLYMA_06G154800	0.0373391827967626	0.188093548304762	-2.41047773	1.4278351912273344	Down	76781.6017924772	408209.651444664
GLYMA_08G178100_K7L7D2		GLYMA_08G178100	0.0001095277666538	0.359618704432829	-1.475460035	3.960475767802349	Down	2166472.80764752	6024360.74915615
GSTU60 GLYMA_18G190500_I1N2P6	100500052;	GSTU60 GLYMA_18G190500	0.000650943243263	0.383932351428566	-1.381075963	3.186456876581204	Down	1242992.12102065	3237528.99800089
GLYMA_19G001700_K7MVR5		GLYMA_19G001700	0.0002094742854027	0.417865526306004	-1.258889353	3.6788692824501688	Down	401490.917957334	960813.689290369
GLYMA_13G094900_A0A0R0GKM0		GLYMA_13G094900	1.55740652842937e-05	0.444566295881145	-1.169529518	4.8075980091346	Down	9649349.67610628	21705085.9804407
GLYMA_05G183800_K7KR13		GLYMA_05G183800	0.0010078821853452	0.0465848508493923	-4.423995316	2.996590231030222	Down	29500.4020777399	633261.705036128
LOC100810326 GLYMA_02G001900_A0A0R0KW93	100810326;	LOC100810326 GLYMA_02G001900	0.0009138539633733	0.208356314053982	-2.262875275	3.039123200292916	Down	108024.221839049	518459.074924225
DHAR1 GLYMA_10G291100_I1LFD6	100819803;	DHAR1 GLYMA_10G291100	0.0017291264646698	0.384623533226185	-1.378481058	2.7621732421802543	Down	4216594.33798625	10962913.0142346
GLYMA_18G026400_I1MZ16		GLYMA_18G026400	0.0132472038652304	0.209277382239274	-2.256511695	1.87787578014606	Down	35803.2269661998	171080.250446103
GLYMA_06G170900_A0A0R0JI98		GLYMA_06G170900	5.80135086171515e-05	0.488323918288327	-1.034089651	4.236470867906154	Down	18156243.047899	37180736.7362635
GLYMA_19G161200_I1N9M3		GLYMA_19G161200	0.0089348396625105	0.169767401314631	-2.558368635	2.0489132365899794	Down	218212.751782507	1285363.09145766
GLYMA_14G223100_I1MBZ3		GLYMA_14G223100	0.0004322732533301	0.138463265952723	-2.852424812	3.3642416353673523	Down	41722.7270372564	301327.04692595
LOC100798510 GLYMA_04G025700_I1JT45	100798510;	LOC100798510 GLYMA_04G025700	0.0005987915077076	0.494310145237391	-1.016511578	3.2227243676173645	Down	252104.687358625	510013.176520083
GLYMA_03G246300_A0A0R0KPC8		GLYMA_03G246300	6.59546948036551e-06	0.38156321207767	-1.390006012	5.180754284958381	Down	3251620.41950083	8521839.41369833
LOC100809454 GLYMA_02G251000_I1JI24	100809454;	LOC100809454 GLYMA_02G251000	0.0319722420319654	0.257172568920331	-1.959191328	1.4952269080520555	Down	88471.4126203745	344015.743948889
LOC100793145 GLYMA_17G108400_I1MU26	100793145;	LOC100793145 GLYMA_17G108400	0.0066027669590461	0.0501479659406388	-4.317665005	2.1802740306364794	Down	20843.4239938288	415638.473123747
GLYMA_05G133500_A0A0R0K508		GLYMA_05G133500	0.0396004472353116	0.165476421455038	-2.595302431	1.4022999092580448	Down	58016.3597704636	350601.972536779
GLYMA_04G229000_I1JYI8		GLYMA_04G229000	0.0497722667513067	0.188521299674392	-2.407200562	1.3030125799679086	Down	166766.090925362	884600.791599647
GLYMA_12G231100_I1LV81		GLYMA_12G231100	0.0474820446185727	0.135408263998472	-2.884612305	1.3234705882127047	Down	238678.849436206	1762660.87746978
GLYMA_09G231000_A0A368UHR6		GLYMA_09G231000	0.0138077320635345	0.183480921393524	-2.446298037	1.8598776489505244	Down	21460.8564154927	116965.05692526
SNAP18 GLYMA_18G022500_I1MYX8	100814639;	SNAP18 GLYMA_18G022500	0.0419373120845934	0.48534054296069	-1.042930714	1.3773994084972336	Down	3466152.51617049	7141691.67699479
GLYMA_19G158800_I1N9J8		GLYMA_19G158800	0.0073656987422659	0.411737908683513	-1.280201811	2.13278604780083	Down	627315.067033785	1523578.60134753
GLYMA_17G222100_A0A0R0FGT9		GLYMA_17G222100	0.0245884065559609	0.486877327968686	-1.038369774	1.609269614668201	Down	653738.37687124	1342716.819
GSTU58 GLYMA_18G190200_I1N2P4	100500680;	GSTU58 GLYMA_18G190200	0.0002265698257677	0.319970563758246	-1.643988907	3.6447979293144748	Down	3399569.59291829	10624632.3192619
GLYMA_08G259500_I1KWT3		GLYMA_08G259500	1.34373022260216e-05	0.4903028608124	-1.028254915	4.871687914761125	Down	4599512.83087525	9380962.66306534
Glyma03g32430.5 GLYMA_03G167200_I1JP77		Glyma03g32430.5 GLYMA_03G167200	0.0018874066791036	0.378167282447494	-1.402903543	2.724134512415218	Down	1215258.12442884	3213546.44051623
LOC100818610 GLYMA_05G138400_K7KQ44		LOC100818610 GLYMA_05G138400	0.0203183341443955	0.410418985752032	-1.284830624	1.6921119017795458	Down	19803.9879792731	48253.0990689558
GLYMA_08G055000_A0A0R4J3Q3		GLYMA_08G055000	0.0010964053962412	0.43676046213013	-1.195085833	2.9600288356352675	Down	252108.217601295	577223.076401502
GLYMA_07G117000_I1KJH7		GLYMA_07G117000	0.0026691875641458	0.109849372980466	-3.18640146	2.573620907212334	Down	9870.16176564183	89851.7806505551
GLYMA_11G070800_C6SYN5		GLYMA_11G070800	0.0002437156115008	0.381000635036285	-1.392134693	3.613116650661411	Down	2071186.5884101	5436176.21060619
GLYMA_10G067800_C6T1E4		GLYMA_10G067800	7.30362296111032e-06	0.302896640439377	-1.723102518	5.1364616547146875	Down	966630.53489477	3191288.39954313
LOC100527071 GLYMA_12G064500_C6T374	100527071;	LOC100527071 GLYMA_12G064500	0.0226716395890555	0.326280466675456	-1.615815474	1.64451707101901	Down	2947946.09018207	9035006.35578755
GLYMA_15G022300_I1MCX3		GLYMA_15G022300	0.0001340006449434	0.318262905588707	-1.651709078	3.872893111376344	Down	307139.000469456	965048.062705658
GLYMA_05G245600_A0A0R0K5I7		GLYMA_05G245600	0.011544873902605	0.329668720902586	-1.600911085	1.93761080624632	Down	1341032.63388658	4067818.84012236
GLYMA_05G115700_I1K2M5		GLYMA_05G115700	0.0179991304429645	0.122692380486498	-3.026882438	1.7447484756158194	Down	70396.0021185561	573760.178418765
LOC100306095 GLYMA_13G214600_I1M1B6	100306095;	LOC100306095 GLYMA_13G214600	1.38400780822601e-06	0.25735884006299	-1.958146756	5.858861459691469	Down	2865398.33016093	11133864.0221552
GLYMA_20G098400_A0A0R0EJA3		GLYMA_20G098400	1.55504311433541e-05	0.233969837309566	-2.095605541	4.80825756544204	Down	22820540.7374889	97536250.8257635
GLYMA_13G223700_C6SWV3		GLYMA_13G223700	0.0016108858192331	0.37525017399806	-1.414075354	2.792935241600883	Down	132961429.027563	354327428.048708
LOC102670317 GLYMA_03G246700_I1JRM5	102670317;	LOC102670317 GLYMA_03G246700	0.0004363462056698	0.230879981640046	-2.114785005	3.3601687961698916	Down	1199165.07542531	5193889.33985134
GLYMA_19G190800_I1NAI6		GLYMA_19G190800	0.0004256161759914	0.44845976398106	-1.156949543	3.370981874579776	Down	4974232.25650292	11091813.9285133
GLYMA_13G261400_I1M2S7		GLYMA_13G261400	0.0082452038137494	0.443641783114403	-1.172532847	2.083798604532175	Down	1437758.58601799	3240809.68191229
GLYMA_19G243000_I1NC74		GLYMA_19G243000	0.0238723862107665	0.194834965141151	-2.359675488	1.622104168074384	Down	2941714.22331796	15098492.3121309
GLYMA_17G243600_A0A0R0FHZ8		GLYMA_17G243600	0.0254674655449612	0.491109797055989	-1.025882492	1.594014272728004	Down	548512.012193331	1116882.65125527
GLYMA_12G235800_I1LVC1		GLYMA_12G235800	0.0002693646088552	0.330362123227502	-1.597879807	3.569659465734694	Down	5271188.42969333	15955789.296291
GLYMA_05G167700_K7KQP0		GLYMA_05G167700	0.0026587903193253	0.252617451245325	-1.984973788	2.5753159111643544	Down	196505.453518735	777877.587435169
TCTP_Q944T2	548038;	TCTP	0.0001062562676314	0.363958356285108	-1.458154707	3.973645443231061	Down	5134335.16003137	14106930.2885008
SNAP-1 GLYMA_15G170700_I1MH86	547812;	SNAP-1 GLYMA_15G170700	0.0038914001532724	0.0446124161138321	-4.486410906	2.4098941083320384	Down	50602.7791585606	1134275.69198323
GSTL5 GLYMA_13G135500_Q9FQ95	547597;	GSTL5 GLYMA_13G135500	0.0002230235297962	0.362913511024697	-1.462302327	3.65164931488203	Down	2057721.262	5670004.55939755
GLYMA_06G116200_I1KAD3		GLYMA_06G116200	1.10887063753706e-05	0.353919692100738	-1.498506059	4.955119116322251	Down	10368433.6768002	29296006.7162609
GLYMA_20G009400_I1ND31		GLYMA_20G009400	0.0014229183128257	0.352698047004962	-1.503494508	2.846820031263106	Down	1141421.7153051	3236257.544
LOC100803742 GLYMA_01G015100_I1J4S3	100803742;	LOC100803742 GLYMA_01G015100	0.0014895444957667	0.499008873579865	-1.002862625	2.8269465189831333	Down	1126426.96939435	2257328.535
GLYMA_02G053300_C6SWI0		GLYMA_02G053300	0.0020543281583355	0.25386459790143	-1.977868874	2.6873301810061054	Down	17382.8396922201	68472.8782032438
GLYMA_04G104900_A0A0R0K6S7		GLYMA_04G104900	0.0465964957200341	0.270630002461017	-1.885606307	1.3316467431099461	Down	181482.576530255	670592.967815519
GLYMA_03G025600_I1JKN1		GLYMA_03G025600	0.015070378353552	0.287193607244344	-1.799904459	1.8218758442482632	Down	220362.097445442	767294.57720122
GLYMA_11G069000_I1LHT2		GLYMA_11G069000	0.0122829502989186	0.409722796558869	-1.28727993	1.9106973054548295	Down	112098.845185818	273596.79795047
nan_Q948P5	547477;		0.007991987777994	0.472078123384595	-1.082902466	2.0973451889404604	Down	925416.983559517	1960304.7413523
GLYMA_07G021700_K7KZ58		GLYMA_07G021700	0.0484512016536419	0.349754685341909	-1.515584711	1.3146954474042534	Down	194688.729847929	556643.664852144
LOC100784891 GLYMA_03G129300_I1JN67	100784891;	LOC100784891 GLYMA_03G129300	0.0003664104845912	0.491513073630171	-1.024698304	3.4360321077799614	Down	1556689.78008144	3167138.09580728
GLYMA_20G019700_A0A0R0E5J0		GLYMA_20G019700	0.017732661721691	0.191352907281245	-2.385692274	1.7512260707001994	Down	155924.371991886	814852.380385908
GLYMA_10G243300_I1LDZ4		GLYMA_10G243300	0.0016139116457741	0.21993227572569	-2.184868755	2.792120244584878	Down	136082.223834139	618746.036183735
GLYMA_20G157300_I1NGS1		GLYMA_20G157300	0.006711806991441	0.218552835308548	-2.193946	2.1731605408202004	Down	2028148.57327694	9279900.53486905
GLYMA_10G244200_K7LL74		GLYMA_10G244200	0.0009588299384707	0.17364567396802	-2.525781626	3.0182584140317603	Down	84601.7715962218	487209.209783152
GLYMA_13G073200_I1LWB8		GLYMA_13G073200	0.0011129133376832	0.411293003079203	-1.281761566	2.9535386527644185	Down	38738745.5126202	94187708.5741726
GLYMA_11G254300_I1LN34		GLYMA_11G254300	0.0258700914577441	0.277170978384117	-1.851151889	1.5872020359327268	Down	62268.9185575598	224658.869123247
GLYMA_16G021300_I1MKF6		GLYMA_16G021300	0.0130136180167049	0.458935180161474	-1.123637693	1.8856019450796424	Down	609738.638557061	1328594.2436196
GLYMA_04G004900_I1JSF3		GLYMA_04G004900	0.0088975780333302	0.461140122231076	-1.1167229	2.0507281944681344	Down	2992213.32540306	6488729.0893844
GLYMA_15G211500_I1MI59		GLYMA_15G211500	0.0015209534908086	0.292597434485689	-1.773010975	2.817884066021957	Down	96499.9585339837	329804.527177779
GLYMA_01G125900_I1J7I4		GLYMA_01G125900	0.0003793841125023	0.152100532839374	-2.716902888	3.420920860050027	Down	101804.120122012	669321.258917103
LOC100305496 GLYMA_03G146600_I1JNM9	100305496;	LOC100305496 GLYMA_03G146600	0.0046738091948642	0.326102718161212	-1.616601628	2.3303290213637835	Down	297056.986652011	910930.728596864
GLYMA_07G184300_I1KL72		GLYMA_07G184300	0.0011696931047841	0.284343835911501	-1.814291565	2.9319280702043833	Down	174962.918505756	615321.650792569
GLYMA_08G337500_K7LAF0		GLYMA_08G337500	0.001280773624618	0.154239738972965	-2.69675358	2.8925276245622147	Down	24522.3175586792	158988.323774182
LOC100500408 GLYMA_13G070100_I1LWE3	100500408;	LOC100500408 GLYMA_13G070100	0.0023090093314714	0.0486926775170538	-4.360151356	2.6365743119514473	Down	64499.8867908967	1324632.16401083
LOC100809066 GLYMA_01G081500_C6TIN6	100809066;	LOC100809066 GLYMA_01G081500	0.0353435527480517	0.141418247693034	-2.821959807	1.4516897971800349	Down	145732.169416584	1030504.70355788
GLYMA_03G204000_C6T2Q7		GLYMA_03G204000	0.0229008530483723	0.365549475814926	-1.451861412	1.640148340048724	Down	597162.339449165	1633601.9580329
LOC100819511 GLYMA_06G094500_C6TA47	100819511;	LOC100819511 GLYMA_06G094500	0.0167786251478783	0.437050202472351	-1.194129088	1.7752436284389175	Down	230812.140923336	528113.565941976
GLYMA_19G197300_I1NAS0		GLYMA_19G197300	0.0005606687236165	0.112869781933429	-3.147268803	3.251293669939713	Down	65948.0393828239	584284.28099312
GLYMA_18G296300_I1N5B5		GLYMA_18G296300	0.0008080905876138	0.20740938765167	-2.269446901	3.0925399517308576	Down	1177364.50381775	5676524.66047032
LOC100815931 GLYMA_04G236900_A0A0R0KBX5	100815931;	LOC100815931 GLYMA_04G236900	0.000971170344732	0.138488024045056	-2.852166872	3.012704587508403	Down	13713.3874125143	99022.1898758032
GLYMA_06G270300_I1KEH3		GLYMA_06G270300	0.0180537396298989	0.237295002604961	-2.075246377	1.7434328252037132	Down	130157.61644851	548505.510102085
GLYMA_16G072400_C6SVF6		GLYMA_16G072400	0.0033819523898531	0.489205262205031	-1.031488172	2.4708325105672606	Down	5961531.32635374	12186155.3563077
GLYMA_02G056900_C6SZQ0		GLYMA_02G056900	0.0003835851633901	0.31215598658038	-1.679660961	3.4161381991614905	Down	37788.1377365189	121055.303633552
GLYMA_05G151300_I1K3R6		GLYMA_05G151300	3.54949500632202e-05	0.295822909747513	-1.75719431	4.449833430485262	Down	7910393.81489426	26740301.5596251
GLYMA_07G211100_I1KLY3		GLYMA_07G211100	0.0046488690556318	0.0805802343698052	-3.633430188	2.3326526863868082	Down	4878.06676745876	60536.7656920921
GLYMA_14G017400_I1M6K8		GLYMA_14G017400	0.0003133484899742	0.431001598498645	-1.214234875	3.503972393823281	Down	2073112.84202506	4809988.75467413
nan_P19594	548076;		0.0001512332846478	0.218771914863652	-2.192500553	3.8203526152631797	Down	681137331.360174	3113458744.39453
GLYMA_08G082100_I1KRD5		GLYMA_08G082100	0.0093563577970616	0.403382338255073	-1.309780177	2.0288931786629774	Down	162676.774089459	403281.846183838
HSP23.9 GLYMA_12G013100_A0A0R0H093	547852;	HSP23.9 GLYMA_12G013100	0.0001147426392049	0.244275406481694	-2.033419474	3.940275165095527	Down	46426.9678057486	190059.934704184
GLYMA_05G026300_I1JZP0		GLYMA_05G026300	0.0020957087277917	0.25673580733008	-1.96164357	2.678669077939766	Down	1825656.41648801	7111031.51318818
GLYMA_07G257700_I1KN97		GLYMA_07G257700	0.0005053363960974	0.41715559114212	-1.261342513	3.2964194212254037	Down	1416056.97811745	3394553.51477003
GLYMA_02G307300_I1JJS4		GLYMA_02G307300	1.99914738436828e-08	0.121546872268174	-3.040415326	7.699155186943241	Down	32664.0184317768	268735.984910486
LOC100527731 GLYMA_07G243600_C6T588	100527731;	LOC100527731 GLYMA_07G243600	0.0009900306020656	0.357790892886547	-1.482811429	3.0043513810561677	Down	33384831.6961901	93308220.9746913
LOC100781191 GLYMA_05G008100_I1K1F4		LOC100781191 GLYMA_05G008100	0.0116813794592477	0.460782990206572	-1.117840634	1.932505868168448	Down	690556.244551921	1498658.28216085
GLYMA_08G108000_I1KS58		GLYMA_08G108000	0.0046189442875868	0.423980448671892	-1.237930357	2.335457276060348	Down	17820957.6320986	42032498.6397893
GLYMA_20G126800_I1NFV9		GLYMA_20G126800	0.0001071854978811	0.166348691073823	-2.587717581	3.9698639703919913	Down	69940.6127925307	420445.825819527
GLYMA_18G215700_I1N3A6		GLYMA_18G215700	0.0028463170050097	0.490657844064753	-1.02721077	2.5457167325512584	Down	4413487.8223701	8995041.81122934
GLYMA_05G184300_K7KR19		GLYMA_05G184300	0.0224113451080034	0.130886501123069	-2.933611781	1.649532076733465	Down	73331.5141856513	560267.969243822
GLYMA_13G303600_I1M3Z4		GLYMA_13G303600	0.001362931670135	0.309044824533065	-1.69411199	2.8655259167457987	Down	631659.304119295	2043908.37178286
GLYMA_19G121300_I1N8H9		GLYMA_19G121300	0.0410105986318902	0.391272796779182	-1.353753284	1.3871038912677673	Down	27795.334926118	71038.2504352956
CCS GLYMA_05G055000_Q9BBU5	547617;	CCS GLYMA_05G055000	1.21871827189336e-05	0.211341391114962	-2.242352749	4.914096677567047	Down	608548.279642085	2879456.2032151
LOC100813613 GLYMA_04G223900_K7KLP3	100813613;	LOC100813613 GLYMA_04G223900	0.0063723788860882	0.329602277462599	-1.601201884	2.1956984100138026	Down	89584.2196207386	271794.904787647
GLYMA_08G149000_I1KTH6		GLYMA_08G149000	0.0137715827224778	0.40312585390258	-1.310697784	1.8610161448455793	Down	141792.813519242	351733.366011071
GLYMA_13G318200_K7M324		GLYMA_13G318200	0.0038732360534525	0.311555583862915	-1.682438521	2.4119260342331623	Down	769514.788102235	2469911.72028174
GLYMA_16G199200_I1MQ30		GLYMA_16G199200	0.0007176967556644	0.389076567040567	-1.361874001	3.1440590169838374	Down	2400373.1122153	6169410.63933318
GLYMA_02G262500_I1JIE0		GLYMA_02G262500	0.0115828896736784	0.363552451313072	-1.459764572	1.9361830802651867	Down	962863.984174563	2648487.11842517
GLYMA_09G024100_C6T8Y4		GLYMA_09G024100	0.0072821087119529	0.189933683263849	-2.396432316	2.1377428419292865	Down	122963.543158251	647402.509366566
GLYMA_16G012000_I1MK54		GLYMA_16G012000	0.0160936564914969	0.364031749284911	-1.457863813	1.7933452726399506	Down	1451457.92356893	3987173.99353247
LOC100790280 GLYMA_06G175400_C6TIJ0	100790280;	LOC100790280 GLYMA_06G175400	0.0490385186805437	0.217286313818679	-2.202330788	1.3094626571393622	Down	44180.6538664601	203329.206934441
LOC100794072 GLYMA_04G077500_C6TFS9	100794072;	LOC100794072 GLYMA_04G077500	0.0046428028772918	0.1717014448132	-2.542025916	2.333219755085019	Down	46381.7991487153	270130.511709879
H4 GLYMA_17G030200_Q43453	547916;	H4 GLYMA_17G030200	0.0011495133346143	0.174914710897557	-2.515276465	2.939485986451406	Down	142373.467175641	813959.365939357
copz1 COPZ1 GLYMA_07G008000 GLYMA_08G190800_Q9MAZ9	547466;	copz1 COPZ1 GLYMA_07G008000 GLYMA_08G190800	0.0241445139826284	0.469950399692285	-1.089419597	1.6171815323132102	Down	1543249.05673625	3283855.18502961
GLYMA_19G006700_I1N5P1		GLYMA_19G006700	0.0009640123062775	0.334977780296367	-1.577862693	3.015917421995201	Down	480618.718278167	1434777.90632246
GLYMA_05G174300_C6T463		GLYMA_05G174300	0.0077655812701983	0.0852208679279373	-3.552649445	2.1098260308573216	Down	336499.448735924	3948556.93115526
GLYMA_08G365900_I1KZL9		GLYMA_08G365900	0.0154541444264237	0.170202458729308	-2.554676217	1.8109550333808981	Down	531876.33551283	3124962.70314598
GLYMA_12G064300_I1LQR8		GLYMA_12G064300	0.0001259066069322	0.408650163739684	-1.291061782	3.8999514797498738	Down	27768269.6318339	67951201.5307126
GLYMA_15G195700_C6T7E0		GLYMA_15G195700	0.0416991553235625	0.378111955748893	-1.403114627	1.3798727421972543	Down	1158600.78989116	3064173.91006963
GLYMA_07G226600_C6TMA8		GLYMA_07G226600	0.0071744252792831	0.462095138890859	-1.113738182	2.1442128831699945	Down	3064922.39774186	6632665.31021819
GLYMA_15G168700_A0A0R4J5C6		GLYMA_15G168700	0.0008598094576582	0.110156159860758	-3.182377923	3.0655977820776097	Down	325351.346724388	2953546.5573205
GLYMA_13G186500_I1M0H9		GLYMA_13G186500	0.0035477596004094	0.494083484227174	-1.017173263	2.450045816053624	Down	217382.840423567	439971.882006113
GLYMA_14G193500_I1MBA8		GLYMA_14G193500	5.87792258796761e-06	0.266889274163043	-1.905686768	5.230776137868695	Down	80852.1876384494	302942.813614371
LOC100809452 GLYMA_02G212600_I1JGY5	100809452;	LOC100809452 GLYMA_02G212600	0.029876878781802	0.445357474109527	-1.166964289	1.5246647749504574	Down	228368.523406235	512775.773804735
GLYMA_16G153900_I1MNV0		GLYMA_16G153900	0.0058715100606439	0.315859525103231	-1.662645016	2.231250190632184	Down	716225.284398947	2267543.72585366
GLYMA_18G002800_I1MYB0		GLYMA_18G002800	0.0031423579035786	0.435783745554231	-1.198315709	2.5027443518558417	Down	12280141.8150834	28179439.7803101
LOC100780934 GLYMA_02G301700_C6TDC0	100780934;	LOC100780934 GLYMA_02G301700	0.0293148620362665	0.311157282256405	-1.684284084	1.5329121453826173	Down	312935.06754156	1005713.46192596
GLYMA_05G138600_K7KQ45		GLYMA_05G138600	0.0100128421111034	0.249644299895844	-2.002054129	1.999442632013709	Down	172447.236822923	690771.777664747
GLYMA_19G168300_A0A0R0EYT8		GLYMA_19G168300	0.0008369063429124	0.0914949309476346	-3.450164373	3.077323140611495	Down	68264.7403327517	746104.069654107
GLYMA_12G017100_I1LP68		GLYMA_12G017100	0.0191330670957502	0.485616299508741	-1.042111249	1.7182154055090249	Down	1334070.39832483	2747169.72983486
nan_Q8RVH5	547485;		4.88484103259393e-06	0.283562496897034	-1.818261356	5.311149564962733	Down	797459904.184668	2812289752.38654
GLYMA_15G112000_I1MFL0		GLYMA_15G112000	0.0006109228583347	0.359961050016126	-1.474087288	3.214013624969637	Down	1111906.78434898	3088964.16514833
SODB2 GLYMA_10G193500_I1LCI3	547531;	SODB2 GLYMA_10G193500	0.0016094840333078	0.280377463989912	-1.834557701	2.793313327323016	Down	1366085.58823831	4872308.8111228
GLYMA_18G030400_I1MZ53		GLYMA_18G030400	0.0002244212989067	0.146358735896949	-2.772419235	3.6489359283486	Down	222369.370380756	1519344.70476245
GLYMA_18G242200_A0A0R0FDV1		GLYMA_18G242200	0.0015859197786633	0.457262066674041	-1.128906853	2.7997187845877725	Down	2201333.97919819	4814162.68620291
GLYMA_01G206200_K7K4Y1		GLYMA_01G206200	0.000594149645582	0.360553764558731	-1.47171369	3.226104157602262	Down	641171.144970506	1778295.52204291
LOC100808667 GLYMA_07G207800_C6TB38	100808667;	LOC100808667 GLYMA_07G207800	0.0089739231217962	0.231521099418054	-2.110784417	2.047017655320295	Down	118255.151901279	510774.837362653
GLYMA_06G114800_I1KAB7		GLYMA_06G114800	0.0003239482068189	0.268416167616989	-1.897456522	3.4895244197032578	Down	40188877.1359127	149725992.635657
LOC100306438 GLYMA_09G247100 GLYMA_18G245900_C6SZE2	100306438;	LOC100306438 GLYMA_09G247100 GLYMA_18G245900	0.0156041958231686	0.204793821136766	-2.287755907	1.8067586081943965	Down	105614.38090001	515710.778351454
GLYMA_02G103600_I1JE09		GLYMA_02G103600	5.60188313953561e-05	0.0629455347051095	-3.989752152	4.251665955202597	Down	1388002.80918787	22050854.2137335
GLYMA_02G223300_I1JH95		GLYMA_02G223300	0.0429426073992777	0.334540962276466	-1.579745225	1.3671115895052732	Down	514763.674164574	1538716.42701611
GLYMA_17G030100_I1MRM5		GLYMA_17G030100	0.0067006190262963	0.101093170978011	-3.306242551	2.1738850738236386	Down	129033.222769881	1276379.22049104
GLYMA_12G002900_C6TL41		GLYMA_12G002900	0.0028018661181524	0.41398081546069	-1.272364182	2.5525526204909195	Down	858210.200206412	2073067.5629289
GLYMA_08G212000_A0A0R4J3X4		GLYMA_08G212000	0.0001298418247707	0.451452892162509	-1.14735264	3.886585389652273	Down	3165871.03501697	7012627.65169607
GLYMA_10G237000_I1LDS8		GLYMA_10G237000	3.76303979436627e-05	0.114186966076323	-3.130530112	4.424461188966264	Down	563912.839010065	4938504.44045554
GLYMA_13G201300_I1M0W1		GLYMA_13G201300	0.0014852003097132	0.13376982990295	-2.902175324	2.82821496888116	Down	3858785.74984193	28846457.7748323
GLYMA_11G063900_I1LHM6		GLYMA_11G063900	0.0298974092687418	0.465017256869951	-1.104643839	1.5243664434159416	Down	68058.1389507427	146356.157637772
Gm pdil-1 GLYMA_04G247900_I7FST9		Gm pdil-1 GLYMA_04G247900	6.43965430088388e-05	0.251009433371692	-1.994186511	4.191137446188061	Down	83837967.2924463	334003253.050254
GLYMA_12G082100_Q0H950		GLYMA_12G082100	0.0004982641949587	0.111265421739651	-3.167922783	3.3025403199141388	Down	276746.624653877	2487265.31861294
GLYI-8 GLYMA_08G035400_A0A0R0IK92	100775714;	GLYI-8 GLYMA_08G035400	0.0006861481980583	0.108329693295583	-3.206499353	3.1635820728532162	Down	521915.719201101	4817845.44314206
GLYMA_19G033800_C6TAB7		GLYMA_19G033800	0.0274113811880453	0.271222777582509	-1.882449752	1.562069080942295	Down	117124.927412642	431840.306542881
LOC100500012 GLYMA_15G063100_C6SZC0	100500012;	LOC100500012 GLYMA_15G063100	0.0002257112434863	0.232269494636996	-2.106128406	3.6464468066181355	Down	191327.010992467	823728.536937166
GLYMA_19G025400_I1N675		GLYMA_19G025400	0.0006739942864599	0.077281487298982	-3.69373333	3.171343785021735	Down	1367118.12016929	17690111.4089623
GLYMA_15G180900_C6TNA3		GLYMA_15G180900	0.0006022905679369	0.491461547566594	-1.024849552	3.2201939379667794	Down	1980919.52565111	4030670.42672895
GLYMA_02G077100_I1JD99		GLYMA_02G077100	0.0411291220812978	0.229817007709616	-2.121442526	1.3858505605933569	Down	286830.094115161	1248080.36173538
GLYMA_19G259800_K7N0E2		GLYMA_19G259800	0.0068954954478259	0.14064605430778	-2.829859015	2.1614345239005197	Down	1310000.25632848	9314162.86632375
GLYMA_13G131400_I1LYU4		GLYMA_13G131400	0.0003754851763144	0.302655809762255	-1.72425005	3.4254072037248857	Down	117037.17936905	386700.587247892
GLYMA_02G247900_C6T1X1		GLYMA_02G247900	0.014092567779443	0.0638693765422941	-3.968731822	1.8510098677252806	Down	44307.1643703289	693715.310356738
GLYMA_06G320200_C6TLC2		GLYMA_06G320200	0.0154684516893074	0.308010557808066	-1.698948291	1.810553154719633	Down	1069543.97185226	3472426.33325167
GLYMA_03G163600_A0A0R0KRH5		GLYMA_03G163600	0.0039877948836875	0.152951922869728	-2.708849851	2.399267188167205	Down	248530.962451266	1624895.96592352
GLYMA_13G134600_I1LYX4		GLYMA_13G134600	0.0101413220815328	0.363241989192171	-1.460997113	1.9939054241657546	Down	27899.891590479	76808.0024353096
GLYMA_03G260900_I1JS37		GLYMA_03G260900	0.0004623719180628	0.341050686144527	-1.55194193	3.3350085504541225	Down	1485245.49093656	4354911.31164932
GLYMA_13G171000_C6T3H4		GLYMA_13G171000	0.0007001944080817	0.120241758492734	-3.055990081	3.15478136193568	Down	31003.4933496869	257842.980162008
GLYMA_01G106800_I1J732		GLYMA_01G106800	0.0001564031542034	0.379631830123306	-1.397327135	3.8057544927127545	Down	390471.876628747	1028554.10333196
GmPM12 GLYMA_04G009900_O23957	547495;	GmPM12 GLYMA_04G009900	0.0005054956910667	0.310734153103706	-1.686247277	3.2962825420589956	Down	140615636.875372	452527137.654037
LOC100803737 GLYMA_01G190600_I1J9B3	100803737;	LOC100803737 GLYMA_01G190600	0.0042952014507448	0.0964870630225369	-3.373520671	2.3670164623577366	Down	12199.730803327	126439.031525682
GLYMA_19G197500_I1NAS2		GLYMA_19G197500	0.0036815156923528	0.442897624993245	-1.174954834	2.4339733440158264	Down	643474.8839	1452874.99318565
GLYMA_06G255200_A0A0R4J3L4		GLYMA_06G255200	0.0003908075447462	0.372587216115391	-1.42434992	3.4080370605878265	Down	11282947.1014744	30282700.5690397
GLYMA_10G151800_C6SWE6		GLYMA_10G151800	0.0002005465724768	0.132412387209495	-2.916890002	3.6977847561063317	Down	92090.8659787507	695485.27837543
GLYMA_07G200300_C6T2N6		GLYMA_07G200300	0.0116652692069818	0.243306506550693	-2.039153193	1.933105234259203	Down	180060.125739841	740054.708328672
GLYMA_07G222900_I1KM99		GLYMA_07G222900	0.014680435055665	0.142639635892915	-2.809553169	1.833261073883508	Down	199222.228268893	1396682.11448924
GLYMA_13G096400_I1LVR2		GLYMA_13G096400	0.0062871555894776	0.433136532661793	-1.207106234	2.2015457919457484	Down	1779943.20435912	4109427.5595288
GLYMA_10G189500_K7LKA7		GLYMA_10G189500	0.0011338392661124	0.452142948917918	-1.14514913	2.9454485069846195	Down	79006.495705734	174737.86972641
LOC100500302 GLYMA_14G023600_I1M6R4	100500302;	LOC100500302 GLYMA_14G023600	0.0221205625502798	0.266216464366777	-1.909328296	1.655203832639685	Down	28880.9459470483	108486.700909895
LOC100306506 GLYMA_14G070500_I1M877		LOC100306506 GLYMA_14G070500	0.0027684837455803	0.496257461495431	-1.010839301	2.5577580219896876	Down	541607.096916907	1091383.28174415
GLYMA_14G211800_K7M8D1		GLYMA_14G211800	0.0323332108319985	0.354431350965072	-1.496421873	1.490351165868506	Down	121203.693829967	341966.627669772
CYSTATIN GLYMA_15G227500_O04720	547777;	CYSTATIN GLYMA_15G227500	0.0066621531829415	0.295237215694994	-1.760053505	2.1763853857935382	Down	1394219.8677257	4722371.68489644
LOC100101896 GLYMA_04G221300_I1JYA9	100101896;	LOC100101896 GLYMA_04G221300	6.84682522980295e-05	0.354016570133133	-1.498111206	4.164510757673925	Down	10392074.6610636	29354769.0639326
LOC100809983 GLYMA_02G120900_I1JEI0	100809983;	LOC100809983 GLYMA_02G120900	0.0009571728525661	0.410431878756219	-1.284785304	3.0190096273882423	Down	5616165.61003094	13683551.1584779
GLYMA_15G165200_I1MH24		GLYMA_15G165200	0.0036386130138469	0.233536106709017	-2.098282475	2.4390641315222856	Down	37810.5367231763	161904.457756024
GLYMA_05G051300_I1K0F7		GLYMA_05G051300	0.0490867032356336	0.240926346614425	-2.053335926	1.3090361350350173	Down	32063.5425318887	133084.417634086
GLYMA_13G251200_C6SYR6		GLYMA_13G251200	6.90759421425641e-05	0.328751783609973	-1.604929373	4.160673182929346	Down	159525.81843333	485247.00514656
GLYMA_13G081500_I1LW56		GLYMA_13G081500	1.1289182775694e-05	0.285741623932193	-1.807216886	4.947337495528748	Down	1960378.89608848	6860669.68162009
LOC100789268 GLYMA_01G139600_I1J7U9	100789268;	LOC100789268 GLYMA_01G139600	0.0012797938960676	0.367256851672929	-1.445138688	2.892859965514389	Down	222724.877089746	606455.335210737
GLYMA_07G245900_A0A0R0J7Q6		GLYMA_07G245900	0.0041446724564497	0.493530799191805	-1.018787975	2.382509785011701	Down	2697369.54346862	5465453.31696781
GLYMA_12G081300_I1LR93		GLYMA_12G081300	0.0069853853994768	0.390205875390288	-1.357692594	2.15580962788212	Down	179071.762427307	458916.109984755
NANMT1 GLYMA_13G263200_I1M2U5		NANMT1 GLYMA_13G263200	0.0118311009286786	0.469982333109207	-1.089321569	1.926974840747926	Down	523255.980405626	1113352.44655684
GLYMA_13G326200_I1M4K9		GLYMA_13G326200	0.0097390634857955	0.461193255940887	-1.116556678	2.0114828031322647	Down	5170706.4932977	11211583.0548061
LOC547449 GLYMA_20G164700_I1NH02	547449;	LOC547449 GLYMA_20G164700	7.48713748064533e-07	0.383915701651739	-1.381138529	6.125684192177497	Down	8490779.96814735	22116261.2824041
GLYMA_09G185500_K7LEQ5		GLYMA_09G185500	5.40372453260194e-06	0.238396654323247	-2.068564106	5.267306798254777	Down	239473798.802298	1004518286.89505
GLYMA_11G100300_I1LIS1		GLYMA_11G100300	0.0368012941341629	0.348518233030179	-1.520693961	1.4341369088959508	Down	336405.454675349	965244.922053243
GLYMA_13G189500_I1M0K3		GLYMA_13G189500	0.0001509911362839	0.433517839996698	-1.205836731	3.821048546587478	Down	10328832.9752604	23825623.8205538
GLYMA_04G082200_I1JUU1		GLYMA_04G082200	0.0143014204690229	0.230167958849538	-2.119241082	1.8446208246873244	Down	82136.0598522965	356852.709920364
GLYMA_15G219100_I1MIC1		GLYMA_15G219100	0.0050669898944501	0.146703787839347	-2.769021974	2.2952499618606876	Down	15592.1506656047	106283.218008518
GLYMA_12G113200_I1LS24		GLYMA_12G113200	0.0422346876066797	0.300857265120587	-1.732848899	1.3743307137743856	Down	33798.9386736223	112342.105682824
LOC100306609 WBb98N11.9 GLYMA_02G270200_C6T049	100306609;	LOC100306609 WBb98N11.9 GLYMA_02G270200	3.85259897917067e-05	0.458261131482511	-1.12575817	4.414246194775552	Down	6875791.53055695	15004090.5898199
GLYMA_14G063800_A0A0R0GA14		GLYMA_14G063800	0.0001235305459368	0.494650633431095	-1.01551817	3.9082256392342813	Down	66708801.305517	134860438.452889
GLYMA_13G253600_I1M2J1		GLYMA_13G253600	0.0493897024722738	0.404669656650284	-1.305183419	1.3063635900570973	Down	98725.937620842	243966.741756872
LOC547813 GLYMA_06G275700_A0A0R0JTF7	547813;	LOC547813 GLYMA_06G275700	0.0137091562524807	0.486392536780177	-1.039807003	1.862989273596182	Down	3600799.4174339	7403072.9198077
GOLS GLYMA_10G145300_I1LB22	548050;	GOLS GLYMA_10G145300	3.55093862522524e-05	0.49148735468232	-1.024773796	4.4496568340223375	Down	2688825.28625944	5470792.40318888
GLYMA_11G122900_I1LJJ5		GLYMA_11G122900	0.0176125938966386	0.401420530106431	-1.316813692	1.7541766785563522	Down	634417.359278332	1580430.77445522
GLYMA_01G243000_I1JAZ4		GLYMA_01G243000	0.0222866431818718	0.230413096293492	-2.117705375	1.6519553401054488	Down	74842.1259865867	324817.153150251
SOD1_Q7M1R5	100499991;	SOD1	0.0021904200851656	0.404374465607816	-1.306236194	2.6594725869070377	Down	3572965.96886694	8835785.32461591
GLYMA_02G276600_C6T034		GLYMA_02G276600	0.0008475499181846	0.314685446150461	-1.668017638	3.0718347137105018	Down	7869782.00126788	25008407.9118965
GLYMA_18G210500_A0A0R0F2G6		GLYMA_18G210500	0.0420477578927744	0.492278069806058	-1.022454624	1.3762571570778792	Down	532569.254849246	1081846.39437435
GLYMA_11G227900_I1LMP4		GLYMA_11G227900	0.006549477855483	0.451960090224295	-1.145732712	2.1837933219198855	Down	644910.624762333	1426919.40884046
LOC100817986 GLYMA_09G010000_I1KZY9	100817986;	LOC100817986 GLYMA_09G010000	0.000856418003958	0.382339198097672	-1.387074979	3.067314211371266	Down	10494331.2403942	27447699.0395146
GLYMA_17G078400_C6TJN7		GLYMA_17G078400	0.0020199820526591	0.225642665568489	-2.14788821	2.6946524891997843	Down	162170.429808277	718704.635932668
GLYMA_10G247500_I1LE41		GLYMA_10G247500	0.000207514187808	0.420503633918973	-1.249809827	3.682952205091254	Down	97670103.5239817	232269344.770518
GLYMA_09G133200_I1L332		GLYMA_09G133200	0.0213091290924008	0.30385741735196	-1.718533585	1.6714342996097606	Down	157650.533110925	518830.622878352
GLYMA_11G097500_I1LIP5		GLYMA_11G097500	0.0214254157186696	0.230533453979396	-2.116951972	1.6690707426802525	Down	309864.220206035	1344118.23905492
GLYMA_10G158500_K7LJN9		GLYMA_10G158500	0.0143712240252493	0.134265672517115	-2.896837594	1.8425062405802721	Down	251017.812143466	1869560.60650177
LOC100793914 GLYMA_19G245700_I1NCA3		LOC100793914 GLYMA_19G245700	0.0002076504334603	0.252719866449388	-1.984389015	3.6826671579842984	Down	283924.937044315	1123476.91945768
GLYMA_19G109000_I1N859		GLYMA_19G109000	4.38560695951969e-06	0.175757482307215	-2.508341986	5.357970292622116	Down	1123839.50134017	6394262.6315946
GSTU59 GLYMA_18G190300_Q9FQE7	548029;	GSTU59 GLYMA_18G190300	0.0159537480975954	0.457501782426888	-1.128150731	1.7971372695424035	Down	622141.295229985	1359866.3855029
GLYMA_15G093500_A0A0R4J5E0		GLYMA_15G093500	0.0054335628784812	0.107603272629773	-3.216206138	2.264915302815344	Down	118007.800226185	1096693.41221815
GSTF7 GLYMA_10G019900_I1L7W8	547588;	GSTF7 GLYMA_10G019900	0.0092524426654225	0.149886010387044	-2.738062359	2.0337435974155342	Down	178542.710997318	1191189.96186686
GLYMA_08G084800_C6T9B1		GLYMA_08G084800	7.68266703158438e-05	0.169904716503123	-2.557202193	4.114487988818825	Down	29327192.8760275	172609645.450828
GLYMA_06G031100_C6SYN8		GLYMA_06G031100	0.0003944262246925	0.178399745837754	-2.486814535	3.4040342173094045	Down	128266.780415376	718985.219474633
GSTU28 GLYMA_07G140200_I1KK63		GSTU28 GLYMA_07G140200	0.0483636965069204	0.363162751402345	-1.461311858	1.3154805127904672	Down	2323072.26062835	6396780.09833843
GLYMA_08G140200_I1KT81		GLYMA_08G140200	0.0243755982656434	0.486731867124194	-1.038800862	1.6130447163359236	Down	500676.298834116	1028649.10364779
GLYMA_10G077600_I1L9H8		GLYMA_10G077600	0.0159432731884403	0.260838534560804	-1.938771075	1.797422512190439	Down	217058.539152267	832156.71916631
GLYMA_06G179200_I1KCD0		GLYMA_06G179200	0.0262788312645626	0.213755893606015	-2.225963897	1.5803939536723084	Down	423516.121669454	1981307.34327288
LOC100810381 GLYMA_04G190100_I1JXD6		LOC100810381 GLYMA_04G190100	0.0008857438146444	0.398921613580738	-1.325822804	3.0526918717638343	Down	1277747.13386504	3203003.02206222
GLYMA_17G125700_C6F119		GLYMA_17G125700	0.0080164578024107	0.223469922804842	-2.161847425	2.0960174891585233	Down	2024430.94730266	9059075.69973349
HB2 GLB1-2 Glyma_11G121800_Q42785		HB2 GLB1-2 Glyma_11G121800	0.0013823702852511	0.0509130986465025	-4.295819317	2.8593756101445345	Down	328337.287232553	6448974.74247736
GLYMA_05G135200_I1K395		GLYMA_05G135200	0.0015416181544897	0.24748182963662	-2.01460549	2.812023183959587	Down	43482.5982817436	175700.16491954
GLYMA_13G123500_A0A0R0GMV1		GLYMA_13G123500	0.0060117160867468	0.408969679389751	-1.289934208	2.221001537877333	Down	1095547880.85907	2678799764.5542
LOC111605749 GLYMA_04G054400_I1JU00	111605749;	LOC111605749 GLYMA_04G054400	0.0002823783726653	0.442204368867932	-1.177214816	3.549168568922641	Down	130158.08596483	294339.21310647
SACPD-C GLYMA_14G121400_I1MAE7		SACPD-C GLYMA_14G121400	0.0006871518180411	0.34547402120737	-1.533350867	3.162947300126289	Down	316591.583346058	916397.656297359
GLYMA_15G136200_I1MGA3		GLYMA_15G136200	0.0006604917148499	0.0552220170512588	-4.178612605	3.1801326257671496	Down	30326.5904432661	549175.710389499
GLYMA_01G144800_I1J7Y9		GLYMA_01G144800	0.0096094973756866	0.458817836029016	-1.124006619	2.017299327490084	Down	209974.334979957	457642.049832339
GLYMA_10G250400_K7LLB1		GLYMA_10G250400	0.0004005723383598	0.391709050925733	-1.352145631	3.397319044339698	Down	745961.394842528	1904376.20238691
GLYMA_15G077700_I1MEM7		GLYMA_15G077700	0.0027443912598117	0.41897626849658	-1.255059565	2.561553972460914	Down	119104.243392498	284274.438310986
GLYMA_08G093400_I1KRQ8		GLYMA_08G093400	0.015257837041124	0.230834323338907	-2.115070337	1.816507027828284	Down	248956.82958122	1078508.71560251
GLYMA_12G146100_I1LSY9		GLYMA_12G146100	6.32956565887145e-05	0.27826928307633	-1.84544643	4.198626090682061	Down	778876.02635788	2799001.08897119
LOC547892 GLYMA_12G213600_Q9ZNZ4	547892;	LOC547892 GLYMA_12G213600	0.0022065887310051	0.427707956165034	-1.225302051	2.6562786040830524	Down	271677003.28604	635192774.345333
LOC100785314 GLYMA_13G105600_I1LY05		LOC100785314 GLYMA_13G105600	0.007732162760599	0.217012714185443	-2.204148526	2.1116990127285793	Down	1813441.50490755	8356383.68799864
GLYMA_20G058100_I1NDS2		GLYMA_20G058100	0.0012774179994947	0.420703889873779	-1.249122937	2.8936669686961554	Down	221773.244420813	527148.071978488
LOC100797023 GLYMA_02G245800_C6TGN8	100797023;	LOC100797023 GLYMA_02G245800	0.0004667612905453	0.218337636488246	-2.195367255	3.3309051680500867	Down	377003.332557847	1726698.78918536
CYN GLYMA_10G005200_I1L7G1		CYN GLYMA_10G005200	0.0110303563057566	0.339897711582313	-1.556827446	1.9574104586273815	Down	2510397.94248307	7385745.34908313
GLYMA_11G192700_I1LKZ2		GLYMA_11G192700	0.0003039628874818	0.392011054309827	-1.351033757	3.5171794385813033	Down	2150728.4396894	5486397.42691941
GLYMA_06G202200_I1KD00		GLYMA_06G202200	0.0415198213424684	0.251849738685524	-1.989364861	1.381744523901098	Down	54300.7587036267	215607.762735979
CHS7_P30081	100782897;	CHS7	0.0048209137917298	0.447455832239707	-1.160182812	2.3168706345636205	Down	160238.189263769	358109.510969404
GLYMA_13G155200_C6SY43		GLYMA_13G155200	0.0026803804683901	0.44364308392996	-1.172528617	2.5718035553762166	Down	9473573.17007806	21354042.2768626
GLYMA_10G279900 GLYMA_20G109600_C6TGU2		GLYMA_10G279900 GLYMA_20G109600	0.0009520563064355	0.302030728734055	-1.727232757	3.0213373658475597	Down	1259606.87260535	4170459.33665402
GLYMA_09G019500_C6T321		GLYMA_09G019500	0.0053332989456431	0.466579849085791	-1.099804094	2.2730040722697864	Down	814400.770938527	1745469.23218877
GLYMA_08G232000_I1KW20		GLYMA_08G232000	0.0134612224107033	0.239300223342669	-2.063106352	1.87091550013303	Down	486860.556522078	2034517.76902402
GLYMA_05G127200_A0A0R0JUI2		GLYMA_05G127200	0.004911230895445	0.360614651764221	-1.47147008	2.308809647570609	Down	363453.801563646	1007873.08498292
GLYMA_18G077600_A0A368UJV9		GLYMA_18G077600	0.0010801442042075	3.02227464109866	1.59563476750064	2.9665182603362945	Up	2404757.52387471	795678.027130099
GLYMA_18G077700_A0A0R0EXM7		GLYMA_18G077700	0.0039619911863036	3.31288920121742	1.7280899536371	2.402086494911548	Up	202943.102335052	61258.6446478423
GLYMA_12G005300_A0A0R0GZS9		GLYMA_12G005300	0.0001558063283582	2.8219061770177	1.49667002188222	3.8074149066427228	Up	5437817.82415344	1927001.63755988
GLYMA_06G170300_I1KC33		GLYMA_06G170300	0.0208121326265863	4.55676248375412	2.18800917362449	1.6816834151990716	Up	663140.34326364	145528.836674697
GLYMA_08G140600_I1KT86		GLYMA_08G140600	0.0245185554575168	2.83206061687771	1.50185214491701	1.610505120422372	Up	1709343.22757504	603568.729210165
GLYMA_09G010100_A0A0R0I1W1		GLYMA_09G010100	0.005509031225923	2.34280591553189	1.22823744233698	2.2589247659807143	Up	40489.193482592	17282.3507120946
LOC100791935 GLYMA_02G226000_C6ZJZ1	100791935;	LOC100791935 GLYMA_02G226000	0.0015660226195488	2.00283477256786	1.00204340835522	2.805201969305993	Up	7752473.56667457	3870750.43476254
GLYMA_20G177200_I1NHC6		GLYMA_20G177200	0.0408544943005794	2.68099588960311	1.42276900743918	1.3887601608554665	Up	976620.515738369	364275.275290685
GLYMA_02G112200_A0A368ULV3		GLYMA_02G112200	0.0077677930490917	7.56040326231932	2.91846318802203	2.109702353495875	Up	932448.171075293	123333.126385277
GLYMA_08G349900_I1KZ55		GLYMA_08G349900	0.035753103838695	2.1034190375068	1.0727362885439	1.4466862497648563	Up	1302307.50054859	619138.401491426
GLYMA_20G111700_C6SYE1		GLYMA_20G111700	0.0121691797113584	3.21855611752878	1.68641362335273	1.914738695298047	Up	81601.7814872991	25353.5369611493
GLYMA_12G078500_I1LR62		GLYMA_12G078500	0.0065757526806293	9.86247469321232	3.30194969322253	2.182054529327163	Up	124884.973431851	12662.6406978566
GLYMA_17G005500_K7MJA4		GLYMA_17G005500	0.0137401121192877	9.67338291151979	3.27402050771495	1.8620097234198967	Up	668122.118861602	69068.0938584527
GLYMA_14G145600_I1MA04		GLYMA_14G145600	0.0200826744834265	2.12329126237791	1.08630228644171	1.6971784510863241	Up	454609.582583331	214106.086450996
GLYMA_05G243800_I1K5E6		GLYMA_05G243800	0.0382202604482701	2.28603939192786	1.19285026359147	1.4177063578131583	Up	7624319.61405666	3335165.4573314
GLYMA_10G225800_I1LDH2		GLYMA_10G225800	0.0071400551089506	16.3247756212871	4.02899125742286	2.1462984362041078	Up	330274.281624662	20231.4744953672
GLYMA_16G077700_A0A368UJA8		GLYMA_16G077700	0.0436564783341804	3.65020442524499	1.86797726263063	1.359951300732218	Up	81326.4381250599	22279.9680923628
GLYMA_19G047300_I1N6R2		GLYMA_19G047300	0.0052189208130906	2.7170850272568	1.44205971332667	2.2824192926633544	Up	8891208.15225231	3272333.42462932
LOC100305483 GLYMA_04G124100_I1JVV9	100305483;	LOC100305483 GLYMA_04G124100	0.0217804628171688	2.34392590000428	1.22892696166027	1.6619328960767088	Up	4182299.38049057	1784313.82173086
GLYMA_08G244500_I1KWD6		GLYMA_08G244500	0.000518167209971	2.51224501560038	1.32897717503914	3.2855300729774086	Up	9366699.59704223	3728418.02406911
GLYMA_05G075400_I1K1Z8		GLYMA_05G075400	0.0138140230511847	3.41857087716311	1.7733933370025	1.8596798236307286	Up	188943.970465386	55269.8707309472
GLYMA_05G148600_I1K3N2		GLYMA_05G148600	0.0200029413798127	3.11460142270521	1.63904755256607	1.6989061377812067	Up	199961.730766549	64201.3868319852
GLYMA_03G137900_I1JND9		GLYMA_03G137900	0.030275973941253	5.37190723549844	2.42543439187595	1.518901877235002	Up	4498333.66096453	837381.113217817
LOC100305882 GLYMA_02G280700_I1JIY6	100305882;	LOC100305882 GLYMA_02G280700	9.97165485514288e-06	2.6248504043373	1.39223520294232	5.001232761967401	Up	1734390.7919995	660757.957532971
GLYMA_13G068100_K7LXD4		GLYMA_13G068100	0.0197243518951953	4.24905686676761	2.08714265192482	1.7049972579773296	Up	520434.288876381	122482.307296652
GLYMA_03G146200_I1JNM3		GLYMA_03G146200	0.0154902009972835	5.8856220626118	2.55719490451046	1.809942946898976	Up	213039.407961639	36196.5830791217
GASA19 GLYMA_13G039300 GLYMA_13G039600_I1LX92	100796753;	GASA19 GLYMA_13G039300 GLYMA_13G039600	0.000150947282297	12.0819373291049	3.59477990310947	3.8211747017468216	Up	131270.961599106	10865.0589738518
GLYMA_05G010900_I1K1C9		GLYMA_05G010900	0.0028301455080684	3.09241961325981	1.62873609316162	2.548191235243678	Up	783900.664364604	253491.040156181
LOC100788998 GLYMA_04G197900_K7KL81	100788998;	LOC100788998 GLYMA_04G197900	6.71948366081312e-05	20.4456629551828	4.35372293821865	4.17266409776092	Up	997403.807093406	48783.148253971
GLYMA_11G160300_A0A0R0HRF3		GLYMA_11G160300	0.0128958633272312	2.38236791317714	1.25239622828553	1.8895495782486504	Up	1663869.81858723	698410.102563999
GLYMA_15G041500_I1MDJ2		GLYMA_15G041500	0.0297143628604832	3.68059068114484	1.87993731638394	1.5270335775088482	Up	1935251.05957555	525799.043476793
LOC100797896 GLYMA_01G067200_I1J668	100797896;	LOC100797896 GLYMA_01G067200	0.0251258397312425	2.94015630513339	1.55589285392104	1.599879414763468	Up	1764211.39063838	600040.000444242
GLYMA_10G132800_K7LJ63		GLYMA_10G132800	0.0471975423191683	2.42850882830911	1.28007073097132	1.3260806154551672	Up	406681.24393112	167461.299374513
GLYMA_15G056100_K7M9T4		GLYMA_15G056100	0.0004204039969174	12.1319614620807	3.60074091516012	3.3763331636454135	Up	5558560.1212342	458174.891060104
GLYMA_17G000700_I1MQS1		GLYMA_17G000700	0.0182181696792998	2.59031351646165	1.37312672388517	1.7394952573360887	Up	10563353.3917847	4078021.18340258
CYP94D24 GLYMA_03G122300_I1JN08	100812147;	CYP94D24 GLYMA_03G122300	0.017310389811911	3.88106239064592	1.95645162558715	1.7616931521560468	Up	260106.589396448	67019.4300466163
GLYMA_01G180400_A0A368UIM9		GLYMA_01G180400	0.0073239804763353	27.7097386451078	4.79232119844632	2.1352528220753038	Up	2174221.03410887	78464.1480006429
GLYMA_19G189600_C6SVV1		GLYMA_19G189600	8.31905498071761e-05	3.39120027993634	1.76179599059704	4.079926005436414	Up	23165573.2768357	6831083.79469425
GLYMA_08G167800_I1KTZ9		GLYMA_08G167800	0.0038111854809114	3.91947856166936	1.97066173430679	2.4189399146820123	Up	246931.549912287	63001.1227327943
GLYMA_08G209400_A0A0R0IVF1		GLYMA_08G209400	0.0035422791253301	2.42384586968419	1.27729796196595	2.4507172201605028	Up	516492.587810565	213088.049149702
GLYMA_09G255100_I1L6F7		GLYMA_09G255100	0.000426664563652	2.05940847804647	1.04223001297364	3.3699134256887846	Up	922289.361748012	447841.878665512
GLYMA_18G027100_I1MZ21		GLYMA_18G027100	0.0073176395980876	2.99431031927063	1.58222374473409	2.1356289838103524	Up	805347.898241421	268959.397113387
GLYMA_15G071600_I1MEF2		GLYMA_15G071600	0.0010450695122773	2.43982938336747	1.28678026402752	2.9808548217113606	Up	379456.438695482	155525.809010364
GLYMA_08G101100_K7L5V1		GLYMA_08G101100	0.001620815819752	2.35015942845489	1.23275862863689	2.7902663330909827	Up	7020424.31232954	2987211.94287024
GLYMA_20G166200_I1NH15		GLYMA_20G166200	4.53439569766815e-05	19.7298828164957	4.30231048224318	4.343480583500353	Up	1664918.07493102	84385.6038282713
GLYMA_08G193500_I1KUU7		GLYMA_08G193500	0.024231539504617	2.77990768819339	1.47503697647512	1.6156189929148868	Up	1548473.79173388	557023.457401279
LOC100776709 GLYMA_04G131700_I1JW11	100776709;	LOC100776709 GLYMA_04G131700	0.0021227534254406	2.08360698513144	1.05908317873302	2.673100449635096	Up	312966.223203829	150204.05740485
GLYMA_13G270100_I1M307		GLYMA_13G270100	0.0006479150166964	2.49830756203893	1.32095109540645	3.1884819543148892	Up	16363613.8135801	6549879.6314035
GLYMA_15G053300_I1MDW4		GLYMA_15G053300	0.0184350043221833	2.2215849279418	1.151589295	1.7343567562352373	Up	397291.799542172	178832.595839694
GLYMA_06G163000_A0A0R0JHV9		GLYMA_06G163000	0.0123307563394485	4.74826818604443	2.24740142186895	1.9090102839902527	Up	82265.178574893	17325.3016366425
GLYMA_07G268500_I1KNL7		GLYMA_07G268500	0.0028368659394916	3.29369538620193	1.71970713516841	2.5471611869798605	Up	2654202.0330133	805843.20096278
GLYMA_12G018500_K7LSJ2		GLYMA_12G018500	0.0027741178429091	4.1339714764205	2.04752843448938	2.5568750942944134	Up	192384.892533373	46537.5471579097
GLYMA_13G054000_I1LWU6		GLYMA_13G054000	0.011797206600306	2.03251132089137	1.02326338799445	1.9282208148710136	Up	3065525.22644561	1508245.09312017
CYP71A9_O81970	100806157;	CYP71A9	0.0395121695658926	43.7929511920035	5.45262677067938	1.403269123074149	Up	2749184.84060411	62776.8799720926
GLYMA_19G124600_I1N8L7		GLYMA_19G124600	0.0063905310957875	2.44421279057139	1.2893698901233	2.194463047571608	Up	7664898.65146383	3135937.54235776
GLYMA_11G245300_I1LNE2		GLYMA_11G245300	0.0073475735664301	5.49389908351027	2.45783041003946	2.1338560569280682	Up	139597.343991942	25409.5209740816
GLYMA_07G206300_K7L2W2		GLYMA_07G206300	0.014546705403983	2.1033690414701	1.07270199680737	1.8372353562923367	Up	112688.687406051	53575.3285249885
GLYMA_11G017000_I1LG73		GLYMA_11G017000	0.0027428446525321	2.60171913273553	1.37946522505313	2.5617987889899343	Up	306779.835348338	117914.278865982
GLYMA_06G067800_I1K8U2		GLYMA_06G067800	0.000454587082911	3.7245088236188	1.89705018008421	3.3423829089105985	Up	575665.646837986	154561.493635732
GLYMA_09G009000_I1KZX8		GLYMA_09G009000	0.0265998948095693	2.51477635381637	1.33043010277957	1.5751200808017876	Up	173640.20604538	69047.9715151875
GLYMA_11G194500_I1LL16		GLYMA_11G194500	0.0004678698974843	2.33629652709476	1.22422339537353	3.32987489619918	Up	3506632.24395548	1500936.29095792
GLYMA_19G160200_I1N9L1		GLYMA_19G160200	0.0498214686342125	6.06465292499311	2.60042508347951	1.3025834745045801	Up	146542.688001877	24163.4088239342
GLYMA_15G131400_A0A0R0G8Z9		GLYMA_15G131400	0.0183153210214812	4.32943437726396	2.11417855510931	1.737185464843497	Up	793141.139504892	183197.404185192
GLYMA_08G274500_A0A0R0IT88		GLYMA_08G274500	0.0051153946031432	5.16380415250494	2.36843428461723	2.291120859047121	Up	262968.240295754	50925.2931616682
GLYMA_07G019400_C6SWL2		GLYMA_07G019400	0.0127787597573324	2.24511060213362	1.16678651900618	1.8935112945879715	Up	1293767.66362856	576260.101573188
GLYMA_07G244900_I1KMW4		GLYMA_07G244900	0.0008848579612584	2.44892744323637	1.29215003040097	3.053126437316237	Up	1927657.95630804	787143.760274318
LOC100812892 GLYMA_11G015900_I1LG63		LOC100812892 GLYMA_11G015900	0.0206651153917177	3.19262568295168	1.67474341510484	1.6847621653231712	Up	62410.7829395276	19548.4184922759
GLYMA_08G283700_I1KXC2		GLYMA_08G283700	0.0247943901454904	2.64816157626419	1.4049911501525	1.605646569353332	Up	1937083.46899276	731482.356044694
GLYMA_07G046000_K7KZN7		GLYMA_07G046000	0.0413649500118954	2.28035125673025	1.18925606882483	1.3833674961660782	Up	3386017.97084604	1484866.8427079
GLYMA_20G231400_I1NIW7		GLYMA_20G231400	0.0478360230947515	3.08915396210435	1.62721177605754	1.320244933112387	Up	244228.55313256	79060.0132361775
GLYMA_15G165300_I1MH26		GLYMA_15G165300	0.0002794548116545	5.54909091567073	2.47225144013318	3.553688408298897	Up	168705.385194904	30402.3465750897
LOC100791078 GLYMA_03G245800_I1JRL7	100791078;	LOC100791078 GLYMA_03G245800	0.0370597234574869	2.85347268489505	1.51271875276202	1.4310978257439304	Up	66267.1884444494	23223.3477457965
GLYMA_19G113400_K7MXV2		GLYMA_19G113400	0.0016225763789414	311.869819935506	8.28480013769021	2.7897948506619232	Up	30022743.0255974	96266.9072365067
GLYMA_02G076300_K7K6Z5		GLYMA_02G076300	0.0007569701145112	6.55727459267338	2.71309631047783	3.1209212662847112	Up	537379.968746883	81951.7256982515
LOC100808705 GLYMA_09G156600_C6TG91	100808705;	LOC100808705 GLYMA_09G156600	0.0461016869055162	2.47271188501351	1.30609414984621	1.336283183062554	Up	629247.159498068	254476.537809269
GLYMA_16G043900_I1ML54		GLYMA_16G043900	0.0234125161886718	3.06193227810987	1.61444237457007	1.6305519093220602	Up	499403.172556129	163100.659059778
nan_C6SVQ5	100499706;		0.0001179665409329	2.2976257226582	1.20014380579854	3.928241154971468	Up	19261501.6395935	8383219.88200467
LOC100787315 GLYMA_01G118000_A0A0R4J2I4	100787315;	LOC100787315 GLYMA_01G118000	0.0262979872838981	3.86168349133933	1.94922992395002	1.5800774889606564	Up	84351.5929302427	21843.217632781
GLYMA_11G114300_I1LJA4		GLYMA_11G114300	0.0024750867703536	3.9907832873137	1.99667193788034	2.6064095711848765	Up	555730.415052851	139253.468565798
GLYMA_19G245500_I1NCA1		GLYMA_19G245500	0.0002014344632178	3.99661584273953	1.99877890665633	3.695866224423484	Up	845389.447513478	211526.321462509
GLYMA_06G143500_I1KB85		GLYMA_06G143500	0.0397416235221212	2.29972766236627	1.20146302490154	1.4007543950949453	Up	199863.914555691	86907.6446860861
LOC100799247 GLYMA_06G275300_C6TA48	100799247;	LOC100799247 GLYMA_06G275300	0.0001846970409741	2.81485165886701	1.49305889507426	3.733540062323236	Up	11021509.7133453	3915485.09443708
GLYMA_13G092500_A0A0R0GKM3		GLYMA_13G092500	0.035684213573436	2.21695265518298	1.14857796061476	1.447523870000808	Up	277555.091853128	125196.670846459
GLYMA_06G276100_K7KXS3		GLYMA_06G276100	0.0415058797016182	2.85579475553502	1.51389229736001	1.3818903769964814	Up	125419.790498381	43917.6485828669
GLYMA_01G236600_C6TLV6		GLYMA_01G236600	0.0014897643743759	2.21796505684734	1.14923663659513	2.8268824154806103	Up	26130236.4746426	11781175.8999417
GLYMA_08G125100_I1KSN7		GLYMA_08G125100	0.0021818710337004	5.62216388279876	2.49112550805036	2.6611709233203347	Up	721027.71559902	128247.367140085
GLYMA_10G137800_A0A0R0HSV6		GLYMA_10G137800	0.0409886375770789	3.13241961777619	1.64727748847017	1.3873365169747935	Up	241678.122289069	77153.8145520377
GLYMA_13G127800_A0A0R0GVZ2		GLYMA_13G127800	0.0015913377662039	8.44205885972944	3.07759488809017	2.7982376302655934	Up	251082.504628855	29741.8566727337
LOC100813340 GLYMA_16G092800_I1MMC9	100813340;	LOC100813340 GLYMA_16G092800	1.96630195904083e-05	2.15122032898497	1.10515529382436	4.706349788093224	Up	1626099.53251217	755896.321079966
GLYMA_02G202700_I1JGN3		GLYMA_02G202700	0.0488993326124077	6.18455788738003	2.62867046561683	1.310697068171401	Up	288290.787566871	46614.6154368037
GLYMA_07G263500_I1KNH1		GLYMA_07G263500	0.0056444961053176	3.13948879086926	1.65052966137157	2.2483748222860114	Up	202190.879420659	64402.4848913941
GLYMA_02G137000_K7K859		GLYMA_02G137000	0.0192576545726835	3.93812938929386	1.97751051251575	1.7153966075628735	Up	23647.7057177913	6004.80669377689
GLYMA_09G233900_A0A0R0ICE4		GLYMA_09G233900	0.0002940559350974	2.89743722552969	1.53477740483897	3.531570050562104	Up	9121686.5202846	3148191.24980941
GLYMA_17G027700_I1MRK1		GLYMA_17G027700	0.0275973958489177	2.25403477314104	1.17250977223204	1.5591318969856427	Up	1431386.48902786	635033.011062733
PG11 GLYMA_12G012200_Q2LAH5	732596;	PG11 GLYMA_12G012200	0.0002661656302909	3.29480906591729	1.72019486352299	3.5748480252651467	Up	3970024.07882301	1204932.97165241
GLYMA_10G033100_I1L8A9		GLYMA_10G033100	3.37881155630408e-05	150.88186876936	7.23727563972057	4.471236029100938	Up	23047486.4730134	152751.862506715
GLYMA_05G204800_I1K6M2		GLYMA_05G204800	7.07611423342058e-05	2.1720518136931	1.1190585186425	4.150205164662292	Up	36184317.785492	16659049.0877694
GLYMA_02G241200_C6T857		GLYMA_02G241200	0.0325991472986274	2.80676100718144	1.48890622507839	1.4867937596972174	Up	1780375.44379573	634316.722813387
GLYMA_10G162500_I1LBM1		GLYMA_10G162500	0.0075994898114808	7.21621684708185	2.8512426921838	2.1192155629160543	Up	161392.582486955	22365.2622845196
MS GLYMA_17G128000_I1MUM7	732628;	MS GLYMA_17G128000	0.0053729220009776	26.245533845071	4.71400003775149	2.269789464063895	Up	7488185.70568379	285312.760254259
GLYMA_16G039800_K7MF41		GLYMA_16G039800	1.2590809018633e-05	234.753761698201	7.87500446560844	4.899946363534726	Up	16953472.7181712	72218.1088623686
GLYMA_17G039800_K7MJV2		GLYMA_17G039800	0.00017328834778	4.84622997569433	2.27686286886711	3.761230639045936	Up	389962.992154572	80467.2898542544
GLYMA_20G124100_A0A0R0EAG2		GLYMA_20G124100	0.0016303863989522	3.47459242177545	1.79684375608951	2.787709456304188	Up	307108.544874056	88386.9264634873
GLYMA_16G209800_A0A0R0FT50		GLYMA_16G209800	0.0114822579445948	4.53662786351758	2.18162032125422	1.9399727010970478	Up	5227282.981	1152239.7555615
GLYMA_12G240600_K7LWP1		GLYMA_12G240600	0.0097603860465868	4.18096678281511	2.06383658142121	2.0105330046092584	Up	3169434.09407147	758062.490976653
GLYMA_11G117400_I1LJC9		GLYMA_11G117400	0.0469002180464234	2.48865594328948	1.31536679150016	1.3288251381774892	Up	1517368.40428971	609714.013856037
GH3 GLYMA_05G101300_I1K297	100811309;	GH3 GLYMA_05G101300	0.0455437326000547	4.23285989652955	2.08163273766954	1.341571379052947	Up	1225469.93967096	289513.465984476
GLYMA_17G128400_I1MUN3		GLYMA_17G128400	0.0003238880339865	5.77825716720963	2.5306344139409	3.4896050966629613	Up	915278.336979243	158400.415643189
LOC100792087 GLYMA_17G108200_I1MU24	100792087;	LOC100792087 GLYMA_17G108200	0.000806709758348	6.48517937592937	2.69714647905443	3.0932826895909935	Up	91331.8389465117	14083.1631096439
GLYMA_15G254100_I1MJ53		GLYMA_15G254100	0.0067913041028152	2.7289229769581	1.44833167554692	2.168046822144418	Up	151628.662266991	55563.5551267959
GLYMA_06G113500_I1KAA1		GLYMA_06G113500	0.0017930052341499	2.12444062550222	1.08708302334501	2.74641844264133	Up	232951.191811138	109652.954765948
GLYMA_06G017900_B0M1A4		GLYMA_06G017900	0.0003391532782691	2.20422767964479	1.1402732508281	3.4696039806709056	Up	12045997.4753052	5464951.55039808
GLYMA_04G003700_I1JSE0		GLYMA_04G003700	0.0085356755642504	5.06430142688956	2.34036327643625	2.0687621005345616	Up	324942.896600857	64163.4194354093
GLYMA_08G034700_A0A0R4J3Q4		GLYMA_08G034700	0.0035378857584259	5.05566415479387	2.3379006291981	2.451256194966792	Up	751227.273076513	148591.213750657
GLYMA_04G229300_I1JYJ0		GLYMA_04G229300	0.0460497333912414	3.43988804280227	1.7823616106476	1.3367728798438503	Up	28500.1684240494	8285.20232909443
GLYMA_19G068800_A0A0R0ETQ4		GLYMA_19G068800	0.0322736706614466	2.24168987004968	1.16458670013726	1.4911516370952533	Up	772578.063012216	344640.921714606
GLYMA_19G223300_I1NBK8		GLYMA_19G223300	0.0004496182701395	4.37829523785232	2.13036924182451	3.3471560496196995	Up	903150.637087564	206279.062517169
GLYMA_06G025900_I1K7L1		GLYMA_06G025900	0.0477973222650898	3.02660557951166	1.59770067861498	1.3205964330546176	Up	307337.837381026	101545.387830354
GLYMA_13G143500_C6SV70		GLYMA_13G143500	0.0048451452093966	2.38457438922421	1.25373178977394	2.31469320257717	Up	594928.33044024	249490.363198018
GLYMA_15G120300_K7MAX3		GLYMA_15G120300	0.0002542761708589	32.0247535148542	5.00111556149594	3.594694337226524	Up	484911.34325262	15141.7666033776
GLYMA_11G075500_I1LI02		GLYMA_11G075500	0.000100058544265	15.9973908050927	3.99976471378028	3.9997458198843168	Up	1418457.06315367	88668.0259572145
GLYMA_08G182100_K7L7F4		GLYMA_08G182100	0.0286339071944735	3.87593405778563	1.9545440260381	1.5431193869688926	Up	653357.034206741	168567.634140817
LOC100818880 GLYMA_02G016000_C6TMH8	100818880;	LOC100818880 GLYMA_02G016000	2.09225338133619e-05	25.508694434684	4.67291715686942	4.679385721596084	Up	5830273.95271149	228560.264722294
GLYMA_18G180800_I1N2G8		GLYMA_18G180800	0.0019804380773149	3.65039006538965	1.86805063257783	2.7032387322048375	Up	266337.285721293	72961.322201293
GLYMA_12G082700_I1LRA5		GLYMA_12G082700	0.0001269604565749	2.47655858603052	1.30833675009648	3.8963315244415897	Up	4152005.77926626	1676522.33332432
GLYMA_10G127800_I1LAL4		GLYMA_10G127800	0.0314924900683453	3.66472720245062	1.87370581000452	1.5017929989319707	Up	532981.563377203	145435.535562046
GLYMA_17G208200_I1MWQ0		GLYMA_17G208200	0.0307157492944145	9.0815185821176	3.18293356047947	1.5126388858316278	Up	946785.95811501	104254.145334165
LOC100306062 GLYMA_09G275500_C6SXT1	100306062;	LOC100306062 GLYMA_09G275500	8.70876050637935e-05	2.74353368382713	1.45603528865344	4.060043652517678	Up	43960746.1917229	16023403.1208974
GLYMA_13G243400_I1M292		GLYMA_13G243400	0.020883930884249	2.15712401748788	1.1091091223822	1.68018775276447	Up	3358180.10285208	1556785.82947813
GLYMA_19G029500_I1N6B5		GLYMA_19G029500	0.0140356766821155	6.670625605	2.73782207095623	1.8527666445026836	Up	684767.063540938	102654.099346273
LOC100306134 GLYMA_16G212400_C6SY46	100306134;	LOC100306134 GLYMA_16G212400	0.016271827628949	3.12685295887169	1.64471137772333	1.788563664973985	Up	12800033.1050682	4093583.31633446
GLYMA_06G149100_K7KV50		GLYMA_06G149100	0.0058995375583838	2.27585443791563	1.18640828681281	2.2291820296651914	Up	3889752.94382451	1709139.60006467
LOC100785739 GLYMA_09G114000_I1L2Q5	100785739;	LOC100785739 GLYMA_09G114000	0.0238422307410196	2.85592844158506	1.51395983151557	1.6226531133113187	Up	881715.22661701	308731.554256889
GLYMA_15G034000_A0A0R0G5H5		GLYMA_15G034000	0.0354197867243719	2.31199601921795	1.20913891381633	1.450754058185675	Up	2465047.07210636	1066198.66626768
GLYMA_17G048100_I1MS95		GLYMA_17G048100	0.010258377259605	8.06010865507046	3.01079928727368	1.9889213334675788	Up	173216.069477644	21490.5377694478
GLYMA_13G174300_I1M058		GLYMA_13G174300	0.0011248014340742	9.33470643101011	3.22260465156924	2.9489241386168237	Up	354105.761730904	37934.3222358399
GLYMA_13G364900_I1M5T2		GLYMA_13G364900	0.0062129141390828	5.98294301796674	2.58085532271403	2.206704648186372	Up	171723.434073639	28702.167738846
GLYMA_17G167900_A0A0R0FML0		GLYMA_17G167900	0.0011692126977228	4.22941074341951	2.08045667593047	2.932106476823838	Up	54454.8498930534	12875.2805524455
GLYMA_02G140900_I1JF32		GLYMA_02G140900	0.0001000867617166	3.21782703398467	1.68608677978446	3.9996233620175747	Up	5850052.34494547	1818013.30001921
GLYMA_16G149300_A0A0R4J5G4		GLYMA_16G149300	0.0019262956916087	7.00428594745158	2.80823798247927	2.7152770467144425	Up	175844.61371185	25105.2876811559
GLYMA_18G184900_A0A368UHH9		GLYMA_18G184900	0.0024495260293694	2.10836323692078	1.07612344143426	2.610917941244827	Up	1181502.79368707	560388.633702718
GLYMA_20G160400 GLYMA_20G160500_C6TK30		GLYMA_20G160400 GLYMA_20G160500	0.0053686938505121	4.04346239516827	2.01559119422833	2.270131360950927	Up	12113102.6316804	2995725.30862534
GLYMA_09G186200_A0A0R0IG49		GLYMA_09G186200	0.0177885945364706	4.99816093978988	2.32139735666642	1.7498583638423106	Up	257816.281946386	51582.2289542409
GLYMA_06G201700_K7KW48		GLYMA_06G201700	0.0151442210426675	4.95110482540687	2.30775049454219	1.819753060104074	Up	185422.676441723	37450.7676529521
GLYMA_06G039200_K7KSY5		GLYMA_06G039200	0.0001356051227157	7.67515782803759	2.94019641763409	3.867723903941388	Up	144874.424131932	18875.7583072365
LOC100790366 GLYMA_02G109900_I1JE70	100790366;	LOC100790366 GLYMA_02G109900	0.0366754049152656	3.98688513826083	1.99526204204241	1.4356250826245642	Up	2638253.55219867	661733.022323672
GLYMA_13G229200_A0A368UHE3		GLYMA_13G229200	0.0013289190553477	2.4966008994862	1.31996521399698	2.876501471191522	Up	3681107.05377836	1474447.53966721
GLYMA_17G003200_K7MJ75		GLYMA_17G003200	0.0014545199951774	3.91071358591679	1.96743187938243	2.8372803041621806	Up	555097.755837562	141942.830545446
LOC100789864 GLYMA_04G076300_I1JUN3	100789864;	LOC100789864 GLYMA_04G076300	0.0261202638274416	9.13606515401652	3.19157293934364	1.5830224407881044	Up	1326832.08512351	145230.146978559
GLYMA_08G329200_K7LAB8		GLYMA_08G329200	4.57968658593486e-05	10.670624665135	3.41557272980448	4.3391642422268	Up	867179.66329679	81267.937961514
GLYMA_14G216300_I1MC68		GLYMA_14G216300	0.0203606100194629	2.95775446163212	1.5645022918931	1.6912092143452087	Up	970559.243782035	328140.572982678
LOC100815836 GLYMA_01G240300_I1JAV9	100815836;	LOC100815836 GLYMA_01G240300	0.0152120839854504	5.39642097656548	2.43200289778828	1.8178112855272852	Up	222839.360986174	41293.9172006552
PNC1 Glyma02g11800_B6ZJZ9	100301879;	PNC1 Glyma02g11800	0.001098423440758	15.0628796990182	3.91292570356515	2.9592302076693113	Up	340538.714634306	22607.8094918664
GLYMA_13G280200_I1M3C1		GLYMA_13G280200	0.0023134187202686	2.0843947910555	1.05962855456269	2.6357457544130294	Up	1382155.54795725	663096.815386564
GLYMA_19G189400_I1NAH1		GLYMA_19G189400	0.0005791073505459	2.17357783733901	1.12007176045716	3.237240922579554	Up	29902616.8517706	13757325.0601316
TIR1C GLYMA_19G206800_I1NB13	100779021;	TIR1C GLYMA_19G206800	0.0233373056646566	3.38538572858984	1.75932022287546	1.6319492855021553	Up	496742.148500719	146731.329403824
GLYMA_11G218400_K7LRJ2		GLYMA_11G218400	0.0336542651742189	4.28660721985993	2.09983622962959	1.4729598876288785	Up	1055379.5943088	246203.941760563
GLYMA_18G017100_I1MYR9		GLYMA_18G017100	0.0023669417486464	11.8246000675412	3.5637194843436	2.625812430094884	Up	693070.811125646	58612.6217518461
GLYMA_10G276500_A0A0R0I6T9		GLYMA_10G276500	0.0080921068916422	2.54434445379857	1.34729399615193	2.0919383891064034	Up	669683.364903668	263204.678872732
GLYMA_08G324600_I1KYF3		GLYMA_08G324600	8.44847859918169e-05	2.21587818100828	1.14787857069845	4.07322149169755	Up	3411537.32958565	1539587.03994879
GLYMA_13G134200_K7LZJ1		GLYMA_13G134200	0.0074452194008892	3.76585844813372	1.91297877265168	2.128122499632217	Up	321525.785915405	85379.1480332318
SEOd Glyma06g18430 GLYMA_06G175200_E2FKH4	100789215;	SEOd Glyma06g18430 GLYMA_06G175200	0.0006854743593293	6.65181416765849	2.73374786448471	3.164008785673976	Up	123059.484581905	18500.1386809974
GLYMA_12G102900_I1LRU3		GLYMA_12G102900	0.0140157922015616	3.9202824917205	1.97095761727929	1.8533823499876478	Up	281425.28728357	71786.9918501869
GLYMA_19G014600_K7MVY3		GLYMA_19G014600	0.0013413743374323	2.10673962891115	1.07501202308257	2.872450006641673	Up	1339321.87755432	635732.037872442
GLYMA_13G099300_K7LWU2		GLYMA_13G099300	0.000790524937679	10.7597706107872	3.42757541607117	3.1020844253831896	Up	78953.7046123637	7337.86132328965
LOC100817318 GLYMA_03G040400_C6TFC1	100817318;	LOC100817318 GLYMA_03G040400	0.0030029081194907	4.50393270760899	2.17118527255046	2.522457955782584	Up	20858163.8551376	4631100.24266118
GLYMA_14G030500_A0A0R0G8H3		GLYMA_14G030500	0.0065214578378124	3.16870826842683	1.66389484209069	2.1856553091537227	Up	96481.567634445	30448.2329900144
GLYMA_19G208200_C6T3U6		GLYMA_19G208200	0.0184405551500778	3.75804550547892	1.90998253619152	1.7342260087169739	Up	202529.429226702	53892.2237454098
GLYMA_14G042000_I1M7A9		GLYMA_14G042000	0.0343593270315607	4.67729350153115	2.22567396113186	1.463955350933399	Up	234260.148434295	50084.5517514795
GLYMA_12G141900_I1LSS9		GLYMA_12G141900	0.014699481892256	3.99518453507719	1.9982621418747	1.8326979724150656	Up	143489.720616796	35915.6678138333
GLYMA_10G163300_I1LBM9		GLYMA_10G163300	0.0045879724244161	4.61524620281313	2.20640761127372	2.3383792010497397	Up	2329369.33581377	504711.825426334
LOC100233234 GLYMA_10G180600_A0A0R0HV48	100233234;	LOC100233234 GLYMA_10G180600	0.0012534409944381	4.91177527692738	2.29624455617249	2.9018961055773964	Up	73293.6219682522	14922.0226569693
GLYMA_19G178100_I1NA53		GLYMA_19G178100	0.0008950423877686	4.36811526220184	2.12701092539994	3.048156396708567	Up	322204.447687871	73762.8080641483
LOC100799417 GLYMA_13G237000_C6TKV0	100799417;	LOC100799417 GLYMA_13G237000	0.0001557712551383	2.53709894028753	1.34317978186889	3.8075126807236344	Up	3631705.37848126	1431440.18580122
GK GLYMA_07G028600_I1KGY8	547750;	GK GLYMA_07G028600	0.0068133787940633	5.97758125278687	2.57956183550921	2.166637465515554	Up	157767.104030603	26393.1341722956
GLYMA_12G059700_I1LQL7		GLYMA_12G059700	0.002568402252857	22.2987428636683	4.47889047250043	2.590336957816852	Up	550028.665171487	24666.3531004547
GLYMA_18G267100_I1N4K3		GLYMA_18G267100	0.0260608996972104	3.74302032744128	1.90420288318821	1.5840105952700512	Up	2787047.69058617	744598.598664673
GLYMA_17G046500_I1MS47		GLYMA_17G046500	0.0004447674465344	2.49669100370328	1.32001728101397	3.351867007190054	Up	927192.540785815	371368.559189156
TIC214 ycf1-A; TIC214 ycf1-B_Q2PMP0		TIC214 ycf1-A; TIC214 ycf1-B	5.28960392635148e-06	240.380377367123	7.90917532113754	5.27657684574171	Up	3200267.58526455	13313.3478710573
GLYMA_19G236700_K7MZZ1		GLYMA_19G236700	0.0086018226962643	3.14155612866341	1.65147935624858	2.065409513517294	Up	1768520.27518805	562944.032434165
GLYMA_10G052000_I1L8V1		GLYMA_10G052000	0.0004392318604255	7.65667883679502	2.93671874401698	3.357306165130971	Up	192748.676428637	25173.9273041416
GLYMA_15G060100_I1ME27		GLYMA_15G060100	0.0105251248098459	4.34464541601918	2.1192384377013	1.9777727454774745	Up	52804.3043795759	12153.8812315686
GLYMA_17G095700_I1MTN7		GLYMA_17G095700	0.0027489870926252	4.19200969214201	2.06764205246435	2.5608272993034253	Up	57987.4506565882	13832.8522391746
GLYMA_17G115500_I1MU98		GLYMA_17G115500	0.0152284428794338	3.50134021411313	1.80790725067448	1.8173445013548226	Up	362664.387092268	103578.734117424
LOC100500446 GLYMA_03G211000_A0A0R0KSG7	100500446;	LOC100500446 GLYMA_03G211000	0.0008628631193356	2.46736093177055	1.30296877213901	3.0640580933139225	Up	8785365.60216143	3560632.53212701
GLYMA_10G095200_I1L9X1		GLYMA_10G095200	0.0194514981242783	3.97113415451431	1.98955109941269	1.7110469443613336	Up	141623.166070012	35663.1532855715
GLYMA_05G120700 GLYMA_08G075500 GLYMA_08G181300 GLYMA_15G051000_I1K2S3		GLYMA_05G120700 GLYMA_08G075500 GLYMA_08G181300 GLYMA_15G051000	0.004371556855389	4.49180316136754	2.16729470771602	2.3593638689120664	Up	8054782.37441903	1793218.0207039
GLYMA_14G075200_I1M8D2		GLYMA_14G075200	0.0004933697117827	4.31075414217813	2.10794028277272	3.306827515586853	Up	760227.121270056	176355.945200329
GLYMA_18G231500_C6SVG7		GLYMA_18G231500	0.0119021200724949	4.16551146818941	2.05849364980859	1.9243756727438066	Up	92477.7918487863	22200.825169972
GLYMA_03G157900_I1JNY3		GLYMA_03G157900	0.0014329674900956	10.2750167358065	3.36106883863815	2.8437636623816123	Up	393734.637892997	38319.6103730817
LOC100786192 GLYMA_06G236200_I1KDR4	100786192;	LOC100786192 GLYMA_06G236200	0.0448482632399008	3.85111825652842	1.94527742474166	1.3482543704556047	Up	1098499.31903362	285241.648233326
GLYMA_20G142800_A0A0R0EB47		GLYMA_20G142800	0.0146551474784745	2.75892634946387	1.46410694393965	1.8340098067877837	Up	225210.728978665	81629.8445308005
GLYMA_03G244600_I1JRK7		GLYMA_03G244600	0.0172583471716914	5.63954046433929	2.49557760999481	1.7630007989212333	Up	352562.384559485	62516.1547804924
GLYMA_18G224900_I1N3I1		GLYMA_18G224900	0.0014287004568215	4.35826859625787	2.12375511121937	2.845058816405653	Up	188856.307102551	43332.8747256899
GLYMA_15G112500_I1MFL4		GLYMA_15G112500	0.0104910668135637	3.07227707508703	1.61930833221412	1.9791803471080072	Up	1376203.95299938	447942.656005527
GLYMA_14G048200_A0A0R0GJF4		GLYMA_14G048200	0.0237373046404501	2.5576736561762	1.35483219672483	1.6245685965118462	Up	2463283.91776535	963095.472253495
GLYMA_13G278000_I1M396		GLYMA_13G278000	0.0032270021431731	3.3585271846897	1.74782870646364	2.4912007461647527	Up	10218010.6724987	3042408.20770452
LOC100814726 GLYMA_06G168300_I1KC11		LOC100814726 GLYMA_06G168300	0.0046022505896112	2.07592911393818	1.05375718130857	2.3370297379658416	Up	4958172.96467174	2388411.49795608
GLYMA_05G146500_I1K3K8		GLYMA_05G146500	0.0233950211740937	2.20679291654399	1.14195125476832	1.6308765574054238	Up	2518188.87890032	1141107.92182712
LOC100499915 GLYMA_03G222100_A0A0R4J2Y8	100499915;	LOC100499915 GLYMA_03G222100	0.0021261638494847	2.3099159022428	1.20784032799379	2.6724032702994944	Up	8492882.82095415	3676706.50377705
GLYMA_13G280700_K7M2D8		GLYMA_13G280700	0.00987324684289	4.81609518468204	2.26786390561749	2.005540004972704	Up	1529137.65607633	317505.696511121
GLYMA_10G166900_I1LBR6		GLYMA_10G166900	0.0485323366203426	3.13604422919455	1.64894590664371	1.3139687987961495	Up	2785403.07292525	888189.983736497
GLYMA_19G145200_A0A0R0EYN3		GLYMA_19G145200	0.0408602889532547	16.8776489799884	4.07704204862817	1.3886985664759568	Up	1641642.0312166	97267.2220617385
rps12-A; rps12-B_P07134		rps12-A; rps12-B	0.0002151459703177	7.20672609749284	2.84934401458447	3.6672667838374147	Up	824812.748974008	114450.408939637
GLYMA_17G041100_I1MRY9		GLYMA_17G041100	0.0444141859722793	2.12545875223857	1.08777426155611	1.3524782932755406	Up	2465652.08672951	1160056.42741015
GLYMA_15G002200_I1MC96		GLYMA_15G002200	0.0440332640448028	3.5308538027558	1.82001708662973	1.35621912048856	Up	4175408.48343371	1182549.24068927
LOC100527208 GLYMA_15G218900_A0A0R0GE22	100527208;	LOC100527208 GLYMA_15G218900	4.03274600790258e-05	9.44889995868852	3.24014638049541	4.394399130047923	Up	9029131.23829709	955574.858213474
GLYMA_17G043800_I1MS22		GLYMA_17G043800	0.0321488963686905	2.97908676104839	1.57487014034191	1.492833931268984	Up	2137482.48528947	717495.882710463
LOC100789099 GLYMA_01G231400_I1JAK5	100789099;	LOC100789099 GLYMA_01G231400	0.0355900917559981	4.00059645935266	2.00021511119981	1.4486708923256768	Up	87748.6088993834	21933.8815576471
GLYMA_08G239900_I1KWA0		GLYMA_08G239900	0.0023584249792297	9.04230199777573	3.17669010206495	2.62737793397192	Up	153074.996828092	16928.764032184
GLYMA_09G112100_I1L2M6		GLYMA_09G112100	0.0033084456278586	2.36731080114832	1.24324912805806	2.4803759983076805	Up	740798.425851713	312928.249848888
GLYMA_20G135800_K7N3A9		GLYMA_20G135800	0.0478045519671645	3.9978401684689	1.99922079505237	1.320530747737294	Up	329818.166872858	82499.0877509676
LOC547748 GLYMA_11G095100_I1LIL5	547748;	LOC547748 GLYMA_11G095100	0.0006687763280152	3.55820190426854	1.83114837626627	3.174719107570114	Up	29538566.6361831	8301543.14760712
WBb225L1.16 GLYMA_12G040200_I1LQ02		WBb225L1.16 GLYMA_12G040200	0.0013438448961155	8.3861329820766	3.0680057077256	2.8716508537883936	Up	1176749.3120697	140320.850454521
GLYMA_06G040600_I1K802		GLYMA_06G040600	0.000309386910762	7.03169992707509	2.81387350578312	3.509498063953015	Up	335266.208555027	47679.2542389511
LOC100776510 GLYMA_18G238400_K7MUD9		LOC100776510 GLYMA_18G238400	0.0477508052508302	3.21547603612421	1.68503233758939	1.3210193002468662	Up	677026.473951202	210552.486271134
PER1 GLYMA_18G055300_I1MZT0		PER1 GLYMA_18G055300	0.044123946099056	2.76670685086121	1.46816978987714	1.355325654608779	Up	1310936.75137414	473825.678700321
GLYMA_08G061200_A0A0R4J3V9		GLYMA_08G061200	0.0127329940067731	3.32504474933965	1.73337375691938	1.8950694653380284	Up	426370.960276937	128230.141973762
GLYMA_05G181100_I1K4M2		GLYMA_05G181100	0.0002403976446062	2.51948343727054	1.33312797226472	3.61906979182546	Up	1044882.33889233	414720.860409501
LOC100801855 GLYMA_03G030900_I1JKT2	100801855;	LOC100801855 GLYMA_03G030900	0.0003434166763161	4.11362739134382	2.0404111217662	3.464178619320089	Up	3254565.16300215	791166.737622041
GLYMA_08G237500_K7L8H2		GLYMA_08G237500	0.0005072407557156	2.67171419480813	1.41776568453855	3.2947858590867063	Up	292676.10226831	109546.186802862
GRP GLYMA_12G043000_Q9SWA8	547560;	GRP GLYMA_12G043000	0.002100622946259	2.77384619157358	1.4718877931388	2.677651894788087	Up	9973108.49919383	3595407.89589929
GLYMA_17G218200_I1MWZ7		GLYMA_17G218200	0.0024300184864829	3.41186035729956	1.77055860036249	2.614390422472892	Up	290609.647313993	85176.3017475915
GLYMA_15G172100_I1MHA4		GLYMA_15G172100	0.0030421425825679	9.49410709982401	3.24703232441591	2.5168204348026464	Up	126251.467528899	13297.8769042156
GLYMA_06G026300_I1K7L6		GLYMA_06G026300	0.0235573444376311	2.11745392677487	1.0823305786075	1.6278736680905752	Up	1147277.84502862	541819.508099552
CBP GLYMA_09G231200_A0A0R4J460	100820124;	CBP GLYMA_09G231200	0.0060158662396503	2.53757472304169	1.34345030544046	2.220701829	Up	28382259.8013848	11184797.6509492
GLYMA_20G090300_A0A0R0E9G0		GLYMA_20G090300	0.0015463636473133	8.15443862136552	3.02758556043815	2.8106883684704553	Up	108725.269998968	13333.2624166298
GLYMA_06G159800_I1KBS3		GLYMA_06G159800	0.040097708759277	2.96196513578318	1.56655465928688	1.3968804428818657	Up	126198.146330653	42606.222742485
rps4 GlmaxMp52_M1FIS9	15308545;	rps4 GlmaxMp52	0.0252763605429802	7.37826485296428	2.88328157748489	1.5972854584706528	Up	225708.421174882	30590.9893007163
GLYMA_20G233900_I1NIZ2		GLYMA_20G233900	0.002131618176336	8.15296517778472	3.02732485312029	2.671290585180624	Up	565339.168129439	69341.5408751997
LOC100802918 GLYMA_19G242700_C6TAW2	100802918;	LOC100802918 GLYMA_19G242700	9.59924574386483e-05	6.44577399221095	2.68835360415409	4.017762890100682	Up	85866746.9095368	13321402.0555635
GLYMA_09G104000_K7LD07		GLYMA_09G104000	2.6050437997156e-05	2.76882205400589	1.469272338	4.584184970324196	Up	426398.246757848	153999.873751707
GLYMA_11G079200_I1LI35		GLYMA_11G079200	0.001332361386275	2.59244992429945	1.37431612224484	2.875377962269285	Up	1615519.98946571	623163.430978233
GLYMA_11G160900_I1LLV7		GLYMA_11G160900	0.0134525500444115	3.71922387761118	1.89500159317662	1.8711953836731179	Up	105416.596268979	28343.7081869583
GLYMA_06G284800_A0A368UJ51		GLYMA_06G284800	0.0265299200706833	2.88332078621173	1.52773135397867	1.5762640584576812	Up	61481.4899711618	21323.1528954986
LOC100527681 GLYMA_03G234600_I1JR90	100527681;	LOC100527681 GLYMA_03G234600	0.0344823880750408	3.49950976110364	1.80715283212562	1.462402664776018	Up	9109721.14189052	2603142.08668405
GLYMA_12G207500_I1LUJ6		GLYMA_12G207500	0.0093387974036377	2.31884677037106	1.21340748969949	2.029709046102971	Up	482440.777865782	208052.030013429
GLYMA_13G176900_I1M082		GLYMA_13G176900	0.0005696078576542	2.40084333712908	1.26354126607521	3.2444240283032193	Up	794563.146954394	330951.684629506
GLYMA_13G069900_C6T526		GLYMA_13G069900	0.0056614158752685	3.65800096711722	1.87105545651228	2.247074941617718	Up	110193.658303314	30124.0101612535
GLYMA_17G242300_K7MNQ0		GLYMA_17G242300	0.0059709639996253	2.33663925284313	1.22443501768624	2.223955547275968	Up	2800577.07133391	1198549.18465753
GLYMA_11G020300_K7LMM0		GLYMA_11G020300	0.0001619473081282	2.42286203873688	1.27671225798912	3.790626266392827	Up	4750997.14473645	1960902.87799189
LOC100812323 GLYMA_10G140000_C6TJK7	100812323;	LOC100812323 GLYMA_10G140000	0.0069506348212098	11.4938242029155	3.5227869834415	2.157975528250487	Up	43465.9231347476	3781.67634787055
GLYMA_17G200200_I1MWG7		GLYMA_17G200200	0.0367355205533663	3.29275866354998	1.71929677623368	1.4349138016926755	Up	190325.819930808	57801.3269049043
GLYMA_20G228100_I1NIT7		GLYMA_20G228100	0.0003342582527879	5.55663009179671	2.47421020240946	3.475917861265682	Up	9768387.40923468	1757969.71327205
GLYMA_03G040100_C6TFP9		GLYMA_03G040100	4.93937523412295e-05	5.36003490436351	2.42224239549428	4.306327980131443	Up	2519445.92440088	470042.820495413
GLYMA_11G209300_I1LZJ5		GLYMA_11G209300	2.73965349902118e-06	4.20403857142627	2.07177590587243	5.56230436162449	Up	2201304.16515573	523616.548172847
GLYMA_04G248500_I1JZ49		GLYMA_04G248500	0.0312908418539939	2.45363659074231	1.29492158658913	1.5045827523659248	Up	4252289.04905779	1733055.76918028
GLYMA_14G040800_I1M798		GLYMA_14G040800	0.0150161090492386	3.91453156340385	1.96883967620381	1.8234425864635206	Up	508154.908056125	129812.443666762
GLYMA_10G162000_A0A0R0I1Y2		GLYMA_10G162000	0.036991123968369	2.13913083174716	1.09702472211988	1.4319024725276852	Up	1180013.59662421	551632.27003765
LOC100305653 GLYMA_14G021900_C6SW23	100305653;	LOC100305653 GLYMA_14G021900	0.0413493908430847	3.47227500427945	1.79588121379581	1.3835308840663465	Up	1258468.42319803	362433.396446716
GLYMA_14G075100_I1M8C8		GLYMA_14G075100	0.0161474583186288	3.3531362427218	1.74551110308572	1.7918958278260186	Up	47673.443810184	14217.5683775636
GLYMA_20G130800_K7N378		GLYMA_20G130800	0.0033244291468228	5.13792935489647	2.36118705371845	2.4782829186824484	Up	369530.988827926	71922.1622764745
GLYMA_10G152900_I1LBB0		GLYMA_10G152900	0.0343304372664972	3.45726888450831	1.78963281165973	1.4643206649337763	Up	374229.302042452	108244.199263568
GLYMA_08G176900_I1KUB2		GLYMA_08G176900	0.002905712361171	10.831155235557	3.43711522183402	2.536747379074121	Up	187849.111685421	17343.4049831307
GLYMA_11G014400_I1LG49		GLYMA_11G014400	0.0031392976910198	3.73625563109071	1.90159316626015	2.503167499388483	Up	407764.564926892	109137.223249324
GLYMA_12G163700_I1LT87		GLYMA_12G163700	0.0016748206203701	6.24743986824269	2.64326511040473	2.776031700719773	Up	247404.314663788	39600.9117144778
GLYMA_06G167700_I1KC06		GLYMA_06G167700	4.59514413936507e-05	21.2531745267148	4.40960644352077	4.337700861220401	Up	1564443.26896373	73609.8631758406
GLYMA_17G029600_I1MRL9		GLYMA_17G029600	0.0201537579724906	5.05047036648842	2.33641775693362	1.6956439612080028	Up	92272.7880689716	18270.1375066435
GLYMA_05G156300_I1K3W8		GLYMA_05G156300	0.0435205460435861	11.6921040083519	3.54746266284787	1.3613056642696968	Up	292324.65314929	25001.88614
GLYMA_07G215900_I1KM30		GLYMA_07G215900	0.0366391048158161	2.23661076834228	1.16131420970887	1.4360551457656683	Up	4124962.42339514	1844291.58697669
GLYMA_19G180600_I1NA82		GLYMA_19G180600	0.0010997199114566	2.75470365791972	1.46189712669298	2.9587179115671733	Up	1995459.856	724382.766261297
GLYMA_20G019000_I1NDB6		GLYMA_20G019000	0.0009931062559736	4.64574699521302	2.21591058791977	3.0030042823059957	Up	43075.6192628496	9272.05448493747
GLYMA_18G013300_K7MPD3		GLYMA_18G013300	0.0049880675861977	4.23135073908114	2.0811182764673	2.302067670647814	Up	59971.4572650142	14173.1236579167
LOC100526992 GLYMA_10G289800_I1LFC4	100526992;	LOC100526992 GLYMA_10G289800	0.0056431029909986	2.56521705619529	1.35908090483729	2.2484820234470932	Up	1050389.28554795	409473.842773322
GLYMA_05G144700_I1K3J0		GLYMA_05G144700	0.0003562097090505	2.21124779577975	1.14486070480643	3.44829424733883	Up	6588843.95477342	2979694.97916447
GLYMA_04G011900_K7KHJ1		GLYMA_04G011900	0.0439121895794843	4.0094363288463	2.00339942801731	1.357414907268658	Up	215567.862251186	53765.129202891
GLYMA_16G082400_K7MFW9		GLYMA_16G082400	0.0002427728002256	2.06841514256712	1.04852577173365	3.6147999723481905	Up	1775870.78947226	858565.939170326
LOC100808747 GLYMA_11G006600_C6TLT3	100808747;	LOC100808747 GLYMA_11G006600	0.0065293725258411	2.03582146080619	1.02561104427028	2.1851285525164106	Up	23711331.7960733	11647058.5719651
GLYMA_16G106700_K7MGC2		GLYMA_16G106700	0.0060129769918075	11.8962649169953	3.57243677501137	2.2209104579456467	Up	65084.1262104614	5470.97149101651
LOC100500164 GLYMA_10G150800_C6T0R5	100500164;	LOC100500164 GLYMA_10G150800	9.49033144984526e-05	3.07149127595049	1.61893928557732	4.022718619572167	Up	38562908.9289403	12555109.3798913
GLYMA_10G140200_A0A0R4J4B0		GLYMA_10G140200	0.0001899753187044	6.15239345081436	2.62114776782967	3.721302818240591	Up	2603284.64898909	423133.642183516
GLYMA_08G333400_I1KYV2		GLYMA_08G333400	0.0459817853534288	7.81291273621279	2.96586050056724	1.337414170211381	Up	65689.8880233204	8407.8614776853
GLYMA_13G263400_A0A0R0GU87		GLYMA_13G263400	0.0466270977026929	2.7832849807114	1.47678863386177	1.3313616163047364	Up	157836.827901818	56708.8275169994
GLYMA_13G236700_K7M1H9		GLYMA_13G236700	0.0041606251285727	3.81641292232151	1.93221727426714	2.380841412283575	Up	182967.318113886	47942.222667716
GLYMA_12G214500_K7LW90		GLYMA_12G214500	0.0132026226669902	4.5138123272797	2.17434643622327	1.879339788743882	Up	299780.508759525	66414.0391809757
GLYMA_05G158100_E9KNA8		GLYMA_05G158100	0.0015403520889821	4.16039596131633	2.05672084188619	2.8123799981084407	Up	1193359.68926859	286838.007815731
GLYMA_12G001800_I1LNP0		GLYMA_12G001800	1.71510079762107e-06	6.72205291208011	2.74890189874457	5.765710351093965	Up	4332390.51181876	644504.077620853
GLYMA_17G251300_I1MXW9		GLYMA_17G251300	0.016307539117388	3.33951797324729	1.73963987880961	1.7876115710488978	Up	174337.26248227	52204.3192696899
GLYMA_02G086200_I1JDI7		GLYMA_02G086200	0.0012570547362307	4.55295491510037	2.18680317337355	2.900645811315316	Up	1981959.69734678	435312.831843204
GLYMA_15G188800_C6T140		GLYMA_15G188800	0.0042641323205337	3.39332771363285	1.76270076633009	2.3701693271554984	Up	658317.629284159	194003.551923186
GLYMA_01G029200 GLYMA_02G036000_C6T4R9		GLYMA_01G029200 GLYMA_02G036000	0.0001595480227334	4.48415904551909	2.16483744899803	3.797108573615846	Up	14759089.372122	3291384.00808295
LOC100500457 GLYMA_09G139200_I1L377	100500457;	LOC100500457 GLYMA_09G139200	0.0265101999266215	2.27389903408551	1.18516819694874	1.5765869970235606	Up	885962.360139908	389622.558811726
GLYMA_05G140800_A0A0R0JV79		GLYMA_05G140800	0.0161130347910759	5.09729784435617	2.3497326549936	1.7928226551802693	Up	124835.830293804	24490.5897409987
GLYMA_19G003600_I1N5K0		GLYMA_19G003600	0.0292593890695855	3.38410873879315	1.75877592614025	1.5337347461012678	Up	1520505.23161339	449307.439262617
GLYMA_14G029700_I1M6Y8		GLYMA_14G029700	0.0008035543083238	4.18798196697391	2.0662552301834	3.094984766058938	Up	278243.983675075	66438.6775944321
GLYMA_20G202700_I1NI18		GLYMA_20G202700	0.0187803798422627	2.72760376155476	1.44763407956745	1.7262956281651987	Up	345676.931255096	126732.825393252
GLYMA_13G349300_I1M5B4		GLYMA_13G349300	0.0038282423120084	8.39231680754526	3.06906914026593	2.417000580968963	Up	116896.225044411	13928.9576079055
GLYMA_18G016000_I1MYQ8		GLYMA_18G016000	4.44184393793141e-05	4.92188320562544	2.29921042360994	4.352436704249018	Up	85822.5020168092	17436.9237203189
GLYMA_05G046400_I1K096		GLYMA_05G046400	0.0046324772226121	5.17925272252156	2.37274395673735	2.3341867073826634	Up	1453908.53597866	280717.820479479
GLYMA_09G123500_I1L2W3		GLYMA_09G123500	0.0033301772144266	2.91390997	1.54295630380891	2.4775326550222805	Up	484740.955329795	166354.129082746
GLYMA_11G191000_K7LQ96		GLYMA_11G191000	0.0486904279398988	3.38316690883038	1.75837435437159	1.3125564084255597	Up	162965.156284683	48169.4106960342
GLYMA_06G142700_K7KV13		GLYMA_06G142700	0.0164917813203041	2.11836333227955	1.08295005520514	1.7827324325424525	Up	6853529.45767915	3235294.60373738
