# Supplementary material for: Evaluation of the Unintended Effects of fad2-1-Gene-Edited Soybean Line AE15 Seeds
Source: Biomolecules. 2025 Dec 19;16(1):8. doi: 10.3390/biom16010008 (PMC12838885; doi:10.3390/biom16010008)
Supplement: Supplementary file 1 [file biomolecules-16-00008-s001.zip › Table S15 DEPs identified from AE15E4 vs AE15E2.csv]

ID	ENTREZID	SYMBOL	P	FC	LFC	logP	group	F	D
LOC548020 GLYMA_05G186900_Q8GZU9	548020;	LOC548020 GLYMA_05G186900	0.0004084729036338	0.156672982471357	-2.67417168	3.388836747436645	Down	26370.0551171463	168312.715448352
LOC100500275 GLYMA_08G104200_I1KS18		LOC100500275 GLYMA_08G104200	0.0008866357281765	0.241379870011926	-2.050622728	3.0522547722051163	Down	1134897.38601102	4701706.84057022
GLYMA_11G158500_C6SVR8		GLYMA_11G158500	0.0446830983210867	0.400904461315503	-1.318669623	1.3498567205810765	Down	2592717.60090635	6467170.73788295
LOC100791935 GLYMA_02G226000_C6ZJZ1	100791935;	LOC100791935 GLYMA_02G226000	0.0008281600693914	0.492131986349712	-1.022882807	3.0818857132939645	Down	3870750.43476254	7865268.95655176
GLYMA_20G177200_I1NHC6		GLYMA_20G177200	0.002453294289038	0.430694559278058	-1.215262996	2.6102503521445057	Down	364275.275290685	845785.64424239
HSP17.5-E_P04794	100305750;	HSP17.5-E	1.73505472141255e-05	0.132680128863226	-2.913975776	4.760686823563168	Down	2972230.87239942	22401477.1304855
GLYMA_16G030000_K7MEY5		GLYMA_16G030000	0.0005871943007481	0.277227944767357	-1.850855405	3.2312181682923655	Down	145110.039043369	523432.221687254
PIP1-5 GLYMA_05G208700_A0A0R0JZ42	100793242;	PIP1-5 GLYMA_05G208700	0.0435174392910588	0.342516696990821	-1.545753777	1.3613366678705874	Down	41318.1025768964	120630.915047052
LOC100305483 GLYMA_04G124100_I1JVV9	100305483;	LOC100305483 GLYMA_04G124100	0.0130368462145131	0.3509267763772	-1.510758063	1.8848274574761499	Down	1784313.82173086	5084575.87691443
GLYMA_07G240700_A0A0R0JD77		GLYMA_07G240700	0.0043515560941608	0.457237567573522	-1.128984152	2.36135541378994	Down	12607111.2498055	27572343.4465571
GLYMA_13G068100_K7LXD4		GLYMA_13G068100	0.0275295269064821	0.328926881544308	-1.604161178	1.5602012518710964	Down	122482.307296652	372369.405387602
GASA19 GLYMA_13G039300 GLYMA_13G039600_I1LX92	100796753;	GASA19 GLYMA_13G039300 GLYMA_13G039600	0.0029233094909027	0.10352491385484	-3.271950093	2.5341252034328527	Down	10865.0589738518	104951.152039465
LOC100781710 GLYMA_04G089700_I1JV14	100781710;	LOC100781710 GLYMA_04G089700	0.0316780807634248	0.214725163089643	-2.219436828	1.499241138291605	Down	96744.6737838767	450551.171515413
LOC100797896 GLYMA_01G067200_I1J668	100797896;	LOC100797896 GLYMA_01G067200	0.0223010766119949	0.401418484307278	-1.316821044	1.6516741703436701	Down	600040.000444242	1494799.12834538
GLYMA_18G027100_I1MZ21		GLYMA_18G027100	0.008984057325555	0.404499739614434	-1.305789321	2.046527485587563	Down	268959.397113387	664918.591467467
GLYMA_06G054700_I1K8F1		GLYMA_06G054700	0.0006579350768801	0.15866361766649	-2.655956746	3.1818169591881906	Down	555739.315685228	3502626.02012131
GLYMA_20G166200_I1NH15		GLYMA_20G166200	0.0084696248233362	0.132837560882019	-2.912264957	2.072135827067589	Down	84385.6038282713	635254.089791813
GLYMA_12G097400_I1LRP2		GLYMA_12G097400	0.0011126410215357	0.419472613776438	-1.253351471	2.953644932263091	Down	7992969.21207156	19054805.8432522
GLYMA_13G000200_I1LXH0		GLYMA_13G000200	0.0001463507930988	0.0756717094897291	-3.724102153	3.8346049197112335	Down	19559.316952092	258475.949386961
GLYMA_19G124600_I1N8L7		GLYMA_19G124600	0.0083667875772223	0.457212338537045	-1.129063758	2.077441257094279	Down	3135937.54235776	6858820.89794844
GLYMA_15G131400_A0A0R0G8Z9		GLYMA_15G131400	0.04424335891948	0.340407633106911	-1.554664707	1.3541519091712608	Down	183197.404185192	538170.670596143
GLYMA_10G172200_I1LBX4		GLYMA_10G172200	0.0070714013143584	0.374599950271356	-1.416577387	2.1504945150872716	Down	1611111.50461644	4300885.52721208
GLYMA_08G311600_I1KY47		GLYMA_08G311600	0.031508886686569	0.339457543458139	-1.558696949	1.5015669416188135	Down	43195.1109250019	127247.462186176
GLYMA_02G076300_K7K6Z5		GLYMA_02G076300	0.0023060002563549	0.184494856779423	-2.438347497	2.6371406487613926	Down	81951.7256982515	444195.177734579
GLYMA_08G125100_I1KSN7		GLYMA_08G125100	0.018228998525527	0.242720458925429	-2.042632376	1.7392371901922268	Down	128247.367140085	528374.77198198
GASA27 GLYMA_17G237100_A0A0R0FHN7	100305602;	GASA27 GLYMA_17G237100	0.0232133547081941	0.112416309039522	-3.153076742	1.6342620923757556	Down	96016.2049924119	854112.768981375
GLYMA_03G092700_I1JMB4		GLYMA_03G092700	0.0030613974641984	0.0727326928237587	-3.781252199	2.5140802818688037	Down	57169.1905419811	786017.790933575
GLYMA_08G127200_I1KSR4		GLYMA_08G127200	0.011215084266277	0.176104403716228	-2.505497109	1.9501974589297317	Down	89183.9321242824	506426.473400358
GLYMA_09G233900_A0A0R0ICE4		GLYMA_09G233900	1.14589997742161e-06	0.176803998152442	-2.499777195	5.94085328913098	Down	3148191.24980941	17806108.9268751
GLYMA_16G178800_I1MPI1		GLYMA_16G178800	0.0030767466603556	0.183888383359868	-2.443097751	2.5119082621338156	Down	827306.860728029	4498962.06390045
GLYMA_20G179700_A0A0R0ED38		GLYMA_20G179700	0.0192827192365767	0.267271805506292	-1.903620439	1.7148317221879612	Down	112550.908826828	421110.294868639
GLYMA_02G241200_C6T857		GLYMA_02G241200	0.0262394792411936	0.297480963381761	-1.749130746	1.5810447883863263	Down	634316.722813387	2132293.49401885
LOC100800706 GLYMA_01G100900_C6TAG0	100800706;	LOC100800706 GLYMA_01G100900	0.0017195509920294	0.380897318963124	-1.392525962	2.7645849409651833	Down	1442662.59948313	3787536.76557854
MS GLYMA_17G128000_I1MUM7	732628;	MS GLYMA_17G128000	0.0022169367228572	0.0707672450743626	-3.820774433	2.6542467026032086	Down	285312.760254259	4031706.47598972
PIP1-6 GLYMA_08G015300_A0A0R0IM08	100780356;	PIP1-6 GLYMA_08G015300	0.0021702517630056	0.36934499692305	-1.43695906	2.6634898823073194	Down	149916.347069787	405897.868710052
GLYMA_12G240600_K7LWP1		GLYMA_12G240600	0.007134220549902	0.187474659530516	-2.415232491	2.146653468851763	Down	758062.490976653	4043546.43382223
GLYMA_04G003700_I1JSE0		GLYMA_04G003700	0.0131260747106658	0.212123079648372	-2.237026496	1.8818651281655228	Down	64163.4194354093	302482.028555169
GLYMA_04G229300_I1JYJ0		GLYMA_04G229300	0.0002462287959054	0.127887040389872	-2.967058021	3.6086611586690425	Down	8285.20232909443	64785.3160401278
GLYMA_11G246600_I1LNC8		GLYMA_11G246600	8.29320135357246e-05	0.439194979863876	-1.187066531	4.0812777901001525	Down	2022644.90385884	4605346.13689286
GLYMA_07G057300_I1KHX1		GLYMA_07G057300	0.0153297978082476	0.353424342743128	-1.500526683	1.8144635732174734	Down	212733.257833061	601920.219139171
GLYMA_19G223300_I1NBK8		GLYMA_19G223300	5.30889606763054e-05	0.226247488322702	-2.144026319	4.274995776767785	Down	206279.062517169	911740.784600219
GLYMA_17G067800_I1MSV8		GLYMA_17G067800	0.0030310971809315	0.48275245889824	-1.050644487	2.5184001393612747	Down	203991.718688547	422559.667855669
LOC100819571 GLYMA_01G062400_I1J635	100819571;	LOC100819571 GLYMA_01G062400	0.0420812148028141	0.244049234547847	-2.034755868	1.3759117314364573	Down	16802.6788523285	68849.545393818
LOC100818880 GLYMA_02G016000_C6TMH8	100818880;	LOC100818880 GLYMA_02G016000	9.595263478131e-06	0.0634234806565249	-3.978839136	5.017943095391527	Down	228560.264722294	3603716.83099641
GLYMA_13G277700_I1M390		GLYMA_13G277700	0.0261973381334753	0.36246786392908	-1.464075002	1.58174283435478	Down	20485.1784414235	56515.8472791719
GLYMA_01G004200_I1J4D5		GLYMA_01G004200	0.0004713283067392	0.438372023471522	-1.189772365	3.3266764768720822	Down	1359146.47838712	3100440.73438782
GLYMA_08G173600_I1KU65		GLYMA_08G173600	0.0049552696181363	0.376060960957083	-1.410961548	2.304932710405103	Down	660963.204301804	1757595.9031207
LOC100812763 GLYMA_13G291300_I1M3M4	100812763;	LOC100812763 GLYMA_13G291300	0.038819956551196	0.410836765679922	-1.283362801	1.4109449550266457	Down	1353702.4588382	3294988.59869043
LOC100785739 GLYMA_09G114000_I1L2Q5	100785739;	LOC100785739 GLYMA_09G114000	0.0016552311944401	0.350235883743467	-1.513601191	2.78114133756372	Down	308731.554256889	881496.067613169
GLYMA_18G034600_I1MZ94		GLYMA_18G034600	0.0311929926456399	0.452880785645184	-1.142796763	1.5059429571716856	Down	28730.2004679424	63438.7710377528
GLYMA_17G048100_I1MS95		GLYMA_17G048100	0.004324661098952	0.162984303919475	-2.617195061	2.3640479202504694	Down	21490.5377694478	131856.487113419
GLYMA_13G174300_I1M058		GLYMA_13G174300	0.0005484361009338	0.310452795929363	-1.68755417	3.2608739654063923	Down	37934.3222358399	122190.306330728
GLYMA_16G149300_A0A0R4J5G4		GLYMA_16G149300	0.0025417894860653	0.132194846469586	-2.919262159	2.5948604210621298	Down	25105.2876811559	189911.243528937
GLYMA_09G186200_A0A0R0IG49		GLYMA_09G186200	0.0123841400252077	0.263602972448452	-1.923561456	1.9071341461450946	Down	51582.2289542409	195681.514799033
GLYMA_09G025600_I1L0G2		GLYMA_09G025600	0.017092953658727	0.17008659502043	-2.555658652	1.7671828848012028	Down	5308.09569343533	31208.1954065677
GLYMA_19G076200_I1N7F0		GLYMA_19G076200	0.0015708743647819	0.39962808207711	-1.323270129	2.8038585475276903	Down	128958.148803357	322695.412527276
GLYMA_04G139800_I1JWH7		GLYMA_04G139800	0.0001066475955693	0.44682102410564	-1.162231025	3.9720489315202854	Down	734935.259983839	1644809.04061059
GLYMA_11G254300_I1LN34		GLYMA_11G254300	0.0268167129889591	0.460260675906483	-1.119476909	1.5715944560982145	Down	224658.869123247	488112.239180072
LOC100815836 GLYMA_01G240300_I1JAV9	100815836;	LOC100815836 GLYMA_01G240300	0.0412367426984607	0.267700608624568	-1.901307676	1.3847156470731445	Down	41293.9172006552	154254.102793494
GLYMA_15G256000_K7MDY4		GLYMA_15G256000	0.0308537153067492	0.29830632705183	-1.745133517	1.5106925321147806	Down	390121.523090559	1307788.29583047
GLYMA_12G162300_C6SV60		GLYMA_12G162300	0.0471239312608486	0.284458116490125	-1.813711849	1.3267584861819977	Down	29319.4708977786	103071.310671483
GLYMA_08G324600_I1KYF3		GLYMA_08G324600	0.0002730406268218	0.469572896027887	-1.090578957	3.563772727714561	Down	1539587.03994879	3278696.56228488
GLYMA_13G134200_K7LZJ1		GLYMA_13G134200	0.0386439155568867	0.38227599034531	-1.387313503	1.4129188755641122	Down	85379.1480332318	223344.259617531
GLYMA_10G220100_A0A0R4J4C5		GLYMA_10G220100	3.78834623372398e-05	0.456827773387491	-1.130277731	4.421550335760582	Down	2542802.73185037	5566217.46746013
GLYMA_12G141900_I1LSS9		GLYMA_12G141900	0.0153569858396104	0.260199768696187	-1.942308415	1.8136940161847317	Down	35915.6678138333	138031.128904534
GLYMA_18G289100_A0A0R0FH00		GLYMA_18G289100	0.0216330958744183	0.426926381875575	-1.227940778	1.6648813249915184	Down	536891.326344214	1257573.55164031
GLYMA_05G047900_I1K0B0		GLYMA_05G047900	0.0401424409782349	0.35998640782097	-1.47398566	1.3963962225025974	Down	115596.582461118	321113.741934966
GLYMA_18G267100_I1N4K3		GLYMA_18G267100	0.0223072904007117	0.185749663858052	-2.428568495	1.6515531789535076	Down	744598.598664673	4008613.43810391
GLYMA_17G095700_I1MTN7		GLYMA_17G095700	0.026953108942134	0.38546720022261	-1.37531999	1.5693911333143387	Down	13832.8522391746	35885.9384953791
GLYMA_08G238100_I1KW78		GLYMA_08G238100	0.0022112111332639	0.486133862773101	-1.040574463	2.655369787663844	Down	700949.037256558	1441884.82007418
GLYMA_18G203800_C6TCX5		GLYMA_18G203800	0.0093242662343251	0.456491330862932	-1.131340632	2.0303853346315583	Down	314939.545884314	689913.530863698
GLYMA_14G075200_I1M8D2		GLYMA_14G075200	0.0047149071411954	0.328463340911828	-1.606195731	2.326526856153282	Down	176355.945200329	536912.109311063
GLYMA_16G012000_I1MK54		GLYMA_16G012000	0.0094283477252274	0.275350550664505	-1.860658601	2.0255644087142537	Down	3987173.99353247	14480355.9822568
GLYMA_15G052200_I1MDV5		GLYMA_15G052200	0.0112998784665662	0.130884461380155	-2.933634264	1.9469262274531736	Down	146249.68311726	1117395.30861862
GLYMA_10G147800_I1LB56		GLYMA_10G147800	0.0075104688762257	0.418846540475403	-1.255506337	2.1243329492806393	Down	1759018.05853901	4199671.92887034
GLYMA_08G086700_I1KRI1		GLYMA_08G086700	0.0039055474204429	0.34732713006889	-1.525632989	2.408318084702086	Down	352540.184880954	1015009.06310149
GLYMA_14G048200_A0A0R0GJF4		GLYMA_14G048200	0.0381480587098304	0.436535724929004	-1.19582837	1.4185275576582441	Down	963095.472253495	2206223.72294989
gdh1 GLYMA_16G041200_Q5F2M9	547687;	gdh1 GLYMA_16G041200	0.0010071673713608	0.10707477980407	-3.223309385	2.996898352268234	Down	30752.5921531008	287206.681249994
GLYMA_12G150500_I1LT24		GLYMA_12G150500	0.0406796157015876	0.433818282621183	-1.20483724	1.390623158489417	Down	6744081.43882279	15545867.2651467
GLYMA_13G321200_A0A0R0H625		GLYMA_13G321200	0.0001131948902038	0.148337322917343	-2.753046457	3.9461731774443964	Down	21673.144180612	146107.154655129
LOC100787992 GLYMA_15G087700_I1MEX0	100787992;	LOC100787992 GLYMA_15G087700	0.0347856089191803	0.178196687050351	-2.48845758	1.4586003899511402	Down	240832.769504783	1351499.70233023
GLYMA_08G212000_A0A0R4J3X4		GLYMA_08G212000	1.48644973291781e-05	0.302818862590772	-1.723473021	4.827849772692165	Down	7012627.65169607	23157829.7061795
GLYMA_14G121200_A0A0R0GLJ3		GLYMA_14G121200	0.000635218272035	0.418238750005048	-1.25760136	3.1970770179332253	Down	9353567.29370502	22364181.4480177
LOC100527208 GLYMA_15G218900_A0A0R0GE22	100527208;	LOC100527208 GLYMA_15G218900	0.0493072184692184	0.457966429262553	-1.126686248	1.3070894963036248	Down	955574.858213474	2086560.92926331
GLYMA_17G043800_I1MS22		GLYMA_17G043800	0.0481142032964157	0.448211890940142	-1.157747171	1.317726701116567	Down	717495.882710463	1600796.17969413
GLYMA_11G023200_C6TIC3		GLYMA_11G023200	0.0444921880903789	0.152801684621367	-2.710267646	1.351716235469978	Down	20874.2707388394	136610.213366198
GLYMA_18G023300_C6TB35		GLYMA_18G023300	0.0017095584500507	0.458771012710045	-1.124153857	2.7671160460223847	Down	160822.596144757	350550.910343589
GLYMA_17G218200_I1MWZ7		GLYMA_17G218200	0.0181007385845393	0.327127206662643	-1.612076344	1.7423037037691846	Down	85176.3017475915	260376.697543936
GLYMA_01G106800_I1J732		GLYMA_01G106800	0.0002073809902538	0.217401706081536	-2.201564833	3.6832310560774215	Down	1028554.10333196	4731122.50069556
GLYMA_20G233900_I1NIZ2		GLYMA_20G233900	0.0023124533934435	0.180768176271605	-2.467787377	2.6359270115291595	Down	69341.5408751997	383593.74036619
LOC100802918 GLYMA_19G242700_C6TAW2	100802918;	LOC100802918 GLYMA_19G242700	0.0058315035134494	0.445942562724862	-1.165070191	2.234219458377987	Down	13321402.0555635	29872461.5433996
GLYMA_06G284800_A0A368UJ51		GLYMA_06G284800	0.0210016247160495	0.270907432146049	-1.884128122	1.677747106317465	Down	21323.1528954986	78710.1067201547
GLYMA_20G218100_I1NII0		GLYMA_20G218100	0.0001392386698901	0.454514529646844	-1.137601681	3.85624013406736	Down	755952.487180925	1663208.62782604
GLYMA_17G078900_I1MT72		GLYMA_17G078900	0.0020006647207486	0.478446344639003	-1.063570952	2.69882568604097	Down	1184999.95236857	2476766.65449849
GLYMA_17G200200_I1MWG7		GLYMA_17G200200	0.0264295229488694	0.320413264211529	-1.641994222	1.5779106757840442	Down	57801.3269049043	180396.173819899
GLYMA_20G228100_I1NIT7		GLYMA_20G228100	0.0010371944327035	0.432896596137693	-1.207905638	2.984139823037123	Down	1757969.71327205	4060946.02950605
GLYMA_14G040800_I1M798		GLYMA_14G040800	0.0104341592635517	0.236467131524538	-2.080288429	1.9815425386358985	Down	129812.443666762	548966.119857093
GLYMA_08G089400_I1KRL3		GLYMA_08G089400	0.032224721391139	0.281505262328576	-1.828766203	1.4918108287864758	Down	98052.5296082149	348315.08582517
LOC100795673 GLYMA_04G051200_I1JTW7	100795673;	LOC100795673 GLYMA_04G051200	0.0002066275903118	0.248654361574626	-2.007786358	3.684811689011205	Down	158971.917212031	639328.890936508
pdil7 GLYMA_10G217600_I1LD87	100791778;	pdil7 GLYMA_10G217600	0.0047909284546221	0.375529952157004	-1.413000114	2.31958031463441	Down	3807563.8303703	10139174.8074955
GLYMA_20G130800_K7N378		GLYMA_20G130800	0.027829894173473	0.34996593106434	-1.514713611	1.5554884451199311	Down	71922.1622764745	205511.896708745
GLYMA_15G144800_I1MGI7		GLYMA_15G144800	0.0006819335292776	0.359025300438524	-1.477842581	3.166257955658525	Down	372884.482029625	1038602.24216559
GLYMA_10G152900_I1LBB0		GLYMA_10G152900	0.0445013398531157	0.373024605190574	-1.422657299	1.351626913017837	Down	108244.199263568	290179.783739111
GASA13 GLYMA_09G095200_C6TFA6	100788586;	GASA13 GLYMA_09G095200	0.0349421386833449	0.24853133993639	-2.008500307	1.4566505169275061	Down	173008.658201542	696124.111533872
GLYMA_06G167700_I1KC06		GLYMA_06G167700	0.0082809823104603	0.438836794846559	-1.188243599	2.081918143081238	Down	73609.8631758406	167738.58536994
GLYMA_18G094600_K7MQU7		GLYMA_18G094600	8.5033517560279e-05	0.477828518958388	-1.065435132	4.070409855200513	Down	1450021.72916481	3034606.91782419
GLYMA_05G156300_I1K3W8		GLYMA_05G156300	0.0495159784000452	0.0612909049003375	-4.028183185	1.305254635183275	Down	25001.88614	407921.635033199
GLYMA_11G074900_I1LHZ2		GLYMA_11G074900	0.0256596073166616	0.216520727580379	-2.207422954	1.590749994161867	Down	46293.3217835659	213805.497057461
GLYMA_13G236700_K7M1H9		GLYMA_13G236700	0.0034815160945533	0.305522493474536	-1.710649495	2.4582315928021936	Down	47942.222667716	156918.798751921
GLYMA_12G214500_K7LW90		GLYMA_12G214500	0.0429174750065362	0.297880564676246	-1.747194097	1.367365837101841	Down	66414.0391809757	222955.261459097
LOC111605749 GLYMA_04G054400_I1JU00	111605749;	LOC111605749 GLYMA_04G054400	0.000385740031881	0.0261012478872828	-5.259737407	3.4137052879608905	Down	294339.21310647	11276825.3218223
GLYMA_05G158100_E9KNA8		GLYMA_05G158100	3.55740319684223e-05	0.166068535545762	-2.590149338	4.448866908994697	Down	286838.007815731	1727226.69512967
GLYMA_12G001800_I1LNP0		GLYMA_12G001800	0.0005806597080502	0.168117546288336	-2.57245779	3.2360783085948173	Down	644504.077620853	3833651.4650022
GLYMA_01G029200 GLYMA_02G036000_C6T4R9		GLYMA_01G029200 GLYMA_02G036000	5.80363771851922e-05	0.309746655408666	-1.69083939	4.236299705427725	Down	3291384.00808295	10626051.8091485
GLYMA_14G029700_I1M6Y8		GLYMA_14G029700	0.0472787092589254	0.285862543596481	-1.806606498	1.3253343885011255	Down	66438.6775944321	232414.770954448
GLYMA_06G202200_I1KD00		GLYMA_06G202200	0.0012762971331345	0.131815273571918	-2.923410548	2.8940482062901416	Down	215607.762735979	1635681.18392853
GLYMA_20G202700_I1NI18		GLYMA_20G202700	0.0184396899237758	0.368824337656922	-1.438994237	1.7342463861850668	Down	126732.825393252	343612.968163554
GLYMA_05G046400_I1K096		GLYMA_05G046400	0.0004071590133742	0.173643192501028	-2.525802242	3.390235946686322	Down	280717.820479479	1616635.90974243
GLYMA_13G361900_I1M5P5		GLYMA_13G361900	0.0058064557683406	0.107307570427688	-3.220176235	2.2360888779244714	Down	9387.18768174267	87479.2677192188
GLYMA_18G252000_K7MUM8		GLYMA_18G252000	0.0344143689931535	5.75460414114754	2.5247166888708	1.4632601890712773	Up	770021.037825856	133809.558214425
GLYMA_08G160500_A0A0R0IMT3		GLYMA_08G160500	0.0157380340593052	3.41873336156381	1.773461907	1.8030495191510314	Up	190392.457430437	55690.9350027074
GmAT133 GLYMA_19G030500_A7BID0	100127365;	GmAT133 GLYMA_19G030500	0.0009327857658102	7.29269087957066	2.86645124285208	3.03021808981196	Up	294261.700481735	40350.2226189325
GLYMA_10G103200_A0A0R0I0G8		GLYMA_10G103200	0.0002762138535113	2.02079654989088	1.0149240811247	3.5587545431627783	Up	6952270.64581081	3440361.49813608
GLYMA_17G195100_K7MMN7		GLYMA_17G195100	0.0017707522169763	2.01433341767899	1.01030250172602	2.751842205793884	Up	497086.749479397	246774.811516637
GLYMA_02G225000_I1JHB3		GLYMA_02G225000	0.0059660718972858	14.2357389130304	3.83144547370676	2.2243115172484544	Up	1358729.1394344	95444.9324854304
GLYMA_18G046900_I1MZK7		GLYMA_18G046900	0.0003952858656737	2.10784222384554	1.07576688244268	3.403088714545629	Up	405540.790290354	192396.179231331
LOC100819509 GLYMA_13G212400_I1M189	100819509;	LOC100819509 GLYMA_13G212400	0.0053447373709946	2.15703384896698	1.10904881597618	2.2720736302363216	Up	546464.643204282	253340.782512981
GLYMA_15G025600_I1MD11		GLYMA_15G025600	0.0043697319762631	3.56745521741424	1.83489531953428	2.359545200283514	Up	430020.341640558	120539.800903862
GLYMA_09G195100_A0A0R0IAN9		GLYMA_09G195100	0.0098963095512972	7.30605278872318	2.8690921777013	2.004526728666156	Up	68882.0883072037	9428.08521908336
GLYMA_05G235800_I1K5P3		GLYMA_05G235800	0.0249520554873934	3.72058084836806	1.89552786908718	1.6028936724829592	Up	1295303.1318772	348145.40650161
LOC100804885 GLYMA_04G203800_I1JXT8	100804885;	LOC100804885 GLYMA_04G203800	0.011098174724096	4.12932529497788	2.04590607387033	1.9547484421535501	Up	258538.156272052	62610.2662792123
LOC547712 GLYMA_14G182100_I1MB07	547712;	LOC547712 GLYMA_14G182100	0.0261821918897777	3.84002046465302	1.94111399953361	1.5819939985114588	Up	113237.729226283	29488.8348300809
GLYMA_15G146400_I1MGK2		GLYMA_15G146400	0.0059881741470543	5.50495209616507	2.46073000957969	2.222705578067635	Up	194490.785493562	35330.1503984114
GLYMA_10G069600_A0A0R0HYT3		GLYMA_10G069600	0.0469771574403087	2.1438929548827	1.1002328734658	1.3281132656626558	Up	215992.078619541	100747.604085186
GLYMA_07G082000_K7L0E7		GLYMA_07G082000	5.65611834488128e-05	3.88020759598886	1.95613384047728	4.247481512225442	Up	127828.282050858	32943.6708961139
GLYMA_04G250000_A0A0R0KHL3		GLYMA_04G250000	0.0462387767877862	3.9303581657723	1.9746607884225	1.33499366337086	Up	955246.311397925	243043.069132154
GLYMA_18G039000_I1MZD3		GLYMA_18G039000	0.0007276633699415	2.66191249261855	1.41246314505133	3.1380694866048313	Up	832088.982016305	312590.659656798
GLYMA_09G192600_I1L4K3		GLYMA_09G192600	0.0148622680901577	3.53518814434227	1.82178699797286	1.8279149090225773	Up	123153.825362307	34836.5688992826
LOC547898 GLYMA_12G217400_C6TI83	547898;	LOC547898 GLYMA_12G217400	0.0153200047153483	3.11063496582046	1.6372091040013	1.8147411010317809	Up	4723339.01567767	1518448.50571589
GLYMA_09G284900_I1L7A5		GLYMA_09G284900	0.0003118138676128	5.84533446225584	2.54728557620823	3.5061045739009007	Up	840928.799149627	143863.24761733
GLYMA_13G054000_I1LWU6		GLYMA_13G054000	0.0039411790941814	13.8131377289962	3.78796916769705	2.404373829572998	Up	1508245.09312017	109189.173575972
GLYMA_08G028400_I1KPR5		GLYMA_08G028400	0.0341479405964187	3.73496260290039	1.90109379779891	1.4666354827461476	Up	411035.680640306	110050.815588118
GLYMA_18G027200_K7MPJ5		GLYMA_18G027200	0.0088550800076046	3.58880039914488	1.84350168599277	2.0528075105095684	Up	1165591.01784968	324785.691098177
LOC100805709 GLYMA_02G078100_I1JDA7	100805709;	LOC100805709 GLYMA_02G078100	0.0291895677722645	7.07708815624763	2.82315589044296	1.5347723358276844	Up	369306.320581603	52183.3715262655
GLYMA_11G049600_C6TL64		GLYMA_11G049600	0.000864718707326	3.1968816924282	1.67666535503325	3.063125145395177	Up	1894918.46189405	592739.626987811
GLYMA_08G092100_I1KRP1		GLYMA_08G092100	0.0252249358681619	3.97352129571507	1.9904180764383	1.5981699292392701	Up	453050.179552839	114017.302497257
LOC100793551 GLYMA_04G077400_A0A0R4J321	100793551;	LOC100793551 GLYMA_04G077400	0.0496678538517973	2.23504507017351	1.1603039239635	1.3039246054659939	Up	4309751.21322488	1928261.43451788
GLYMA_09G199000_I1L4R4		GLYMA_09G199000	0.00424784239518	2.29185679513543	1.19651690124907	2.3718316049617574	Up	734888.653686715	320652.082297005
GLYMA_06G143500_I1KB85		GLYMA_06G143500	0.0499810822131543	3.6381433660799	1.86320239550649	1.3011943445658554	Up	86907.6446860861	23887.9109318139
DREB1 Glyma14g09320.1 GLYMA_14G084700_Q7Y0Y9	547642;	DREB1 Glyma14g09320.1 GLYMA_14G084700	0.0433654094553884	2.65148941851674	1.40680299102669	1.3628565486538924	Up	119277.678027199	44985.1608662741
GLYMA_02G219100_I1JH53		GLYMA_02G219100	0.0274607661295903	3.80404293526177	1.9275335296211	1.5612873505219849	Up	142543.985468661	37471.7078367708
SCHI GLYMA_13G275000_I1M361	100170740;	SCHI GLYMA_13G275000	0.0007571147386638	2.1635034202253	1.11336940148002	3.120838299373731	Up	1969278.41710704	910226.625341766
LOC100800390 GLYMA_02G263500_I1JIE7	100800390;	LOC100800390 GLYMA_02G263500	0.0379839038462984	2.10807103918344	1.07592348469371	1.4204004021114252	Up	923241.279842583	437955.487591254
GLYMA_11G015700_I1LG61		GLYMA_11G015700	0.0219453641645989	2.13316402337259	1.09299490173488	1.6586572080127386	Up	1082350.94724152	507392.27522237
GLYMA_17G016300_I1MR83		GLYMA_17G016300	0.0117340815146607	2.25775508456538	1.1748889947704	1.9305508991395974	Up	5799828.79660736	2568847.62933612
GLYMA_04G211300_I1JY06		GLYMA_04G211300	0.0299410251378059	5.41853883947029	2.43790386758524	1.5237333341175323	Up	312240.559647496	57624.4941483191
GLYMA_06G154800_I1KBK8		GLYMA_06G154800	0.002607071218815	3.03152070158901	1.600041674	2.5838471048056286	Up	408209.651444664	134655.076322156
LOC100810326 GLYMA_02G001900_A0A0R0KW93	100810326;	LOC100810326 GLYMA_02G001900	0.0002851858940875	2.23439186941449	1.15988222900944	3.5448719594354037	Up	518459.074924225	232035.876079376
GLYMA_18G026400_I1MZ16		GLYMA_18G026400	0.0132472038652304	4.77834723131554	2.25651169487736	1.87787578014606	Up	171080.250446103	35803.2269661998
GLYMA_06G113500_I1KAA1		GLYMA_06G113500	0.0028741970100887	4.04149580007353	2.01488934841093	2.5414834667299795	Up	109652.954765948	27131.7750135861
GLYMA_18G034200_K7MPN5		GLYMA_18G034200	0.0213635031874686	2.40990573620929	1.26897671634608	1.6703275301903424	Up	1841699.68576158	764220.632404701
GLYMA_05G218300_I1K682		GLYMA_05G218300	0.0007490077850814	2.14019354598618	1.0977412710228	3.1255136682814117	Up	3149822.18384711	1471746.41739969
GLYMA_18G100500_I1N0S0		GLYMA_18G100500	0.0290531521838946	7.88580697499961	2.97925839728075	1.5368067410084632	Up	3989545.85140717	505914.723002381
GLYMA_18G231800_I1N3P4		GLYMA_18G231800	0.0084684605928001	2.96312334477681	1.5671186820515	2.07219552908064	Up	628412.126324447	212077.61311461
GLYMA_19G254600_I1NCJ4		GLYMA_19G254600	0.0220120634163133	2.1353070983074	1.09444357211467	1.6573392446653852	Up	813662.676212121	381051.829433382
HAL3B Glyma07g082800_C6TA59		HAL3B Glyma07g082800	0.019987718314352	3.15817243269574	1.65908994289026	1.6992367796709447	Up	137813.924825974	43637.2388661309
GLYMA_01G017900_I1J4V3		GLYMA_01G017900	0.0209069219936208	3.39750707114067	1.76447655363842	1.6797099011652439	Up	130502.241321673	38411.1757794984
GLYMA_14G040700_A0A0R4J571		GLYMA_14G040700	0.0009992097395721	2.22787214271792	1.15566643897968	3.00034334142555	Up	813153.864392793	364991.261752021
BRI1b BRI1B GLYMA_04G218300_C6FF79	100499629;	BRI1b BRI1B GLYMA_04G218300	0.0314816445221495	4.1204315607589	2.04279544856394	1.501942589265947	Up	584651.741516692	141890.899750562
GLYMA_07G140400_I1KK66		GLYMA_07G140400	0.0328948795822398	2.91559718093478	1.54379141060743	1.482871699078758	Up	170361.70057937	58431.1514956087
GLYMA_17G255300_A0A0R0FIM1		GLYMA_17G255300	0.0325541633994633	3.03213838271828	1.60033559767312	1.4873934609887227	Up	73646.924918433	24288.7743310744
CYP25 GLYMA_18G027400_I1MZ24	100792649;	CYP25 GLYMA_18G027400	0.03896468641108	9.72149948660192	3.28117885858798	1.4093288146252494	Up	290674.453708368	29900.1665441605
GLYMA_12G099000_C6SVE8		GLYMA_12G099000	0.0131993421221808	5.3345746459811	2.41537324188418	1.8794477142355692	Up	157240.628937183	29475.7575574732
MFTL MFT GLYMA_05G244100_E3NYP7	100306314;	MFTL MFT GLYMA_05G244100	0.0188048928478369	2.85577105829245	1.51388032589879	1.7257291368879921	Up	3075796.7561393	1077045.9863048
GLYMA_16G072400_C6SVF6		GLYMA_16G072400	0.0059570005250178	2.43207252534939	1.28218625115066	2.2249723616247876	Up	12186155.3563077	5010605.24687973
GLYMA_09G280800_K7LGJ7		GLYMA_09G280800	0.0033961659234059	4.03444951358174	2.01237183627752	2.4690110999771733	Up	1914216.34836705	474467.790939743
GLYMA_17G184800_A0A0R0FN75		GLYMA_17G184800	0.0222547850224989	4.11502547024588	2.04090136033917	1.6525765965732537	Up	427464.462980491	103878.93491093
GLYMA_02G307300_I1JJS4		GLYMA_02G307300	1.99914738436828e-08	8.22727875542247	3.04041532551292	7.699155186943241	Up	268735.984910486	32664.0184317768
GLYMA_19G064000_A0A0R0EVH9		GLYMA_19G064000	0.0342119203605411	3.50620714995827	1.80991123437157	1.4658225476045017	Up	254647.153033054	72627.5265955365
GLYMA_10G133700_I1LAQ3		GLYMA_10G133700	0.0111213349167876	2.00151648224533	1.00109349619294	1.9538430803619515	Up	2587577.45298857	1292808.46595168
GLYMA_18G036200_K7MPQ1		GLYMA_18G036200	0.027785553341253	2.89765680756906	1.53488673522002	1.5561809499435693	Up	71200.3792643207	24571.7087953052
LOC100795179 GLYMA_13G235800_C6TIH8	100795179;	LOC100795179 GLYMA_13G235800	0.014721748595394	3.74676966832738	1.90564729109761	1.8320406030264265	Up	169616.868458925	45270.1616255597
LOC100799504 GLYMA_02G209000_I1JGV6	100799504;	LOC100799504 GLYMA_02G209000	0.0014868835941669	8.1210123539519	3.02165958295099	2.8277230303952203	Up	1057203.83558892	130181.28645925
GLYMA_06G172400_I1KC60		GLYMA_06G172400	0.049585695553225	2.84130798084282	1.50655521954323	1.304643590410629	Up	307572.37743467	108250.277516003
GLYMA_19G106200_I1N838		GLYMA_19G106200	0.0111691872182465	4.22011136491282	2.07728107084894	1.951978429343983	Up	262526.027470593	62208.3174518348
GLYMA_12G192800_I1LU45		GLYMA_12G192800	0.0025467089378167	2.88274348260137	1.52744246609268	2.5940206875151066	Up	1277193.55264011	443047.936921385
GLYMA_06G305600_I1KFD0		GLYMA_06G305600	0.01155527675068	3.54173851522957	1.82445770257344	1.9372196486397506	Up	772173.476865947	218021.02937458
nan_Q8RVH5	547485;		8.84139043467212e-06	2.13481453377664	1.09411073831263	5.053479430618102	Up	2812289752.38654	1317346171.24392
GLYMA_13G224400_K7M173		GLYMA_13G224400	0.0351017583161086	3.08063998700327	1.62323009447965	1.4546711283245664	Up	529738.079107073	171957.152196282
GLYMA_04G066400_I1JUC2		GLYMA_04G066400	0.0037181608946288	2.96121244581039	1.56618799727752	2.429671821089784	Up	431611.888979366	145755.12459095
GLYMA_13G065400_I1LWI1		GLYMA_13G065400	0.0001673532208293	2.03494185543545	1.02498757283386	3.776365924925973	Up	2229485.52637454	1095601.58705245
GLYMA_02G255700_I1JI73		GLYMA_02G255700	0.0288762504732984	3.509592888	1.81130368779985	1.5394591997614682	Up	366672.488590739	104477.214402097
GLYMA_15G002200_I1MC96		GLYMA_15G002200	0.0307328432430103	3.5835714769733	1.84139813041788	1.512397259215491	Up	1182549.24068927	329991.810764176
GLYMA_19G186600_K7MZ38		GLYMA_19G186600	0.0112531977098908	4.53139475495052	2.17995517749931	1.9487240508478851	Up	1275802.43480879	281547.405115164
GLYMA_08G072000_I1KR24		GLYMA_08G072000	0.0198240171866916	2.55547622994478	1.35359217200716	1.7028083344505538	Up	2008674.8798373	786027.612505207
GRP GLYMA_12G043000_Q9SWA8	547560;	GRP GLYMA_12G043000	0.0002980716443781	2.23279541023819	1.15885106389793	3.5256793365331296	Up	3595407.89589929	1610271.98435335
GLYMA_04G008600_A0A0R0K1V2		GLYMA_04G008600	0.0060037111046449	4.6943672632105	2.2309307153348	2.221580213943289	Up	239267.517990942	50969.0666655054
GLYMA_05G072300_I1K132		GLYMA_05G072300	0.0008110277709639	2.80727282457983	1.48916927886348	3.090964274555939	Up	236073.923953655	84093.687612635
GLYMA_05G116700_A0A368UI47		GLYMA_05G116700	0.0458383266248143	4.3968261450745	2.13646248806623	1.3387712451173308	Up	182065.137138924	41408.3093421559
GLYMA_16G134900_K7MH64		GLYMA_16G134900	0.0016866124471171	4.54349250762198	2.18380169980183	2.772984698925123	Up	339475.68072476	74716.9011845555
GLYMA_12G207500_I1LUJ6		GLYMA_12G207500	0.0136261403773443	2.88393630110602	1.52803929942847	1.865627141244854	Up	208052.030013429	72141.6870177191
GLYMA_06G238500_I1KDT2		GLYMA_06G238500	0.0092335666547117	6.26798291181822	2.64800124664701	2.0346305114053718	Up	1902935.69057296	303596.183548139
GLYMA_19G107400_K7MXQ6		GLYMA_19G107400	0.0486597371490476	2.56437473653068	1.35860710089226	1.3128302413777961	Up	1043400.23725244	406882.903028458
GLYMA_15G265400_I1MJF8		GLYMA_15G265400	0.0037145376168257	2.5458243975594	1.34813291	2.4300952392274926	Up	153075.936009175	60128.2382853759
GOLS GLYMA_10G145300_I1LB22	548050;	GOLS GLYMA_10G145300	8.69010720545888e-05	2.24068833562187	1.16394199381842	4.060974865846842	Up	5470792.40318888	2441567.7612168
GLYMA_18G038800_I1MZD1		GLYMA_18G038800	0.0214795845788825	2.58969120017493	1.37278007839964	1.667974122266878	Up	1913691.56957595	738965.159030036
GLYMA_20G074500_I1NEF7		GLYMA_20G074500	0.0151244742635314	2.35859654797584	1.23792865807974	1.820319712769084	Up	123848.615870143	52509.4535461908
GLYMA_08G137200_I1KT38		GLYMA_08G137200	0.0106863704484491	2.27426504551188	1.18540039739781	1.9711697748537789	Up	452142.284053904	198808.087450572
GLYMA_09G270100_K7LGC4		GLYMA_09G270100	0.0174057468057893	2.50615332552502	1.32547468090396	1.7593073382702205	Up	287971.925888249	114905.948872031
GLYMA_06G031100_C6SYN8		GLYMA_06G031100	8.14294113125548e-05	3.74664634792582	1.9055998057501	4.08921870489319	Up	718985.219474633	191901.010318914
GLYMA_08G088500_I1KRK3		GLYMA_08G088500	0.0011405184715763	2.30567584875043	1.20518970107646	2.942897676596279	Up	304232.177727802	131949.240780174
GLYMA_U031000_A0A0R0EBW6		GLYMA_U031000	0.0322242513830848	2.51348001713256	1.32968621925076	1.4918171631590997	Up	145704.27755129	57969.1410148999
GLYMA_17G155100_I1MVF0		GLYMA_17G155100	0.0020061861572889	2.60392755063278	1.38068930879661	2.697628770551766	Up	274493.503945084	105415.184795898
GLYMA_08G351000_Q93XG4		GLYMA_08G351000	0.0241966828990812	2.39982567916691	1.26292961377744	1.6162441669685608	Up	1121089.03329209	467154.361679001
