# Supplementary material for: Evaluation of the Unintended Effects of fad2-1-Gene-Edited Soybean Line AE15 Seeds
Source: Biomolecules. 2025 Dec 19;16(1):8. doi: 10.3390/biom16010008 (PMC12838885; doi:10.3390/biom16010008)
Supplement: Supplementary file 1 [file biomolecules-16-00008-s001.zip › Table S16 FAD2-1 detected by MS analysis.xlsx]

## Sheet: Sheet1
DK_ID	Accession	UniquePep.Numb	Description	SYMBOL	ENTREZID	ZhH302E2-R1	ZhH302E2-R2	ZhH302E2-R3	ZhH302E3-R1	ZhH302E3-R2	ZhH302E3-R3	ZhH302E4-R1	ZhH302E4-R2	ZhH302E4-R3	AE15E2-R1	AE15E2-R2	AE15E2-R3	AE15E3-R1	AE15E3-R2	AE15E3-R3	AE15E4-R1	AE15E4-R2	AE15E4-R3
FAD2-1_P48630	P48630	1	Omega-6 fatty acid desaturase, endoplasmic reticulum isozyme 1 (EC 1.14.19.-)	FAD2-1	547814;	32330.414136933112	32330.414136933112	64660.828273866224	104807.1745496944	70857.0280802338	91887.64410961124	293795.38664717466	324259.76511826337	248268.82227270133	32330.414136933112	32330.414136933112	32330.414136933112	32330.414136933112	32330.414136933112	32330.414136933112	32330.414136933112	32330.414136933112	32330.414136933112
ID	ENTREZID	SYMBOL	P	FC	LFC	logP	group	AE15E2	ZhH302E2
FAD2-1_P48630	547814;	FAD2-1	0.422649730810373	0.793700525984099	-0.333333	0.3740194032945216	Stable	32330.4141369331	40733.7693229408
ID	ENTREZID	SYMBOL	P	FC	LFC	logP	group	AE15E3	ZhH302E3
FAD2-1_P48630	547814;	FAD2-1	0.0129256753198239	0.367226697250801	-1.44526	1.888546757324055	Down	32330.4141369331	88039.3892355074
ID	ENTREZID	SYMBOL	P	FC	LFC	logP	group	AE15E4	ZhH302E4
FAD2-1_P48630	547814;	FAD2-1	0.0012720743715548	0.112630979542607	-3.15032	2.8954874970117714	Down	32330.4141369331	287047.260604733
